# Supplementary material for: Exploring differential gene expression and biomarker potential in systemic lupus erythematosus: a retrospective study
Source: PeerJ. 2025 Sep 8;13:e19891. doi: 10.7717/peerj.19891 (PMC12424612; doi:10.7717/peerj.19891)
Supplement: Supplemental Information 1 — The data include the Ct value for each sample, the Ct value for reference genes such as GAPDH, and the relative expression levels calculated using the ΔΔCt method. These data were used to validate the RNA sequencing results and further evaluate the potential of these genes as biomarkers for SLE. [file peerj-13-19891-s001.zip]

Archive with 18 entries (15 files):
- qPCR/
- qPCR/20241212 qPCR/
- qPCR/20241212 qPCR/1212plate1 SLE group.pdf
- qPCR/20241212 qPCR/1212plate2 SLE group.pdf
- qPCR/20241212 qPCR/1212plate3 HC group.pdf
- qPCR/20241212 qPCR/20241212 plate1 SLE group.ixo
- qPCR/20241212 qPCR/20241212 plate2 SLE group.ixo
- qPCR/20241212 qPCR/20241212 plate3 HC group.ixo
- qPCR/20241212 qPCR/20241212qpcr.xlsx
- qPCR/20241212 qPCR/qPCR design.pdf
- qPCR/20241222 qPCR/
- qPCR/20241222 qPCR/1222plate1 SLE group.pdf
- qPCR/20241222 qPCR/1222plate2 HC group.pdf
- qPCR/20241222 qPCR/20241222 plate1 SLE group.ixo
- qPCR/20241222 qPCR/20241222 plate2 HC group.ixo
- qPCR/20241222 qPCR/20241222qPCR.xlsx
- qPCR/Method.docx
- qPCR/Primer.docx
