# Supplementary material for: Exploring differential gene expression and biomarker potential in systemic lupus erythematosus: a retrospective study
Source: PeerJ. 2025 Sep 8;13:e19891. doi: 10.7717/peerj.19891 (PMC12424612; doi:10.7717/peerj.19891)
Supplement: Supplemental Information 1 — The data include the Ct value for each sample, the Ct value for reference genes such as GAPDH, and the relative expression levels calculated using the ΔΔCt method. These data were used to validate the RNA sequencing results and further evaluate the potential of these genes as biomarkers for SLE. [file peerj-13-19891-s001.zip › qPCR/20241212 qPCR/20241212 plate1 SLE group.ixo]

<objectstream signature="IXOS" version="1">
	<obj name="root" class="HTCExperiment" version="5">
		<prop name="name">20241212 xjplate1</prop>
		<prop name="UID">2D7648AECEE1447395C377B449F6C1DF</prop>
		<prop name="OwnerUID">95256F5297B7464F9030A52065D0D1E5</prop>
		<prop name="Created">2024-12-12T20:31:42.752</prop>
		<prop name="CreatedBy">95256F5297B7464F9030A52065D0D1E5</prop>
		<prop name="CreatedByName">System Admin</prop>
		<prop name="LastModified">2025-03-09T17:58:03.621</prop>
		<prop name="LastModifiedBy">95256F5297B7464F9030A52065D0D1E5</prop>
		<prop name="LastModifiedByName">System Admin</prop>
		<list name="AppliedTemplates" count="1">
			<item>gongying</item>
		</list>
		<list name="TemplateOwners" count="1">
			<item>System Admin</item>
		</list>
		<prop name="SWVersion">LCS480 1.5.1.62 SP3 - UDF 2.1.0.26</prop>
		<obj name="AppProperty" class="TAppProperty" version="2">
			<prop name="Created">2024-12-12T20:31:42.752</prop>
			<prop name="LastModified">1899-12-30T00:00:00.000</prop>
		</obj>
		<obj name="ConProperty" class="TAppProperty" version="2">
			<prop name="Created">2024-12-12T20:31:42.752</prop>
			<prop name="LastModified">1899-12-30T00:00:00.000</prop>
		</obj>
		<obj name="run" class="HTCRun" version="7">
			<prop name="name">Run</prop>
			<prop name="Created">2024-12-12T20:31:42.747</prop>
			<prop name="LastModified">2024-12-12T21:31:24.264</prop>
			<obj name="AppProperty" class="TAppProperty" version="2">
				<prop name="Created">2024-12-12T20:31:42.747</prop>
				<prop name="LastModified">1899-12-30T00:00:00.000</prop>
			</obj>
			<obj name="ConProperty" class="TAppProperty" version="2">
				<prop name="Created">2024-12-12T20:31:42.747</prop>
				<prop name="LastModified">1899-12-30T00:00:00.000</prop>
				<prop name="HasProperties">1</prop>
				<obj name="_Properties" class="TAppProperties" version="1">
					<prop name="Created">2024-12-12T20:31:42.747</prop>
					<prop name="LastModified">1899-12-30T00:00:00.000</prop>
					<list name="emlist" count="4">
						<obj name="item" class="TAppProperty" version="2">
							<prop name="name">TopChart</prop>
							<prop name="Created">2024-12-12T20:31:43.535</prop>
							<prop name="LastModified">1899-12-30T00:00:00.000</prop>
						</obj>
						<obj name="item" class="TAppProperty" version="2">
							<prop name="name">LeftChart</prop>
							<prop name="Created">2024-12-12T20:31:43.535</prop>
							<prop name="LastModified">1899-12-30T00:00:00.000</prop>
						</obj>
						<obj name="item" class="TAppProperty" version="2">
							<prop name="name">RightChart</prop>
							<prop name="Created">2024-12-12T20:31:43.535</prop>
							<prop name="LastModified">1899-12-30T00:00:00.000</prop>
						</obj>
						<obj name="item" class="TAppProperty" version="2">
							<prop name="name">RunOverviewChart</prop>
							<prop name="Created">2024-12-12T20:31:43.535</prop>
							<prop name="LastModified">1899-12-30T00:00:00.000</prop>
						</obj>
					</list>
				</obj>
			</obj>
			<prop name="State">3</prop>
			<prop name="StartTime">2024-12-12T20:32:29.220</prop>
			<prop name="EndTime">2024-12-12T21:31:24.262</prop>
			<prop name="InstrumentID">56319</prop>
			<prop name="InstrumentVersion">HTC_VER_10</prop>
			<prop name="InstrumentName">Z480</prop>
			<prop name="InstrCalibrationDate">1899.12.30 00:00:00:00</prop>
			<prop name="Technician">System Admin</prop>
			<prop name="AcqStoreClass">HTCAcquisitionStore</prop>
			<prop name="AcquisitionStore">eJzkvVuTqtqWhftXKnacNx/kjkRUVQTIAEW5jM5F5A1ERUFFRQV//RnJMHe651q7Vj3MVTPnOethRmRkpmnmsn+9tdb7GP7nKdv/xzE9rP/rH5fTqfnHf6yq9Hr9r39MgrG6Ot92112zOx395nRZ/+M/7uvLlXz0X/9g//Hf/1lfTvXrO8dFejyuq/Hpdmz+8d/sfw4/PvcvX+Gnh7pav75AkT6/otpdm8/H6FbV+kp+/sfX/Nc/hI8f8fXcps368M/nFvRf+++fjnc5bS/p4d88k/X2sP53T5M+8H8zf/L83v4aX8/yf3qS5C9oVKe3b3t7wvy/PuFgdyA/lWVHPMf8ybMK1of6H//9/wiMoBvimBvRf6Q/e/70f8Tbb/D2yemx2V7oj5KVP/l8lFa7/M//LrDekM/e1v2zGPMjacR8/vdnf+IVeaTj1khX5GVDHvDffBn563in3bG5/uO/o3k7wMLjmJdOPRQ0/XCYIdwqYl66I4+PdO+ymWPu6nChexazSn8y1QgzD26FXKk+5rpXaQ5WRoddaQ9sKdHtpZtgKV5uS9vnlq0uycEWj8JSDr0SqwaaCtIId1XVlM7oetX0vItNzGJbZLyhqEZo+1yOYSYZg9IW5l6u1xYTw5id2iUcBlqEDodyD6rjGyjQblqN2nqn4oe+qpCDtktRH94ugIdH9ETeYzpi9ZPoXPBgj/bINZyFoo+63R4/Xbkij/9ILP32SHncTXd86djXQaGvrK0HE+MyLv1TtFH0aLWWsehfmdJd6ataZzXvjjteHIWONc1bPWRXKkyi2YSBMPcbdFdLGQy2mJd+udBatLrLHean13EYsPCI0M20t2A2yCgD5dlW6DFNppgZWFHp8CtO0R+36IbF5yNivOBQKvpRFydYioIFcvCyi/TYawo8mrYxsqUicvSBri3xww+WobcSOE1fHYwr5h6rkLGDZyjqJdfMcefy5Ovl5U7TL3m0xczoAYz7QFWjf746hqSYyL8fZff5wa9iAPtrGKBII+mvGKD88z/11zFA4n4yA+qilrBiFWtEGVCgdIwVM16H9h3xms4I8wArsOEZ56Znrd6CJmG2G2bIuRwnhu7hYo6f6+eudNqDBPrt1KWYmTtbRBmwWMV7LM3RCLlutgUU8KmM22V1RZQBQjXXKQMc6B4OZYC91AahuzoPE33JjpZgCbbNwPkJOdqnaAPGo0NM0CpagZTEkbGcPsvSXonLRr8NgwDzYDxDlzsRBkxE44hFYbBjPMM4tPpj2RWYKa9V6c5moqXXxe6Jh0nGlZ5W3EDH1cqDWX0mNatEd1bPrgsOD9T1k3Gfm2uht6V+xuKRkZHn7ZRGb+T7CMvBfRKCdvcT5I62EhjOZh5if6E1yDoGVyzNUi3ESH5Y6Dmf5qDza8IwSYeCMkBi1ZBxme1R07c38U4Z4ESnyNDjZ23i1tgvSm+wGieUAUrix6HLR5Wli0stfTHAGh8cfcPCBTPhLQptRWANXeIdGwt6GjPec9UZ+sSHEnOs5IeefomK78gA7pcwgJNF9i8Z8C10gIB+MgPcoSW8dMD9ErP66mKqWCrKHDnm+KDopp/FuLuOhdLZVHKrO3LD4W4uJqWzbrlW92xtShngsmvJ0jNPWmKunm2RUzLTWg9yvXoxIHzgCJ1RKmJxEFwYV5AyUY9X8zEezrci6eNrUiNvDPBmHujNASWgRqGDoOFIzRQXJgevlFAIfgYRWsUg4dFWKRkv4Za1PjtuQqzIE1KzPQM2tXagDHAM9VDryvGwxXJUkK/Pq8R4MUAHLrQf6hp08ofwwOkIA/xjNGz188hn8HPpdS8G8HA/Ya6YSoyz6ZRKH503PJaWm08G9DoA8es5wgJL+vxwQpjBJKGG8PCiWkjkyPOf+xeEAjFvc4Q4Z4IHzjJCVAfgHK64PR6j0A0qRtSn+8TAA3FOmNDrAPdG+jjVAezMMHSm0VaYv92XpRMonKFHfHPDzykflV7KsZrucs4Ms+fL4sWAgVoRHTSaQ2mLglF9Rwbwv4QBvMjL4u/BAOEnMyCZGRyWFJQzTrWa1PqzTIbUCzi5uiCvQeke48HKExh7d5dF/VqLLB6ttinyKptoa89qJ1hUhzvmjQFtg7ehK7HTRsfN/YiZyh+V3nCvJqhsZiLuyvGFsWWT6AAumLwYYGc7lVT6xdbeGTA+4BSm4+iTARd1ugZzH+hEF+xaoDqA6+YlsoWIMOewOYZ4FMyIdl9OG00/TsU9ljN1x9jGwCzeGEB1wL05PLCyrlnGGa1cS48cAcPMJV4AfPaTARyadKTPyqOEMqDXAW8MECtvgnC53iXIQ1cZHHVNdEDPgNjzLrhdLbXQZ6ythdSufDEsEKoiQeZKnOG2aqPQe5SxQXVAzwCqA768gLuPfNCJCNq/M+C+0zZ46M2XDNUBPQN6HUAZ0HsBOXPj0qmqztGZgVJQHfBtGSD8EgYIPMf+Hgzgtb9NB7iDYtL8gQH+ZZjgx8ESSi9e2eQ15+Q85tppGr4xoM8DKAPOk8O/MGB2n1xIjTQK6bM+Jn3ychaw7Dwupc3dMpbqgE6aCYh6gZ4Bk4M6+Mgb7pa+c1cZmFzmhKT4iorqgIk01xl/fAaiHS7OCPNCVIbOlpSGHm09oltEhw1t85Q7urdUyncvUHrjDRbqYYWoDlibhxaPzhFbuhXrKPqFU+EzD2CJFzBD/4mZ67wrvSM3AsqAzoslxqucvNKLgjDgiSSTCepRF710QJF/6gB7o9dYuEUaAinFFnLr0eqTAQIkb3mA3ZxiS9dUrcOszJKaX9SGRb3AqDgvXjrgEbAV9QL2UKgivfOK/KUD1MkB9MQUG8oAt5CIV8B86+ABPybe4Vr4FvUCfLfxv68OEH8JA0SWkX8PL8Aj5ucyYBAXLGbiZsXYi0PcUi8wcG556M5lrtEjFKRYsnOi1dcPO6I6oPcCbjE0Wd19EpXbCe4u9MyRRPwmebnRPIB6gUH7ZLCwGw5Lz2GIDlC1NakZfnMJKQOidKJRBrgPFTvoOXuogEBWSreZDjW9HT/WMM8vLoJbTGqq1wE9AwKsaA7VAc+g2ZfUC0xqeYW7yGVLh50oOWUA95AIowzdbKgO6BnwpgNGeM6WdhAois7PEIA+6nVAdCcMvBIGsKnVhbbR2ZaeqscjZYDD5XmuX72MxXIbmiHVAe5qKlId4GtRW795AaoDegZQL9DrgB8ZoOZs854H9F6g1wE0D+gZ8JYJ9gwY2Ij8/+DsRfSmAygDeh3Q5wFUB7wx4ABR+x0Z8Gdzi/8DBowUVv4tMkF+9JMZ0HuBngFvXoBr0xVDGdDrgJ4B3uKwqt8YYGflodHdR0t6jcwWjBenhAHVIV3gYXNdh+4MlgVlADNm1NDPDDVHmHdZzJqjC3Jue7nSg6muvnTALdsa6KoPFTyaMyPGHk3Xon5/2gVYGu+WRPsXOVrG2xyc/KKXfta2Fs0DegZQL5B28RpLR6IDKAN6LzAc38nzM+RFrpeMmWNx+CgZ+65aBmWALGks0eJYEXWnwz7VAZQBku12LwbYeGTpp3p+xMPpWSq9x7gpqA547GcmonnATVhKYJ+JDoDc+GTAQw0+GRBVp08G8H6boPZuzGkm+OYFlMuFMCE8VtqbF6AMePMCPQM4qcjevUA/F3jzAn0e8KMO6OcC3zYTlH8JAyRJFn4THTD+O+YCbzqgZ8DTwKuSZoKrxstw+xDF0i5Qbrxlgi8G3AqN6gC3VCVH1yMuwqOxviE185xWutxtOCw/pqQGiuRRUAb0XsC9W3KtM5r+0gGOdCc1spKfI/xUbqPQhtNA0dFzuQOnnnghXKuiQMZNWMHsLutlcEKFg4aNpWC21EpE5wLaMyhw23os43qTptL5k1JRBlAd0HsBHrtVSHWAff+nFxh3uaiX0tKnOiBQ2M1LB/R5AGXAfKkf/sCA4UU0GGw63SsTdK7beUkZ0HuBngH4fMIGZYAprD51QM8AYVFELwa0avF81wEcsqZ0LuAs9+NCFyrngAfVMy6pFzjzGvH391OCqBfodUArqhFjo1Hl0LnAWx7QZ4K9DnDznGW/IwNGv4QBsiAqf6kDvgcDRj+ZAYxdEX+/nRHt3+cBvRcYRsYqpHlA0fArzI4uYvjGgD4PeHmBszrEXVJ/6gDf2YWYZYU1Q3XAZXbhMB+bKgP3M2HAfDN4McB73AkDvnSAu7+SGnH2xxEW+DthwJcOmNiqR7zARKsoA950QJ8HUAb0OqCSJ1vqBd4YIEuX4uUFBqRHUwbQPODLC1AGJIvQByf+0AHD2ZaQ64MBwnPYlva+sTWaB0icKJXO5eQUuikQxg2Y+pMBbjAS3/OAoyufML/A5PcvY6JzVhB+MoCbtBHK0tr6AwP6POAtE2SbbBG6l82O6JouL9/zgIOt7d8Z0OcBwxwWf/ACVAekRnHAwp2okm/rBZRfwoARJwi/CQPUvyMTfPMCf8qAJ9d9MgB7IPwLA+LH4A8MeIiDDaIMsM8xi5mDoyHKgIy9Ma884KrIxR90wCCLZaoDvOWJMCB5bvdgHnTvlQe4TzsH23z+CwM6Y//pBXodIO4/dMB5kjeUAY9tt0NvOuDHTFDe8CyyucVNe9MBELAbhXoB7mZ0yM7clUHzgH42SHUALDIWPw8bo3zlAR/7Ab0XCB5R8W8YYD9DnQm4tIjQqo2cP+wI/ZgJUh3wp5lgrwPYa5Ewb3nAo7EW6E0HtF63DO38TH6zfWwdsXRyg9IOzpX4HRnA/ppFQYXhlN9jSeinm4EeAsotWiEqBJquVjAvtNkrEHgTArqVf4hhi8E8D0n4MgMfEKCBQB8KMmszokLAWT+EXE99nsei7hExbNuPipoB5Xq+IO8SX14QYOMhz9ieq74gMJxfR4gKAea+2r1DYDTbrigEyHf9ixlw5FhodDHY73DrEP3+JgSE7liEFAKtw61pIOAGsuW8IPARCFAh8BUIUDNABwNjpyMG/X41aCDwXK+kkAqB3gxQIdBD4CsQwGH1KQQ6xVMZf2M+XhCYEvowAeMVQM1ADwH3cOdBJ0388S4Eegj0QoAGAr0QGHZhzJA/qZHT4WA/GKAQ8E/F/d0M/Dgc7IXA9zYD7K/ZFFRGLPebQOBnTwdR6cjvSiDzzy8lQDcFS3Oe00TAq1zHeU8FTwn5/Jsb6CHQJwK9ErCfeJnr1kV/QQC44fYFgX5DgEKg3xDgW4Zn6JZQ7wak6DJCDjO9KVQJ0ETgyw1Ykf45GeiVwFsqSBOBDwg4iyOBQD8Z6N0A3RDoIdC7Abot/AaBfjr45QbotvANESUgmFrLUCXQJwLUDfSTgV4JCGFolHQ62CuBfjIA66goKAQGpfOpBM7La/aCQO8GeiXQuwGnvk4cOh3sdGnxviFAp4N9ItArgT4RoBD4SgTsBhbJmxKgbqBXAszlsERvEBAvdYC+rRtgf82qIMuIijD6PSjws2cDfS7YTfCqtO14UlEK9LkglQKH2yanfoBSoJcC/Z7Qyw+4DxErqbZD9oy1FL0w3PCdAnGwJ59fghb6pxuhwGK9Jt+fO59+oJ8PUikgzEirvOtzGSv1Y1RSKVBm5T/9wAcFavhnJvAUwfiDH2h1fo+F4T8pQPeEvjKB2WG9ec0GegrQ2cCHH3A294alUkBdXccM3RemFOgzge58USgF+IcjhdQPcHnMUAq8+QG6L/yDFAgSTtVQi5YZfIT4f6AAlQIFEFHRSwFvUbPOn1Og9wOUAvtbUVI/QDOBXgr8SIHeD7xlAt+cAr9mWZBlefn/r4ag1wJDqVuFb5tCPQWoFrhNMiI455mEXIFt4A+bQm60Vd5TgV4L9IaAUiAMPRnz0kYr37TAWyrQU6DXAl6iqAbaSEOJJoM0FbjtTyUYC4togYcIFdo6ZUYpAM5Ge08G6ZZAT4F+OmDzk7ylWkBZNZ/TgcXDLV7Tgd4Q0GTwYzpAUwF5tw0oBWgqQKcDX6lAbwjekkG6KfSRCrw2hqeP17ZgMDeK16ZQvyUQ3AVCuX5b0Ng8PyaEDURovdQwlm8icfEb/pjoADWLJazHyF1eo4ROB56RFIeUAppZH1+GwMyiilBDO2BlqhAqlwsz1+2Z1b4bgsMJ3BcFvCcxFD0F+lTg+xqCX7MuyHKs9Ls4AuXv2BPoYwGqBR7PYkAdAdUCPQWG5yFxBJPAgbcZ4UsLaKqMR/KqKKkj6LPBfk+AUsC83EXcsuGnFihWgyfdE3jLBqWg5ku6J9DPCNn9WWbc7cllKQXQ1fZKqgX6bNAV9p8U+IoFKAVO5bzEjxo+zjt+ZINfjuDt3EB/fvA9FvjKBnsKvHaGP/YEei3AL3VCgX4+0GuBPhbwZF5JqCPo7p4R+rfMj+jOsB2u5ohSgFnwJzojpBToHcFLC3xkg1O9cv/gCPoZIc0Gey3wNiP80gIO8tjiTQvQWKCnwI/Z4I+xwDenwK9ZGGQ5RRB/k22hn32KuA8H3xxBrwXo6aF+QtA7AjlzRIZqgZ4CfTj40gIfjoBSQFxImn4fSQHVAt7KmyZ6ZesSflxLjQm2Ha7fJgTuub3keucOhritLT6kU8JeC/ThoHM8DlrqCBx99pkLOOEoe1HgcChejoDJ+T3jsf600qP5fUeen8+VlAKLE1tQLUC3hr9OEb9rga8pYT8h6ClAc4Fi5LavXKAPB79yAeoIVDl+UgrAU+zgbWvYP7JFQSnQ5wL+9DBU9DdHwO4A3iYEVAv04eBgPliUlAJfmwJvG4NvFOi1QE8Bmgv0FBhASr7/a2u4nxK+TQhGxTJE7ow3lG9JgV+zMkgMAc/8JnPCv+Ucce8I3ihA94V6CrDbuMCDCyeV7ix3EpoO9hSgZwgdQeVeFDgJhAJfIwKqBfRrJmPpstRC7Bfbmu4K9CMC+1RdEror0DsCSoF+RNBrAeoIrPtp/3IE/b5Qx9krSgGaC2yH1uB9RDCyjxUeVj7HeIOj83IEb3PCu3s+YCbbHJHja1bx2hfq94Z/dAS9FuhHBNQRnOcjjc4J3yjwlg7Or+MI3bb255yw1wIu9zzitpippW8hVUOCij7TQWbUOlQL9OeH6N7w167AWy7wp7sCNBdYLbQTdQSUAl4SPeiugDdXjYRSoE8HvcVtF+nXU3v67nPCX7M0yAoiK/0mWkD8yY7ga0bwRoF+c5jmAm6wJ1VjJh83gizz9m1jiFLAtbfC+4zgKx2kg8KdfR/RXCA4TtT2D9sCRDsMqBagjgDvnhLmtYNcUi0Q8NfypQX6E0S9FjC4kY7wMmgNtBvvtHcKXHLvSCng+BNHpBR4bQ5/aIGJM7tiSZ6ckDdd1SKlQH+K0DtLN1KcByEE60koQLXAGwV6LdBvDL0NCr8oQB3BWy7Qbwskh2FN00HwwoeG9rmavbYF+kFhnwu8OYKeAr0WsOMzC7oR5tYf0sG3XCC+aGfM1GkavuUCbxT4cVugp4BcPgPm+2qBX7M2yIo887toAelvmxG8pYPySV697hM4Li4XPJDzUems3IHx5gjetAAf4aKkM4I+HZTabl1SLQChrLzSwXmFGzojeDs/0KeDPQU8uya9UkuPIvH1tcy8UcBOnI9c4GNdYFHjDLRzqIdYtcGiFOjPEbqD9NTqg+pSY/ay4EunMQcavU+gM5lPLYCWEo8HO/WCPGUwK3QNnR/vk8J6zIT/Jhf4SgfpjKA/R5iVMUMdAZ0U9usCdEYgGUS79FqAOoIvLUD3Bp9nzUFPo/VoOkgp0KeD1BF8pYO9I3CfdVfr1on0/p4CjnU06ncK9LnAj1qgXxdQeGVZvmmBb+4Ifs3iICsxI/730ALcz75V5E/3Bd5OEOxdj8ddfBuGNjZu7B9uFHBI56YU+FEL2NO7kFAtMIoLrfTZJdECfTrYOwKaC/SOgJkNeEQnhT0F+n0BG01dljqCuRN4DKVAPyPoHUEwV4kWiLy1Tm8WcvcDgdW19fOKn5tUKN2duQZKgT4dpFqgbfcuflSjO+OKmcxSCtAZQX+S0ORO/+II+s1BOinstcBomFUvLdDvC/QUaOWhgWguQNPBD0fgnwzIETcgDoWV5moZKMbmlQtQLdB+pJs9BYaTj6rdPY8RpQC3nH7MBC5VRLUAL3Yxss3DrqIU6Lx4GVIK9I5gZHFp+eYI3iaFXxT4Qy7wXdPBr3v+/o8pMJLk34QC+k/WAv0dg5QC/d1CXxSgjgDVpQnzejYug3a71dCPZwmdAj9xy6MipFrgx3SwpwBNB5vswVIKcH5yZmgugNnPdJA6gp00F6gj8OaTW6uLc6IFKAX6e0X0x+lfHEEcpCah1KMKbeckGjrUlw/HspMYL6jWr1yg1wKUAunhyePnUhMJFS5E23xpAZoL5INH8DpD0N8rEpVu+4cZQa8FXM1vErovwNWMgXw82722hoz9dh76448cQ7vxLy1AHUE/I6Ba4MsRvK0Ofu0LvKWDPQWcbeM39BxRO+aIz593VaOn06J+1wL91pCi7RcM1QI/TgrxXqzwIN2F3zcX4H7RJYOyJP4mjoBT/o6bRnsKvDkCeoqg1wIJqTbQt8wEBcXHwm5PAeKjE/RyBOyDfS0Q9+lgT4E3R6Ao9yFWhmeN8WcKoUC/L9BTgO4O9jOCXgvQfYFuHItY5o+fFND3TEUcQIYRtJeipo5gAswnBdaeS3xv9jwidyvWRFtcQh0cpR0wNru/s3SBuKeAY8w4UefT6wbG5xqR5zNrLVSOz/cXBXot8OUI6M0i1sp9vGYEfTrYU2CkDSREJ4U9BfgCGeGLAmUo0RvG6O7gan0/vNLBfkbwlgv0jqBPB+kpgq9JYe8IaDr4dbMI1QL9vsCbFugp8DwHKUNzgS9H8DYpfNMCwxVxEEquhKGt6pzxLSnwi3YHRwL/m5wl4n721lDXnokvP6zWr/uG1zrx2f2k0Nas2NKPrs3C7Cq7ZYCXnYJ+vGfQ2W+ZlyPot4a+tAClwGVyHYNxHZLeWgmgvc0IKAV6RyBvc46huUA/KaQbxH0uoPCjA6jrAoeUAsfnKaVagE4Kj+4gwiMjPYf2dJ1GentSA5iVEz30BVVlUa8FniduF9rGdMHqscv64DErzARKwliI3jGmbliGaoHdxI7APPfp4AcF/r0WoI5gbgUd1QLUEdAN4sXmc4O4dwRSYH9SYCA/0vdjBF9bQ29a4C0d7GcEb46gp0C/QfxjLmCnmVn84RjBVzpIc4HeEfTp4PfVAr9od1DhWOX32CDm1J/sCNZZZ2B+XW2RJ3CniN46/uB269J1wzjXJ129Bs0qEgTXnZGjfnfwPRf40AJ/eo7A5Vqh0ONtacCsSfUQBI686g3hxtENYkoBdy8NqBZwisn2lQ52XiWHVAvE4bIGtGEAAdcWLXUEaIXI4w1umobWwqLB3YF5lLa3mbN6s782oKe7GQo4Z5yj/sbh/oYhz/CIwwmMdAZesNyUQXyaiIjeMvYxKXSSZG1QCuhFv0H8cZjoLR3sbxYwpPhfbhvtcwHFtD61wL2ejqgjoOlgfbi8tADNBfrDRPSWsT+lQJ8LvE0K+1yg3x38kQLUEfgPraG5ANUCU0npXltDt7GR01xAWlrJa1LISkn90gLflgK/ZneQI7XCK7+HFvjZp4lGq4OFuy1Pevm2OzX6fdlNMLO7fvTyPG70SrmZYO7CHQra7UlD/bnid0fQa4EvR9DvDr47AukxB3QGRNyuCi29Z6ynAL1fpJ8UcuWTR/ZYIlrgR0fANmpDHIDjh7567bQ3LRDsp0RbTO5BhDuWSDnP8deFvi8hhtl4EjDYFlGLsAhXLCxGhAJmOgF9JpzPML5XByaok7pF8nRHFHg94ULbUW4WedjVAqyw0UN8PhMqvZ0r7tPB0JdrzPq6HDqh0tRvu4Ov+0YVPAJTLucMPUfwoxaogscarG5MKMCrWoKsMwClwFs6+OYIwrKZUQrQGQGIpIrppLCnAPaLG3UEb+lgvzX0lgv0FHhzBN88F/g1u4McI4/+Wgt8Dwr8bC3QwjnG3HRfkV7MiJWurk0Hc527ZTxxMAV9Fd5WYBbtsYRJaAH6OkdAzxT2FHg7R9BvDb2fJjpPI3CNx6QMivGupjeO9pNCOiOgtw57AR/SGUHvCPpJIZ0RtIOQAz2ahIzv3sYJkq74Xyiw9mwbxpUyIVXltTWqlYEBdjfahnDXjywaW0WH24u1Dz3zdiTaAu4GuOHzysDcvQD68d0HNqW6BHt800sYnrGB3s4U9lrgasaEKsu7zLiCkLP0hhFFSYwSNirRHo9aGIBqnuwwmLHk+fS5AKVAPymUlXIDXuEaKJBPbYGYa+6/bhjpKdA7gv4cwdvW0Jsj6NNBOikMokqhFPhxX+CNAv3W0NuksHcEj7j5uOkcL6xvSYFfszvIsaLM/yYU+NnnCO7FmSjq5Hwu3e4mk1edJq2Ilr3vQ3f9XIq6DjdSK/v0EgbRVjJQ/x4kb2cK+xkBvXP0677Bt3uGRg98AnO9s0t/7JcafQ8SukH8ddcYdQRfW0NvWoA/WTrM59ES+UdbN95zgd4RcJvlCCYXLmRw9QgVFDPrHTjy4oiC003MUZiII9w125Jx9+XU0U3xGMBE1u8fucDIQmawY/DDeXCMu5zecj1i7RXM2haVvlo/AH1NCj0lsB19sJq0WNRACW0YuMbHmUkBi15plEEXdAWCoaWBPm2dMpgsQHzTAsFpfBf1zBL2oD87UutqWTRUC3SbM6naH7QAnRR+zQje9gWemUCqGlusSClATxPBhqvezhE4pwHxNl/vQfJ2juCba4FfszvIcbwo/SYU+NnpIHc9LnDb1GzpJhZRxOxuTHz5mT+Frns4J/pjsmBgLDANA/ebVKG4VoavdyLiV3FCt4YYbblHbrCTHF0Y+jG9cZDePGwUiQ5T/xmGwRSbDgIcj+n9Au5zN29pOthrAUqBXgv0FKAni7emuABjXa3DIGxDh2oBOiN4ZEQLcE3CgNYQ3w8it8zRzliIoF/tK4Oz8syia5XOMLfCR8bWDx+TRDTPQT/tO+RXgV0j47CQMGeaAuPsdM/Q8Y0hbv0imCUshUeN1qVPtM4NOsbD6TXRh6enghmkDEs3ZlxR3zfk49GpNEu88zsWsWvNIlpA9cLgyI8dqgXoJSO9I7hV2zPMHt4UEcdC5EGvBX7MBXot8EaBN0fwtjXUa4H5sXj8IRd4mxT2WqBPB50pv8vp1tAwJtrq+84Ifs3uIMezAveb7Av8bEcQnBgHpiJDDO/jXOToubwcsfgcPErbVa6iLixTEVytvIfBhktFdMO7MZZWbsZ4CscXlALS6VYiTwrPBX0Pgm7mbRjXC0+NXhjFEdzDdI2gXkxzFG/vLhY67ors4Zoo7H5S+Hb3cH+OgG4N9RTwNloH+sXbIxzeWPHNEfgLdqugKByHYNnaGeGPGQG61scJzEfJI8RjOSvQ6TDLcVtsr6WLNrNCH5b3PTib4TOExso18qjEkShHJIcut8AaOq1xA+pibDFBdtQA6faCfb0fWf+ehMPdagpeMNYYzObk67tKHYNxPk9C/6I/HZQMjBAmh4WPfHnpt1QL9PsCNB20z0sWZtFmjvD6PmapFvjxfgF6y8gXBd4mhb0j6CeFVAv0FKAzgj4X6CnQTwqpFviiAN0X+KLAt90d5H7N7iDHK5z4m8wIfvYtI22sqODyMw/5U1wqCLE4g3l1V1EQx9sKDbTZgPjs+wMFZ+1CXuXqwcZcdt4gx11PLXq/gJIcD8h2HmdFL8d+jkdttC3thXhS9GN7GH/MCPahP9iLBQrm9yMerR8N0Q7VqKWOQBlshNA7gOrQu4Z4eH7eQL5+dhbYg9GRVJ0vGCiaqwm4tj1maC7QVO6J6N6UKPyFIbPIINUB+r3oEMjdSkOr4R1h/jLkkG3MFNJrD/EJpjFiQn+5bEjXv1w8PMgrNQxUlTgMAVmkqlHofbwHkZ+gIlyPPn4yG9q50Fh6LC1T8GrfDPF035JeXoQWWElklTDZ6yzStu0R7Gi0YILwHNR0a4jeQN7nAvWxnYJrHMjjj+xQeztHQM8U9ucI3u4X+JoRUC3Qzwj6rSGqBVxDu79T4CsXoBToZwQ/Tgp7CnzbXID/NbuDnCCz7J+Wy/ejgPaTKaAMCwnGH+cIQFkTRb0K2gB0dTQnCna8b9A232gw30sPorA5OUJTvkvxw0t3yHkqoqZ7a7CwuH5ckDdwRpq+jM8HzF3uRemeSrHW3d15Tl6Lu0PouxfJQeygJB9z1R3ZMuNqunT0EO64WGScc/pIUI2eQzzq35Osfz8i6eqnMD35DYLjpk7opLB3BPRMIfLdJ6jC4hniwflao61E7Pg4nDwZqJNRhLYtGoN2sYjWCRqVRbE7v8DsiNkQ4nVToKN4J77azY0wuC38GklnowRrf1sif+gRB7JGTwsr7UhkbK9aR3q7HglANLoT4vypG8hmhRCmT454nVgkFD20tzF4KZszwVEJFfo+BP17k9K7hh5pvYdJtCM+63I0WuoI+lzAWclxrms7h8Pd1onfTxMNbhr52H10LZ0R0N3BqDA13ZppLZZn9+yVCxiX9kkpQCeFvRbg1Sh5OYJ+RkDTwbI+wLekwK/ZHeRE4X9x49j3yAV+9pnCfZkmgFBQhrgYnR1EJLEF+hOnDExvPKCze9fByOW2DBT5kiDRHfBYiNVD6dwkibzKsmKJB8L0GTpy7LR68jhweMRt9oxz59NGX1x3GOYhf2SC4mNlb12EDIzP7hN5mvfxbqQom2AixQgS8IL48PMEEerM/CHjhRcv19nbmLxWU/NR+pkya+juIN0g7i8f9eadCLPKY8MgrRwDtbGXAipmTOmvk1WFyoPwgPl2iVGAwqeIFsnkBuNZwTLBfOnUaBxPPfJbdk4Y3I8GIM7vTNCZchvC80wciKbEG9w9RbXE4YVoFdF3CtCvt7iETcdWaP+YVjA3Op/BW9Vk0WDtBmCKK+Jg0nZRozDe3HAbH4iD6N+d9LAZ6KCm5ib090EsUi3QU+DHu4YoBXpH8EaBt7uGekdgjoruNSnst4becgHWqCo6KfzxNFFPAa9Zcc63pMAveotiiZOl32Rf4GefKYyV9Q2mlXQqcfW8VGg89j929ZqSwaEqRgh1ExNmZdshX1zIFemN+xN+CoM7crmloul+UTD4uVfVMmhu2wJdZ/MQP3X2WLqHzGZ1feUSXVpXNcLZbq4h5tKewR2M5dDbYd9Bjfp0seysh6VbDTQixbdbA9wu1Up8bDxWNx6DBpwu7Ep/cJzX9K4hmg4a0yJCo8IcgvkUudJfVXmORpvhCsYf700IO8tu+60hsMRkU4K5iRNk4/sDjHXEhYBxTrQOpz5h/GzjMvDGgoUWzxl5vrNmj0A6xg5y9SkCj11PQuA9X0NzfzyGsXvcIn/hHVvULR8KGIKXlj5xQBXi+JT8vIFyRHD3Tw46qhMWy0tZRxA2DwfdUj/+2BoqQ+jkxEKbQRPQ00RvFHg7U/ilBeg5gl4L0A3i5ZUzKAXe0sEvLeD6OltQLfAsi6R8u3Gsxf7Hveff1RH8mt1BTmYk7jfRAvJPnhHEzloEU2rPJT7dbUDp/SDBbC2eGdheZgU63fYmzKdWV+JNkBHF3C1XMAs2A+Sw7rZBs60/w6Mum5Pe6wQOCtnHBOYd9wjt8XXroGcxyEDNonMYnN0sQVOzI9qAQQbplbNIQ2N2k2A2J4o9EC1SZYV3smGylRETxAJxCPNL14GnPIjCD2rbQRx5VJinqzEDWdA2CHFP0lsPHs/4+sVp0WjNb2C+ubOMnwojFinG2gZXeBwZP5skEVrzcQeOVnFM0PAfXx/lEaGIsw2D1bUmqmg5I98v++XHvYOxgk4BswN3fcNlgNOSOBLvRh5v6e5Df7qZFiiYsmuYW/Iu9BXrbKHBYSGBe+PPIWjhUkH8iBmDKl+J45D6d2SZ3M7gmesTwi4iqqV3BCwzjl9bQ1+OwEsaouh/nBF8UcBLBVLFY61g3x3BjzOCr60hSoHeEXQ2HzHfVwv8ot1BeSRIf5kLfA8K8D+ZAjfjooKTyRcG/PWoQcL2aYLZMjfGZ0F20CbKpoB2XVeCspUbdOjqAIzGnyH8fOxbNN/NYjwUhCWCmXBgkXm8MmBtTdLbt9lYQUa83oBTry5l4HdZgyy03sNMS7zSn4lH4suF/RXLaWYheGA9R75+jcFKG6vEt2thofvW5cA431kEO9kmWuSxrV65wDroIvRkZRMmx7lQBqmWKyi/ZAWY65YL8Ww6UtBm5K4BDaQbwiidJUg+xE+YhEseBdwxF9HYhgYmiwmp6mFw1pAfmgeYHrgDCiJLAPQsK+LzV3xSYnF/aNA+kUJQt5MKwfUhiGiCByrMm/hYAhhEK3XPIflLnPUL458jK0KCq7rEsYhWGMybrYLMncmDitE59Ld6qlAt8OO+AN0a6inwYzr4lQvQdLCnwI+OQKrY+H1G0OcCrqj6Nd0g7rXAt50U8r9od3Akccpv4gi4nz0j8IYGTFZGQ17V61xD0nRuw7jWHgx243mFdE22YH4vOgZuetaSKj5MweL3cekbuzhCcyVdYbnzt+RVzxCFa4VRAzoazhEMpKpBwaHbw2QsXUM/m9kasprDHeb+NA0D/bgknz/bJnjp1SdVClGLyn15IVpBBIQ7v8vRYXETwXFKDgW3x4hULfO4w0wvxwye4CBHIn+cgr6wRUTc7sBA2+i4A+vZEYdg4UZDQ/J7gn4UW8ZntqTqsjlPKKX6PPHltkIo9WgHYBbr6oOCEvHx8uAK0016DHEMywJNHScFB8M29LFMFL6/5TJwTrsDQ/5eNfn9rYMD42xNKHdJ7BpVeDIDbX29Mv6RrQtEvNIeNJUl1ONtrUHsaD2CqcBdQlzPL/DmCGg6+LU7aKc3o/jDOYK3+wVWyAR9uFeIdrjYWUi1wECJiDZgr4QiX/sCvSOw1dG4oBTotcD3TQd/0e6gIrD8b6IFfva9g4PIs2C6UBsmuJSKg/iFBzC+LDuELUFmEY+zGai765O442nGouiw3sE4uuxQENdEYduatMHPZrhnoOYlQPnadGHKxXGJd3deRMPhoQLEpk3o36crQMdlJ4I64QqEBa1OULk9bWF24tehf4hORAtI7AT0psgQqKsyR3w9G4GRxhwD4oE8v1SMVKoFAowjUoW74wys6UBkgtVuYKF0OymBGBEewfpEKBAPuivovvhkgusxixAv8SyoUcqHIG0a0ouNmQl2whwZjK6yhdj40IFRKacwaLanBq3a+gbalN2V2PKnLCq5wxY0fUschnQTa+SN1hFMtIRoDWBzB02MuwvqMroRahkicSwDYQj2YLtEQT3vWDTcBeT544JQ8c7K+duM4M0R/HjLyI+Twn53kOYCipnz1BHY05Kr9bFdMZQCTjKpauoIRoyQIqoFvhyBg8dc/i0p8Gt2B3mGVeTfIxdg0U/WAtJNnsN4F99CfOKVCA0FUh9aqT3DAJFXDFqWpMoMc/ZEWBzNWZSluw40uzsijItzgWzo9phbC+S1F23OCorNGanqsbJl4GN3EK25riZV0zaMj+Mr6Y2BrILOBiXp/WXSomvYGoAeo6oMzEKK0N0UH6DPL3sUyEteI749HRAHceRLPLacHF0sbf3SAvX+yKLHLpjDPPclhGvvBujjJnKYlSEfBpqaW6g8SA+YezcWBdf2UiHX0VnQlJAvQXsONHQpXBumtVqHWPxQ9NHTF0ivV+vST9SpgtRWkUAN7iUK1peaPH7QVTALyhr5zMUSkZ9LCZjK6h4CP3MKZMXHAExp9OGo3EREbS6uwZksCPXiEBUIJh5xDAga5LP1paFaoM8F3iaF9DRR7wj600R/mg6+5QJv9wv8OCn8ul/gbXfwmzuCX7M7yDPKiPtLR/A99gX4n0wBfnp0wT43NwbkTCnQRJ/EoD9z0jshXDloREoSxiN4hv4tkkUU3iUJnJ1MqmRSZQayy3GJu2h8ZIJHfSmQyo6vYO9QiSBvagfNvfMFZsrhVvrIujbo3OwNMMZBVcLDkSxk1PkTvIFxJj/fvjpoXKVEiyzRifEvz5OC5smT9M7qKRBtouU1kiwJwfR01ZHPs6QquefQAXdxkcIgTG8RuqzjEkwvIiy7PAgFlsb4CZarcSFmUCai81XnYCZFxBeku5uBrv4CA7pPziUOr+T3Y1e+TB5vd0b+na8/HIY5BvVWEUolG6tC6sQ/gT2Zk88H89RCGRzWYI69R4jllSKidMAvwNF39zI4L84aui8LEaZOXYWAXbNG/GY+Aa89Eu0gaxn5/VQl+sOk8E0L9BSQZlbMvFHgTQv0juDHDeIf9wX6dJBSAIbRlVLg+6aDv2Z3kGdl6a8nhd+CAuzPfsfi5f3pfewO3pFf5KTKau8ew3hxZ0KYq3aEHH0+B5VbflJAqd0hUejlmcFHOcuRXZyPmGv4GuFKuyjIFzsG1GNwQIGZ1RVixosbTE7RHYEoX1k0RcSBzNnjgcEnV0pQveaAaI24YWDGEQqpVnchFHGvDMa7NEJLb6iB8RwJoW/nH5O90W1FtUBwOZwjdFwRCqiGLJXBGq0TdJvuK5iPWNLrxROhgBGbDFjLK3EIV83WEEIXHjxoP2YKBD6oPA5CmFz8S4mRuvqYcSyGoN8q8vs9JgmgdE4at317HELYbEUWXVbcBbSdeGb85Yg4oOJ224IxGbdhsJzcLCTLfAJudnigAHGSgTR+ZoCZro6EOqZAtMx6PwObiW4lHqCrgbjAWuDRtotfW0N0UniCmKG5wJ5R5lQLuDIzZvU0bc+YOSUJolqAVRTpNSP40gL9jIBOCken1ntPB3sKPK3V4u/fGuL+Jwr82SdfFPjfrw4Ko5+KAZ4RFfb/yhJ8M0+gX3Y6nPIkYxLgTpW5wTsLKnwtwuWe4SvTKyQVbktjGybEZhIf6lUc1NsiLhOp5VjTE3OAUBtFTArXSWNK16qBkr37ZcLKYWFG62YNja5nTHrBS8ccsP4Y7kbmh4knspF5PFQBHGfaqlwWRWKYnmQwcMAn8vXjCZeYYm6xsDWtPZOuhWlj4nG7gbptLkzohJVoCrAbw9UUSiY7dolmZnPS3ZtHt0fJ6Dglal3OK9g/kz3KWm8SmaGwzuA8TvcoXbcn1tSt6xBuznhZLqU535rLGDg47IMYpYRmrDm30AWOOQtlctJQa25vygrKkR2HWTdmwYRL5EF5KjfhUihEw5xy6Rwuszgvsw6QaJbt6g5Fq0co87S9aN5ZToOiDrMwO5yPiXmZM2NIBieNiadKWxjnbrWEoGrGKL5JhDC3AS/ArCnHYbQuFEDaKMSwuS3HTDjfPhpDZXEC6cZEYeh7D8XYSuoCgOvI4xXmIzJwOlHAjpZ6GFXMiEX86oTBlzSViYi+aI1/5cDPrClJEf6iptBnRYlj/lfW1M++zXOWnnWotlLGZDEjVGZkzCwokrQI08E5rkw0KoZwnS62YXqccIpJ1CIPJexITfHqQjQ3Qwsge64iZmnox9bs9tENmsXEL7MnlJWp7IsNnLC/QmmbkJrizDOpqZnjh0snrxKTmxUBlPNuVSZxZxnmPmUZKI4+eT7jkNTUSU5YqPx4z2QH8dSY8zLZwKH0rig6bQzRXHTpGHZ3u2SSJWtp5rBxMdyaMampc3sijtdSKqj1htTQIIwjc5KNM7hLM/Lx7rlkzfLEDKGMhqSm3B2pKXlFmHEuj3FIayrxwytcdJPU1GAatiZXsjnchTupKc6MwGRsy4Ozs9qEmXAhz3/Mzebkr4PzchluQ9HMpe0dbvmFqIQRDkQTCwMN7vktC9OJPEnMwFDHgEUgNRCKxaumFofbGC0kjtTU5nbkYZywpKYOH2njAl0x4O4yZmJ0IzWl+aMEFvIShXE2x4oRXtACVuBqzKI6q8TL3J+jjxmJjuLD4yqiDI0wQHBXmXgh4eZvrKm/fitNXUWsIPf/aL+ypn72uVdx1ZE+dZ6RPrVTSJ8qjp0FV98gfeqQTmqzvhtDOK/I6yNRNqRPJauah2OK4zJdhRzhLsP6kKX5AmWnAXlNHvL8BofLgNTUfRBW5lVuNnCOmhVaPsqTY45XtzEcNg3pU/szqSlpXgdwBWHFpEdHtMzYFhk4JZsVyqIlqakRk3NQze+kpm7DZWO6mbWB/fl0RfEUKsVsq/UYqglP+tSUrzUzHuxITW0HpKZygdSUedcq2Ar2PkzQhdSUNR9k0NxWe7TUeNKn/HGiQnG5LMv03MWt6aOWh6bYx+HyYZAaWFfMFU5PUndZCSX5/U5RDtcjqanlga/APO9bTJikbcol4kifvc9ucziNUM4kwYjUVJiod9hN1hFK8OopmmltalCfuSxcxtNJbq7OV9KnjN1nnyKVF9M+FbkpftUUurekxh7r3EHKvsSQhoPPPrVzpktaU4v9RFUMqJgFbC6yVsZ2Qmpyxg6VV02pmc2iggAO4kGgMiGx4H9nn/pfXCvzTWpK/9l7YoNUh8uhzpjlSlxWZrZYW3DslkWYTadxbTYdoV0TXrZh5mxJTRmYFaDYcHG5TDekpoZS4cPqqZKa2ng8azJmcYdLffKZTNgylbmQSE3tfYHUiHAlfWo/P5A+Ze+JNnwyRmJWtzaAnRuvmGQMlmXya4uB+26+QknCmInpDxUWducR0X6eO21N/lJvoBKenzVFGsOY9JEbqSmlEzWzvpoYtlFOaiqViPabq+0B6v2dfOwNifYTlV0GNy4gferMCazZ7moVtneB9Kk0mbCmExY8FNyI1Iwak5raxugKJX8nfWq7I31KvpKa2mbRZ01dw4j8PH2xCVP3RmoKzc9zqEd2zizPZ1JTTUNqqrwciPa7heTxNoKvwcUsSU3xHqkpFAhjWOKVxkTjgPQpqRBiyB7ZZ02JwoYHd7YmHxtO46CJKWBY2impKTkmfWaXMksivnWi/WbBVjTGcFpAKM8+a6rT4xG4uk++4HZdseh4Cz3wTeFv71PktfcXfgqxusyoPP3nV9bUzz6N5VwHpKaiCdFaT4H0KfGZWrCdlqSm6nJSmYdLM4TTJd6iRFYXiqknEdF+G53UVA5E+3m85UPkJguipWZH1sx2yR3OwozU1OWOKnMaGhu4KUui/bgdqSnlSPpKcz+RPnW5R4nZikkAJ5clNZVOSE1Fx5aBqyKTGsQx6VPcSGThME72zNJUSU2FBelTl1VA/NSGiURzppIa3Y0fJbNsdsRPGTOi/ZrtjdSMtf30U9e7TPpSdiZ9qjS5DHaGSPzVtibaL8KNCvVxuiyTFUe0aztWeLifvY+asUgNFEfSpw5P8jsvbZ959antOYvDhO+In5qOFQz34ZRoP/VOairkpDlc3Q3RftOM1FRiPe5w30ekproR0ZJZvNCgdOMsTGI9zs08EzRYRwOtjI4m6VNwI32mr6mQ2ELH4FDGw6SySZ8S97mFzjnyYHOwxmUstbg2ijvRipnsIBSN48erphJGJzXFWET71cpchnmR6yhij6MW4c3Kg/WJJ30Kdtu/s6ZY5i/8FOK/S0395D7lnF0dtvw4K5fmaVqZFixeNbXcesfKzE3ip8rDZYuW0or0JVw1RPvhO/FTU2wS7fcAH/ybTWrqpBDtt1KcG+zHS79Mi4z0qSCsiP9xeaIt9WDqmJPngNSAdiN+6myRmlp0RgBVq66Y5b4lfsR2gPgw/kBq/HA8RKZgGizxbydSUwNu2piaUKxhx6WXMLwsiZ96zl0NGkhITSkL0qcuxhrDMTB3THp2iPa7os+MYinGx8h8knqAekr62HJXkJoayuEQmjRcltkiI9qvmbMc1Pac1JQwJjW1Kssr3P2IaD90Dxszq5Icds6S+C1uRfrUwCuIn1LZDanBFXn+BfOh/YxhTrQvRqI5MFakppo7qSk111nz8PzwU8yE9KnF7kiYsf+oqa4gNdAstdxg7qSm0nVNtGBebx1jr0448GBFauwq5gaaLh8e5Hk1LsPzSa0N3X8Q7bdbIrQYiFvWeCynEeSFQWq0jklNXu+eDNPphWi/52XUIHiSPrVwK7VcZKH6d9YUx/yF9kMi0ggx+3+M/y/VVNGZOlzVZVZmkwWpKYlPp7BPjwVKp01cmKbQDuAY2VuUdgeONS9bwvHGswin/fJAXpMCACyM2YJ4cNJjzNuiucFtqRI/dX6iwhTSaA0XdCPaUtBITQnXVIPtxvNRVu+NyLwcHB/28fwz9xPPbQd7UfnwdzapqUMDDBSrKakpxhUac3RWcmhy9syEiRCx5uwgEX+y4coyU0dTxcw1opjKxWLHZK5I/Nvq5pSkBmKi/ex2AuZxZqawDcak5lRtyppHfjqEenhdhkvtemxMaWwR/7aQY5RNbdJXnFl4gctkCGG2i0hNCdN2BbvBOSY1+mQdE5msB7cb3qBUsWrDjG/cDA53Lg/T8o5Y021GNzjzYsgsi3vQmust6VNbt8jQkkUfGQVna5BvBVJTxQpyY1eTPpMKJtGCWk5q6rYKOOKHphqz2HqOgQJHcGEVBeMyStbb2ijTUwx5HOrMwmQxaxT6KAIsP7UwvD3I9y9udwmMMzdmaE3Vvu0BDmZqGW2bR/031tRHp/qfa0r+Jn3qZ2fpmfPh8aU6CzNrsCzMZXSYQtmwBUqOQz43o6ZS4GKPtygbTkkNIablYBeeCKdbhWvNjVSRmtpZEZPOBb4xj1ejgWJwJ9ru5JSF6e7yNWzHFumDVnWyzDokNVCedqSmbmoVmbPcAdjW1qpMBY/UVDZSWqhIhTDJIlqA6aVEC+45bl+m9pz0KetWrUgN3M4ofAYs8W8Pwv2baZdlIq4ExZSmnAdXISE11R5IDY/1poS74JG+pLs8mBCkKVSsT2oqqk7EHzXqAMpivSS/vzNpzH2qsXALSc1klUZqagj4QrSeD2Eye6DaHKn5Cm5RQmrquIsc87bJXajVwQYlN570ydmJ1BTxMXmY2FNSU8fJ6QbbWRky6VgjNSVKOxWKsM1QGm75yFQlRoVQQBrpOzrpU+JhS7TblNeY0DLwq0+NZ8JnTa2KqQfBUx+HpJE+KqMKrjEk/IHUVF2qrOFK2/Cl/TbZ41VTrhmOmcVov2rQ/UZqsu9T8Tjd/p01JbDiX9SUMv4K039p7veTa0qNiBZrBvcMZXkkFKbkdBPY2VaBlu2Y1JTcRgrUZb4hfitbtGYZ5SyckyBGSW2SjzdtDrC5JFG53E/Ja1K+OFc4P0nNLHdOmZsHps6hHKlZmRywYJnnFadCY1+ByQS5IpyfaRgqUV2FyXxP/FBkiA8orA8tmoSmY+py/YS61vblUr8ua3NZtxmcjnIdRsKias1h2qlQxaMyXO75pWhe27UH1TjeleSLBcc8JckeSrMkNeRB7Jji5ZZAEQTk88gmNRUNSwXOV2ZJakKf1ObW1hionNuCSaJ435r3xeMMpHgALbcd0bKmXmfQcMyC+eizlmntDRd2bb5mlt6M1BS7uRHtbExylK0WxH/tbYYwxj+GZdrYemOOffJ8j0KWMstgE4O5zpEKWWppYfSsSaO+xmoEizmnlYtCUUlZzZ8MoBVDtKB2ItpvyIcuECc7DqPteVsZxgPHpC/pOhM3GtF+ZTANYSVkWrgoh+T759yG1JQCpKZq4Vqj4Gi74D9ITYVQ4r+zpkT2r7Sf9k1yv5+t/dbXHdEiyzmpqelVyIl/4CZwavgtky0Q0fva1ZChYbxN+TE2acwkJq+589Ahrynb4hripyIMmT6IwtQwyGvSTK0LHOcImLSehYkpHkhfuYYl8eRyPTXMS0leU7eigTLBQ/KaNC3Dg3q+WqGksGrNtILmTv5nX0jf3AYHy0xEp4PDjtmHaaeTMtFnSQqlopyYhepHjXkJyOOdOYPUVLwhNZWKnEtqNtyVSXAnNWzfkh3RjmtSU7szb5mrwic1VTm7MhN2REvexycFjtokJjXn8JW5SJ0nnE1rUWZptW/MmMc1HPwFZrJAIzW11YH8fOu+KJPyGRkmqQAHroW8LlOmIX2SnewsuDCnFZMMG6Yxb8y2IYzC5C+AZkFtivpH5lM7ablsM1LjpolV8NtIC+NoQmrqEBLtlkV74ocakdREq5CacmTit8KwcjTEhYhoPwd9zKu4bUEaO9GK+LT/rKkiFwLwJ2cNRacdtozmfhcA6QOiFdfGqkbuYOnAep+pYbxQSJ/7+2pK4v5K++nfpE/97Jr6f7l7l6ZFlW37+wPZEFRUmqBJKgrChOSSPS4KyFVBRT/9O1211t6ncWJXp+r919kVVRFl+KjwOH9zjJEkmVtxo0JumNg3D1aYUvlxolBbQVaGjbvz6PhCpm7bEr3Ndqg7qvDhg7pw98vwwWYd5inPgvA+95AJA2syjbUbVP0emTrEpUfPCY/hGXSRwBVYaHSWyVPM7AdgoaBXOt3vdezzUYB5q71iTXYnHXnzqpjw9cHXaD946AX74cp4fg8rKlfA8fG5JewZVB2d2N8xlPmpJGE5w3x0sTcnKCdGwSLTCnUqkKqAh+8VZaQ+G416i0kIxXJSsPizXnS0rss1XL0oKHlO5uhVY/kNvbjwGS/en44en3YLt+JsIwMqelmLyhyG98Zn0U7VNKpGogH3As6MnyjmuceU7qHmU8yH7yMy9b6te8heR8bibvbJkTlvAvViHTGuSIFOow16Px5EKgn048i1+eXFILQL9G7rPTJRDNcPnC4KMnZOBpUw62UCV07o/WaKUmn1LfEh3Qtbweuu2agNveBC4C/wJzUfmWyPzQKMONmUgekjU3Vqm+A2D4X5D0n5nUytZj/zftq/0tTqf51k+X/W+6Un9GJihH2TDiGnB2FJ0Xs1yNQixEx/qMwlXKeHsxBLq1lFH/H4huI1xz5ep7SiVsYtSBeBR2Ipxpp8LHgH/aMHFgXAgN4nWgQFuSJT3m2vUrb85rO9CCS6LSqVnkvNhOZ2Qm/IxFai+r7rodWcSIjGuyjTm2W+YIjgSuK5uqjo7q2HcE3DhrG561V0thknUChiifnHXog09ynqxkJDZvIs1Oh29HJ4hBx1y1DmGo3kQwBteUTmJvW+o7rQrlC33ICFyTPgdMaR4ad490moC9uKztW+hbvp2SzKlwKnZ7cLoRkSn0THJ8Me8JYMqKh+Jhx/q3j8LTJ17YaERZJfdnS1IHdox4CRmAnblHYVnv9AzYiEpxky/pdOwU5HBs4P8H4w5U9e6N1ClulanTcC7FMTGfsckalDn5ngfcIN8SbjK9d2O8WH2B22pW849qjF19CFc9Tg+w0avv6znUugSw0y9RKMivTd2oTIcRTmXZ7Z72Rq/bOlQTRR/NfA3/86ZfH/qk4pbKJA254jFkZkwamsvzVoGi9j2DPRKz2yTsKMfTmXodnRnEonfYRBY9in8wAfT28depHFhwmoUwF6x1newpXegcQrg5i0T0yOeQy9Dk9pq9Kx9tboJWP0Uss5kWkvj0d4usuYRaqBNbka4Q63QxiV0WdeSdS7aE9o2u5Kwjpvc/pcyT6UK69m/iLVcjq/cNQZhFaIgu+Yw9tYYo0vEePQ2qHXPG8gg6skImOLQ6NSu5gEUJvLgkSZ2FZ02yRLaPskINEhnXu0b3LMc9XOE7h0QKbCoa/Rq3KbxN2HeHTDODK5XnpC1M6IROGl4vFvT99rvNNQpKfotoN6s01IuL6UFQ0cdkcvOrpCGHyunO7n2hq62YkLPJV3Kt1/LlPYnxl6tZirnsa9hIFzypAppqBOjXfrDepqhXmrznuZUFcw4eLdNyQQIyXX9ubLg2TJtqXHTsqofUYbdUq5ou4dJEXDhuYu4PAq0fsdo74iU1sxwbnrCmGlbv9OpuSf3Vyrzf4VpxTy3zTfD93dFDLRj0hcVCHWTF5o0OtRxuJSQaaInM6hquszi4cLKpN+VF/Q6qZP4tT0U3q5Ddg3xyMrubbdcWpc0hr6miAznUV0aj3kENptg315vwtkOq67JQxtjl5K6plEH2vxAA+LxiQcYtSZ0wo6aNUcGb9WHj620ycUalcIYbpEb7oMRw/Kx7Uq2cLVUipMYAXPY3wt+UPdj1RzkalhN8kFHp5RF1V/vEB1nRYk9kVfop/27ENVLPF5zdqjV5XWEtzX3Beim90APRL8vEr2vTL0LTenVE1qaBXREqKpKKBub0cfcgi8MlYlJlKLpQfsIXGKeSlApurteQelKMdC7LxYTtusv8FD7FzMX9LWo7KHx9tqMi/j+2Qm09NpNQFLvKjEH1cA2tnYuz+YYm2JTIgX9w1Hv8W8Fc0TiaxfqFM2n6BO9RvMU/t74oErj9uS3a7KoHntwoHEHRXBPyW2phH7MwfjfEavOH+uc9KMexP8BeoUsxvUud/G1EzAv/+ZqYXy76u+/03z/fpXit7pM/CSr1ch0M+8JnA9vTLCP58AvZlZzb53dqC3cQfKKely1A3Vwj6uAj6e3gYD7MWcsahbzYFOIr2CYrJFZrYzQaX1SQtgILuIRJfJTqScSBIMsYh9X76WIjXfng5tLWKemzaLkapXuYWiRca5ooojFZ7jAMPlO44Xh4uUlrnIoEpJKXyHoj0KQ7rE/HJEplbBYqBj+z5C1r6QGaNChnktn+ExtKhbyznFzzOXHhS9kQuhvQhzyu/tAvOi6bNwsdzp1LyIA3Qd91i0Ajelr2tYQV6CVXKnEEw6UZCKmkUe44ungMfLZB2aKE4Zl294/LvlBvPow4qxZwwspe9238GNNS4LvyOY9LwF9NKRzVm8PFAZBf04hZ1xR13xHjlooq64wGIDGVvvMk3bq7s3kNFHxrbeWiKf1DYgVq4bwkwPmWpvtgfOHhMv88xs0F5rxQE3yBXhh06tD9cZKDfMX95zkeQkWbUGJJ9Bwc+bZr+TKXH+kzm02vIPmZf+q/eXV030TsVuwTH/aMjUYNy2UG/5ReB6g32Ut6oI5StFb9N5M4+2b/0B+bTxWNjo+Phy8Y7gbB+uELv13KTKpyvhKhObxdniKtO6N9GrzWLsy8cwGKmdVH9dM7aE+GGzkbrSuIOmUNHrzUVk4ijKqAuPBzIuXr2ObteYr/rPAr3b5rbn1AtTB+pjdRUwdFRAp+9UgrJbX1lUd2FHjX52gGZj5WW8vQYSrQo9hWcx5kK8k+qRppOaofe752Xojm1Ks6afQ4tyhrobYN5yAqmHbk88wl8mejUPwhLqIrBIfEtRd8+J5kLd7JgQs4wNlGnDHmonSEk4n4QDzYezBtkui0msLQmnux1poY0HR4iMwDUpNeQF9JLPCW8utUjT3JrA6fid03oHFbQnXaN3E2//MHWu0Q1bsYre8GSiTj1JaYB7rlQhWNVKqt1OPQPbvW5ZoH+yTpsrCTKlGqhTs+NL02Z1PINNuN8w3/GNnFz3zADuIVP+Y52lv5Gp2fwnG7Foqz9kHsWv3ollGZronVYRJ7Gbhib6f2SqtPpLGRpvKtGZXwlwM8q05EpBUcdYPsDtOXgkXL1nJp3mlQFp6GBemF/QK/aWVEBxsdErCckWvd3QedA7BUcvVzYDvZT5DMoTt8rY/mCG99DvQSasIxa9VKzJ8IJM3g8u/vwu1Cp6CuU79B4tGMfnUSctyYb6dLsSP0g1k25OyOgtSL7z99R9R3vMRTAEj5zxgTQidW5dAlVpoS5NH7OB1uzG4OrL+PzNRN07t/YMGtJiPnrOsId0jXiHbopeNhbjq0cXJ1LA8LifBL61mEbjfe5ARxNWRsQSOqoHHno9YZEI4cHB4+fOSYN7O/l62Tnmr7xeN9CXX6bG7QfzqQ0L/DwWCty/ztCrRrEMR+uslL7yAVNLlZcLrhYhU/OPrWpjeH/BydhinvKdRCTxhBzhYn7n3H5OyMRtSZApdYtM3Qu704SjARCRlSJ47jRTtfqwFYE28w35wVToCAac+VQh3uWj/E6m5ouf5Sn5D7k+9avH/ZK9tIQ+azkJvelCp7602UB7ohcWP4OZSPed9IHm4qbYtzkyJL7THtq95JH4s6KYl+z8CNHHQW+TnXYabZZSDt18apXh8L3/SL10WMNvE/vyeG46Ku0lAZ4VWCw61qyihSpjDRo39IYnA3WGhNoVmpHhz8+0KqebTrxBHtvfPOQvPLo+VhY0r3PBWOBqOpVe4xyaPrqSsL2EFa2XVIcq73P0T1Yz0vtdi6FTC9St+6LuKOiRC9jqcxaWL9S9slyIkNs25iOESqLpO73Bc75k6O1u6NWKDJkqsH7LiC63MhVDHeChXxiLpxehosleo/DIv/NAyhsev63fCNzW60iIpK3g0cZsUXd3d4dFt6erUvmQzuC6P4dlyNJ6oIdqLgOxZ6grfzH1OJYOnD0ddcm6I1MDa16wu40qYUa0FtE590eI17Uq+IWGTPTnzIUkZ1vmC2el04xuD8CaUCkZuSuq1q53Iuzhe6/I7LNOyTPv0asrjkKY3f1WnVos5j9hSv1Vt/v/YXnqVY2Y0Rt0OFw87XWq2KcNZGp8IVFL6EirT/6G6+N7DXMdIkMsG+6QEcIEHkxmGr2E+QF4LbokVEzMX5mgZdDcK4txbn1G2huDC09xGgqxugkq6gnDBwq2sEikBUJOd6pEoMo4F8Jd1FbUf6Y59LqGfTz0NU7vnHdQ9t88pM1aoGxbnaAukZFgSzSN8geI0L0fhRDWz0VOMdDt4f7Uc8LN3XxAr6VFcHVtZOz8mlXUGM4O9FWXk1jXUfeKKhHgfpl/78VIfNRMWWvhQU1GwqbbmvTwYjmgvTuxuJKuEjWJZkPHXoxET4vl1Op0DZr5JyFxpCBTfHrYwqNJIxb2mgBUMVkF98/MQR/4estU4+ilayKGLH6faUfX4nwNRrpD77cjo6mB0ToAnxYfx80/TG3sFBn7S6eEy/4IXrFUyx9M3dHMgS9NtyRQ53alFeoLwHnMUfdEH1/vHhsBTJZuiLcvkKlNICCT82gquF35W5mSFj+5PqVt/5DrU796R15vwD6fPaSQ8bzCnmuxswrPZHXGGid0oOIjfUEfytiHZaPWaHqsOnjYN/RG2zNV6dNGpvwdcQReHHyZGgq/wLC+WySM325HU1nHGlYWYRn55S6l+8YcoXOupzJs14zTXleR4aTAvFXf2pwKjplBYX3n32X7yqM3lrbIZIfebUsw791XuQH155yVHoyCTDf0u0voe12U8WGyT+n8U+whWwfockixq6hZ5Rz674gXzy6znN6UgwNVkWRC5J5Cj5qX8g35/YQ9wu7RGxqrvIEr9gghTqqtTsdLhueT6ScSLs+ou3PFtKCaTNwyPG3LlB6MlEC/+8QCb03sCSVMtuil76i7jlqa9PbsS6jcHIQwzQuJvkEUoLTLkISvU13Ri9usYTM1ldJDDdE1ibDvvTMUmarlp0zOJHjCITNQp9hlPZKXnxwBzLdaenqpcO3+EhhEfPiHqYuR2RCzt1IGifZStfD5FICspxvsgguDk2wbHiFN+6ngDBOb/0amlouf5al/xyny/3Qexa/e027PMd/k/gG/4+uqVWkQ1grktXRm8a3Dvj6/DU/obiP24WRXq9Re6C3mi5qReMo8mT7P6CwuS8Mp49ObipQynsLVkpCZYe6itwtTgNYdQ8LnwZzT6DY+odaqE+PWFfNGAJIKQ+Gg97y925QOd/0M9+J7PPLbw3xXVg3cTl1ehptigd7zNR7x+fcFM/pJkKhSqR/UMRWZuljIlEyjHdRejcwY/i6nZWWG0FavHHXFnaVU2T4Avd8mE8ImWwAt3dcbulxjJd+ev97wU9XwfMVuGW0aV6P20sbjcQSz5LK+HWl2yE3oN2+XcXFS4vHf8y1U9/N3jnCGPcHaLzfQiyHqrqKWOl1NyBUezyOU4Y0XIl0b4hvqVRqU/DTH49moATJV39CrXdaga4kWOsAnviIEQ2XJpFpfnmDM9sjYX0yRx+IA6XqFTOUXZMLcY/76H0w5cmlDMpsojNE7vn4ZTj9g0QDzV+itOaltzGNOeJ2WDpWy38nUSvrPY+mSIEj/vuj736RTKno+qPkYCFwOQpWCyafwNNiZxOXFz2lx1R5w877zxOFdSTRqVezj1wz7eKOJEr0QdQ9MFDAvSAl6xTHrEriumhPmleSDuqBLNjxnk0CI6aoBapfdAyrpfiKRbDL0RpExhWF2CYWoWKEXq0sthWfrB0LUX0SdFopUw0B6ZGoxD3X6igcdnnSP/dtbsZHuh2GEu8kKFtd8wWl+digMdy9DptcBpzs9DaBwUZf4E3xOj/RgQ8tWWcmlVWjSTlmP0PYjY+Hc9itaGbyEa3LBfDjJripdrvoU8iUxWRzvrwN9BqYBj3qHXrcdS6DvqbaBh7iMGR/n2BPiSaFCWy55GR3M75jG6VVAv90Ai5m+GempG1Gnz37AImM5wzz33K5ABRW9mhohU/UE85CdYr5iXv+UyOLxXc2y4PhYnhgDWa7KAySL7l9MlXsXPGWxJZ6QZpXW+sbfTHmqc5FJ/7i/YevsVIHlZsLJaTSOcLb4lNnzl/I7mVpL/3ksXRLEP2QsffWLmdIU9E43NQ/KSN3OZdr48gSqnZGWfB/SlLqFOcCzEWMWklwU6VTpauyz1C3j1UMc6ZSoO7i8agd1bu8PVG2wNJ757US4y64pvS1UC7LzMkAmpoFJ4x3vUSeIKfDXiun0ULwmULMP5rlaaTl1dDnGfOdizR2enkpnJ7OE3jNzFlkO5r2lLe+h94ukZLtzOWDeQm+aHTjmrbbfe/RivykUZZqV0esTeBS2kg+PBUPdEo61R3P9ZsFTm2Ysmpt7ZMoOXzA8LVeIeFajN+XVFZ4gO0LcZYVMi9U6gVo4mIQ/xGtFQ8iP0GcGPg9cMKndisiQF8YkeuzDlOK5qpBhtSLjaG7o8W0UkOs9oBfUHDxe8XvNnK+Dr5f08fiu9xXsW+MfptbT1oZ0BqhbfzFlkd0DtCFQBK9JkoFYTDmAe9qpjC2El6c9A9Q19g43gl9W3+tVX6biTaow/9pZEhGE+Qd26UwV/M/a8MghDA8/mIKj+1u9n/yTDUuQqT9kHsWv1ikr0d/QQxSwuCya7zyAQYb6ekhZfPiusaKm8h2ui2vMYjeuRmq91Aqqz95lcd5U2Lf1kYJPRhD4TsHMzZ46ll2VIjPxauvR14yfoO/e+P72d6zdeWo3yHcLk0ULkWh0bdprqDslZBHsFh5NT5h/msLGmktKgnlpKV6he3jo3czLQqPCXaLQrrKYeEbOOhpMUffKQM2F6ETw9ftwqWFe22SMbzEZ0TsTPciKC+pWr8yALib0BN2dZoTv0oVOzWHxgHxcYY+wLni+lmcWUC47p+Tj8JaofeljuO1PhhDF+I70nesHZFZFrzuWRKeSgt61MXeRELsh9gQpOCnQX/NQ4C7ZylSqSA65ereFSL0VFV1OzQfcfdcXwraogebedAm7OVVY8BRUTdstEhvw146MlaupSKpuNYAyKzAfRW+jI1r2OgBo13+Yeigtej/L3AjMfdi59ri1FiRZh+93CJHJsxC8QXk56P3Wn94jD7s9QBDwKXHoyvZ+H1NzYfkz7zf7Q/LUr16PIkvMEWvCCkicnpuR9k++gmx5TVFnHOzr5i1FBg5BJPBDJSJD9lBCdqxdEsWt2KH30yi41xG9zU2a5fRyUgPs6zfMHxMVmeIdNyEXZwHhp0ug0SsRO7h+zuZXxwSV5qaxgttlFgih7u+BPj0J84/a+eg1tVKihikX0LBDTsL1Dpn6eKYGjUV4GRgBqajhVg8Y7Gku8BnDfDQ3lwQeKy8jsW81JtUbj2GeSTMW3oyZSQXncIJ8fclIeG73Gq2zNb5ewh4RjnvUjbyUcqgfxGHxYvkWqfRaxFDca4PFQbVNaebIOuoaOASVSNCoZiVTuIfLqIyMr06uVuMUuo8VlvGHf5B/kmVQF08b8+Zrg/nuqQ3Q1Ru/jILUN/9mKrpi/ukvyNTsm4eAvZAhdn+K5DVDnbL2RBF8KVx3ZG0mOkTNTCX+M1X+1ilwbhshoAyZulehBZeVrxDWP/H1fzG1ORtqGfjf3ZKFgen49gUyNSi/0/vNxeV/HveThPm/rN/sf6Pi/+w8ipUzvKAOsYajbrHrqPlQl9CSNhEi8sHvvF5WHeTSISpD4VZ19LXW0ctMREcIiS9W9DzjGsDxht7GbdArnsXOh+wTmCQkk61JP+JgQKMm2JdXp7lK3ePQQDnRDYET9SrTsEuWyABF77kp0YslthRA/5F8xuclGWm4zHP0St9xuk+4V2l80bbwdO8hC9QPSenH1HqoKikvI97j6wX3QaCB75o0/Wqu0eDzXT/wtULdsqezL9MnE7LAvpR8QZGpa0EGPN8X9gj2qk3qruQLNPrWIVG2xvwTGy2HIuIGCV+B+13nqdpBuyxACPcn7AnmWpjA8yJFJEoMZGr0cvSyGzFk3HE+IpV3+wvcu9Bm0cfapDSSxB4Kz/FZpJ1mOj1FjQR0omD+6fRR08xlZoO7nSJj6w/q1PTzGUA9f3UrnPbVD6bifq+yYHb6x/tdeIFMTUL0fmTLLIDPApmaNheRHKvVCCcnQaaWc3SgU0dAnbtMpgTe/PU7dWr2k+WoJeFfxk9crP9fMvWr51EsLOkBz0X9vR+q2lWUbyoJ6gXmFU7lGvPOTGuh3n/v99GDqqLWDvt4NpujN1JMLaenj0rgMjVsgS/S7xqXmHygmCMz0fJx1ann8SNki4dfcv5dx1Ytxxp1SzbKSHS3ElXHlwTXzQG9YT62Ouat3IMmevgkdk3MSydMCZD7YVbGV7FBLyVUG7jrZkC8rUw4XezSO3q5wzdvbUKTrqLNFjpNvwhxO0OG5zR1oD2dUJekia/SSVQYUB6675osV2R0Ny3v8JgI6OX0AGt8rmtnuNlL9LLaBPPPJglD6AvpKMT86Hr0HeSYmU4nKKPpd3+Y6mnL8AhaLsRZ0AJdi50MmXMMSWzz60hrnZ2hltc24Y224ZQ1cIdCeeL5ffRao2F+Qab2S8w/J1lVtfBqYx5CDWGBsbX+Zmq7P6NuFXOjIpG+1yF5Rej9ai1Dpt4vB9IsxjyVdHaqCVNygmBLkalwjkzuP/MRtp6ulr5RI1NPIftbp343U/PVz7yf9Ies7fyr13g3EnGA517Bvjk9NTn11WEBw0VJSOgyqtFNoKKuXDWOusKRoQsbMmhp7bCwnVScnqfVFr2HbJf8bH+9Ex1cuC3PRhnyyNVo7I4HeBol6s7lVovUXn+9o743WET7z0ijhz2HhkeYn+oJerva0FBXuo8n8EzFvJTvhwt0uzV6N/u6Qy+1rhRoB88rvYoxj/r0m8+EIWdxyzAfdVO6gboPUYdedypTXUgBhmt8EXh315DJSY2Ml6sLCaHayXTqJsjkKXEYL3dY49fZmMJAOihjR0emPm8Bf5DCseTx5GpSTZc0uPMzMC5NtyINnq81NA+Jlzx/ItNGrKF3pmYg8Ly9DnS6X6dw7SeWwAV5g8zZ0g06ZnvfuUrI+OpyXMD3jnkWXC+ganQgFoRmj4y5t+lIhKDpwWiO+PgvnaLvVgfff6D3S9FhaPaFAfjOZYNecchSjcfrE7g+UUjwTK2RLIL4BdbaV0tP/SQmORfo/fxImAhw8JTfydRi9bNxv+Ufcs33V+ep5uyhF/mM+B0v33NOMZHPoC2UWAjn3+98sLwK+/oZawYCL6WGKl4wbw3ojaxP5dHJYthC+jnaLKYKZu43xncoxSMykwVblRI66lAEpieEFqcjPSrqFdo2Mwg/lO5Ad/N+BpVgoDdcHJCpW8ad77qvHr5fL3yX/M7P8PQSZCqN5iKt6H6K+ahljBFTABrbKda/+cS8tRhCDfNVsUFvOkVmDOZL6PUkG6rj9lKGx5Un0ZN6OkLV7M9lvIC5ROml7KDzVng+ZYrMba5DAv2VAeGCUXTUf5Y+VOP+yCLjibo7diOB67j6juNtXJFSa7/CvHTCdNWprYk6LC4xnx7Qy0pnt6PtcZ/AI+mtMjquHPO7/mEH2f2N53dO8XiU230BxilBBoJrrmpBs7DAM+7oBWPnOZLcde8/mPqhU7e9sAd2OKgkkCNk6rUSAM7rApmaJfbfTKWvDHUqMJDJ7eX5gmPfoE4lvDeJu8bXx95tUjqD+lt1SvrJtmTI1B8y7verdSoi1R1u87lXhuS18+h9r4qYN4aYRclKlOj5lJZw66ZYM3SjoXfphxRKx0VvdBgqoKe1uYGI5jaJ7nNfp6pV2dBtm6MQ2ts35qW3uIf7VPRKbgf+QNNtlUNOvWMZiybW3PuViVDdp6hjOrQqDVPZhrZhHgnPXplS9d2l0E6ijMRLCEZ6nSYydIXiEob+B2t06BrIL34mhOqm1ShBOwnDMJwFPuO+SIXCs+Da6RfUlVkl0qQqUDel+5nF/grfb/dIWqhSHYTo6mkS5jkvhjx+2UJouO+KTm3bh54FR2Ss32pUmeVbGBYRet3o4I40AWUFVRFwEg8+etfKHBfQB/OA8F3vVjR9shge7G6xuH5udOpyPN7eSfH8zFQTfzB1FCVkQFLHv5n6oVOrtzWQKVh3OEk7ZGx6T3Ly6ckezq+nSlj/XZ/pjVYR4kTYoBMYFK5dsvAfpibry0DEKkDyZsp3bbI9MnU/9nvgz3BSum2Hz/w+ppbrn3m/1R8y7vermfLH8QaNdfVYNG8a+C7mLUD+ucckXGnfGuvhCs3qEwphoaIu9XGaQMsZlOGeayY93zUVLps9ehtWoncSKs2C+mMiM93MEekT5B1UExP7sqDPOmoe0gu0B/+INbbc5rQf2Ae6z8Yn0UwJvveijxa0UceEyCGYl/o3fl79EC5C1O52A51zZQ1PQXWIZ5QMGaJaDY+Xi0ytolCljXlW4HlWzmU4fOqBhoF2gkoJL4SHK2+kTuzr8LjeU4GvXg0yfjWQqbbF89HkaqQLqeNQTp92GTX8ndPbxvYgm14OZby3ryoN7HwD1cWwWbibYU/oXmQJXSfj7+fao84u79958vfBF6LpC89PUbIYKvtkYX5qNhq1JcyT2ePKhDiOtJEOT2sOh/VHIR5ItqxpeW/BefhLl6RL94MpK6m/Y+PFOid7kv3NlJfsFdDGdwnAm2HD2FZ8cS1Z7U2IFsFUcHeb50Cq/fQJm/yETB1ua5Nsbu0ekul6wuyro/xOplbrn437rf9bx/2mZgudvvRI3K8anfK9+IbHNouEOM2xxpRmLKDf3MKSO5JnUmGGffyuXYBFXlHp9HFFpiC/WiVfhlSl400y4XZDZsI3vEcav3UKz0fofdeImeV0PQJ6uf0H+37//qS00JU3lPTrPWtnhwzqnQn9Cq0dvzslUFcVYxigvJSRt2gqGiXrJdR0awv+wy9VqlR5BbUZZSUvLWTS2GwUqOfNmUSTou7o0x9N6N4z9HpaUg3Ue3zXLzx/UvRihznmNWXdQF2LQEJ+0waqeyLmp01tM574m5SCo2D/qIsDQ2+6wfd/dgpU1oC6PK+uFfVObAFt6oRlVBL0nnvKZ1D6U78Ms9s2pVzZR1DNk1PJrXjzXWutqiDX5qzk+sbDHjHbIVOlrRB/0yJTn3tygsuhRS8Y2dOOePPdDU5ei7rV6X1OBHm9gzDYKkLgvmxTcw/f+X0nhkxVZcY18l3DJekXU8Hu+LMjt2H3hOOnQwahTnTi2ahT4fszYQ7HV/5Gptbrn437yX/IGMWvZsp9pA1UTGQCr+9zrIlgGAF/bVEZ6Ql+51rDc8xHqxAtzFvT6SwfI+jkHPOG43kaPTWDArH99TbF3pNp3aQGPIT3kUTasRjoo9Q0KEaVoc5957eR9rvm5GJ3EKKtveXUKpIRGrnxkJnrfKAJ6Qy4HTgjsTclOp1GIodnL17w87Mmp1kcSvA43KwymMpbieYOL+G+XGYsWpAdPlb4FOqjkwqhkM0quvUAj8cB9HpBonX0XlBkyrilLFp/djnV1wYyWVm2EN/3Ykf5KAdQpmCT+J5tOJ0rvQvXiX8g8UJzJFoN4RSqc2QJ4fPtYt6DxQJbihcSPnH3mD8LXYTWzX0WXd8fTjVH4NBdmxN+vjXKVBv1EvpIx54xV/HzbvQ4g82rQIbCQyZrsWucwBYXyFi+eFbkdJ52cKAO6lgTGN+7IsMdgBQgU/d7Zmofobfh/N78w5QaKsgUOU1LN1qizjmH6wO0jYb5S5kjU5lv7MFZhciUNnmZv5EpWf7P93pIgvKHrPHyq5nK6YBehMesjF7tXKWaL74gW5gRi5tvDc7VPMP8IWLNFI2oUfNYhdCsG6zBZlnKdPKtsYigt+GHhSjSawoHKIlyQC+2diranqQtPEYb3/+R1Jz6vRrBcMiw788nW6C7U//EvDL3GHeErw6t8PV3mLkCH0VBoxifQig/xVmIrHye0pvdLqDa70+lN/lsRUpOZgHXa4h5y73MR3pLRhmudZqWsa1/r0HT4QiP3RkZcxKxoj6d7eDZkESIZ+f5dzV4AfOiMEWvZ09EZGSUfGg4sYSI1o5HuZwAPF8LXeCKjLob9dkEbmlqlfHwvKaUusIc7kcjEKLDApl+S+IH2vHmk/C6/HjUByOEdjaeSGjrqkTpDQqoux32DHHwcvTGDTK179GrreWX9IOpKAqRMWgv/5Mpfzz1KVmG2Q48aiJT4zzTNWF4WT90KlhJtqc9T5kBkTtMmXNurYoYdfw3U2z3MTTyMezdD6bgvFR+I1ML4Sf7T0mC+oeM+61/MVN6rlbwHCvGQve7Z5uZ6Vjj9YcL0cSusMZl9Qz5axsI/FFrKk2X0neeRIc1mK8EiU6e/QQYsU9C2H/EkW6aXIf7oTygbkRFjjXvbaC+loxE1nesfbpROTz4Efv+7f4x6ctfP6DahZifOhN1aLcdMO98Ji6LEo9hflmK+HmsP5eRcdpxOqvIDNqWm6UXXq4j1fdVDj33MxJdp+jlbp63hr69pIyfVxTz2IYfYNgVaclnZ6xhWb9RuM2KpAyp9N3jzXhd4b4GG3WQeSmVfYlBF6KXDc1PAXTzMGy4xmudhSG8B9p4iQylPqIu33zUoXKRzaAbhqDkizl6V4Fpb7imxBP4vbsC1cowgOGjmEJUEFWkXpnmkDdrt4y3gZjSWt4JoKjytLTz0Za0uf9dv2+jTwXnL51KjXsLhFxQp6i85uSUfb3fSVDKH0wx1bbBXYeoU7alcM1dhQaAuv+Hqcl6OwD9TJFB+5ZoxBfKHVyClSzYV/d36tRC/Mn+U8jUH7Je+q9majGVrtDriAV3X75I05YP0FPGy2gywe981McUrvdjwPitQV26fFcxr/o71uDlJoj0zNgE+LI9schp0Stijt7BtTKRGUXFPHKcjioUV8EVol6jQCMCAVxXmV7GcXjV6aXrMS2tvveqG1nAqTI1d+itYpfE0uQj0YyibuRBdyahvpl7dH3NRBgswWAI8gfzTzVmULSzixCZkx32AHdcQW+cUhILDfWo9tF1wP+g13OCKqWueUIvKocJC5+bL1OJUUC1VdHLfdaiR9VKcuH+OlgsWr4Lk9bH0ML8ttJRhzfvjnqBvQasJtRl29l6mNcSEa5FHTBMnKiT4sN7QSVFXhkmFJk6C4oP2TIwS/545ANNCzmD7Fq4LFYNkdPg8BFB7b8MbS1kSg4F9G5Jg3movTxzkivPDgw9wOclt+ckfbwoRMH3Pl79o+jabPPdU+B02JAfOrUIDQO8iTolP5iaVfMBzPSKOnW31xp5uMkOeJJNCJxXL/03MjX/32vvfzC1+UPunf/V3u+8QaZKM3SFsJ3RkSrku6aKtOXfdVaRqV7XE8g3YkCifVFKlAWSB/llagmcZmSk58tLBltdngifntArVpip4Ll+6EI0rwv0Tmqqor2RsS/7Yq1T6d55cJNkHfv8uFVp97Z7KA8lY6iIyMzxM1K4eqUjREy8inRapR5k73cqcH8WmNSS9x/IP/aRBam8ragmmhe4PcML493se7+UIUrQbIak5MngA80FcQ/DepWS8BJ5nF6d7xosrExI3KeNSQ09zDEfXlCXar9CXTIH9Hp7DZkZnm+dntb7E+bJ216IlutNTq3negkPa34qYxKjd73UoQCFzgIS62ozUEvvnnBPjh6LyNY1Kex6D2pVMVnIUNCo8VYv0LUWMjW1kGE9mgtgmCrqyl9M3Z3WBK+5TwWw62lKeNi0YNoeMkaOCSdztacQ0OI7V8lHnfKq3sIuVSNTcEKmxGL9D1OJbKWkXV37Hzrl8xyZeu0YhZi+ZQHGi/I7mVoIP8tT2+W///w3jaWLPXqnm9i4Jf/E/kCHSryj1ylCgaczz6O3mRxD2718IS6xPqkvigxa0cK+vnWEgU4urzWcxcQUeK2gV9TuKoHKQq8UGYcN0PuHK9AGnsvC48LXaJShtyqFAfv+4lHINE3DGwzyAvNFcdmZ9H1O8fWj7pShOLjI16ZiMMAbvRtZNDpNuv0b8rd3KP2b9qlo/dbO8MyTCwmXJEjpSpIxbx1IwuKF75t0Lqioe6s6KaPAwvM5zwoCTy2Ly/Bh7nR6k9oMruuNxThYlUnVntuQPVNkJqLIlHAoTajn5Z7FpEfdlaFfQtVcTyyOIvSu7i75YP7sfCGcDfOKhrX8gJuteSR0wNXpgpfsu++ISSKnHCu6P8op3K/gCHxYaCYlViyAWdyQqZhinhpZjzq1JNPSfe2snJyMuAFzLkxLOG3WfzPlb2zUqfxho049Fydwh8WGeEqgeNqkb49gh+cpsd3ZNCfpx+1hV68VgQW1oRIh2+9+MOUqbfY7mfrOk/jPTJH5v//8V+kUlTLoFvb3Hjyj7qiWah08Qj0UYr357q35MSNojZNfxo2DurR5pS7c+rNVRv6UVfTkohfyp7qJDAlaSt/Od45ril4pel8dnSpPzPTZhrqERwlVKWGjA/lN3pfRbreR6OKQdDCYgN4wvTUa3X68LTSu5hAuAXo7l8ku5rd7yuK8wOcLRRmh9l566XnXbUrb05BA9vLOQqS+UefoZZzBY+EkhD8Y6uJ+BArFJk9Y1J2+Kwgl9RZa045ZWKk7jZ7m+wu0k+wkRE6laTRcexbkhwS97EXeqNT1iAHZMN2T+OK9OV2s7QXqbH8i4ZNcv0wu3vC8v3zGX+E8p7U6DJgf76zkorHVqCUpLuTm1RDCMlNzuq2kBEond0oerz3Uwdr9R6eaTSZplY0M+1GF+Sqbf3XGd/9m6odOWYVAIQmG71ylr07Nj/YJQBiRKfNlww+mztf1RHAn7vSrzsc7KFKITK22a5WoekmBOW+5/N06tRR/5v3+lPXSf/UcWsmRLpjx71jzW82vaFx3LWSXZ/hdLQv7qP0YQiiOgk+i0mIDfQ45wENWMKPDWsjpSStXkAauSfh4w3yQ7LgKT2WBXqmSCpW+1oIMV/WIXk6Ev9Y/121oy3bP+D5wRjo5tC3cd53LohOdI3MXTYU7xzKJ36rb0fKtOlDxIRHi86VRaRKtn+ildnuBPawrp0cJdbQ+ns8snn3Xke3lToQ+SFGHQnGm0vozaNDWJCGhMat0ml8e3/1/n5HAT9VMpv67PaNOzVCXnO84JnOlExTeHb0sk0Cms7d9hNLb7FBXRAeoEvfz7z6JphAdRfSuS56N8Lg4PuGndcOpmXk9ZI7MWGxtPnj+0sKBWn8beDzXHPMlsgT3euMg4y9k+LxvPqCDMSWuXL5E7aUzA+y3MmUwf1icTNa7GlT2RKaGrvfI8Eg0CDfVdx3ZqaJpQSOcwAsvG+JrQgZaxvB43WSGTJH+mRJ7P/2bKb9jyJQ7bTVw2gx1yj3+1jy1En/i/URB+I/F/H92PYrKylN4fiTsm3rtp9Rw9Qb6w/d6y9EXdcrnYoBeDjyBf3TWYab3bHhaC+zrxkxI6eRoLyGhM+zDYYLe6ph5CtTRa89CUmFNMqtcw5PIznctY+27f65oQTc8d0I0rDHzOzVpoLyNLgl5TiWa0kGBQZhByZV2m9M8EW3oYJNg5kdfRWNiP6BWjD3xpjPMM0MNEdQinEk81TEfhW0uQH9EHcKaR4bn2XddpnEbC3Guoi4ctsUGateMyrhwZxLl9jqFYpoiQ/13T+v9IzegdSJTiE9HPH5+fumQHasdC9urY9KTn82+c48wH63Kr3cl6xcMp8gTok2POumL6Q3aaMMId45vmV7TEqBYCAaLNlrOqXfhHPPXd77k3BNVStXPB/ZCNyWAvztRu+1sA3xhg15vN7lwkj2ONdCETpl7n62BRMFaA3/iKixYbFGnwq1xgvOhUAXvdVFAW7z3R4hO9qR0dhG+/i+mtpH1XZtsFcvkfs40iA6mXNqzBUL9+5haiz/xfqLwh4xRrH71fr6dmEB3pA7j20PNqWxVFVSLSyDwo4Z9dLvUfLh3c6/kR0Cvdy9l9Ea7/ankRkw4nZilBCBb2Id3smhS0SvR60GKXinc5xLVB2MFhVWjl3Oe4kirWWVC1pu7Mh4tp6IHh9UwdGdHCNef2Ui7LJzCoOyAxVV2Ten6IFlwj+uExHyPDJzjdQ/V87oj3qzemrSjwKEleirE9xl6uelV+0CVBjEJi0KTqFPoW7jNvvu8w8NTqdB+9/9N9xGL+bUe6fm0j6HfGKYQ0g0R6UGSvvvxmmYZUYrHv7obe3jOgh2JXGujUxUWIjwPDuryxnfw/f3yCbmvemXYsDnQDeQdVGbvCvHBKiSah2sbrsnGIPE1yD1a6hUeSGmBEFYTItEr2yJT2+tEcKy3MmoqMQxkJMY8NPWmfzO1re/oDZXa+JupS8LQ+81SZCKcfL2iUKtCoH/nGonrxQH8/DQpwfygzpn+6g7W6aKU3jm/y2Qjo85xs5WZu3Ls38mULP5kHoUorv+9yMv/U6Z+sU5tGymGkn7nZVcq9ej27pUw0DJAnRmZTFcz1YNGNDzGswlLqaPpJxiewYnxhAuY+TeGhAQtDcafD02nq1X7nY/HUYcmgzrSmcmWgBWBNXSKtIF6cnqE7qBijaaLIqVhr5SQZx7qmLavB6rfFjJkhW0L4W7iYt+X1BN6Ly0WolqgIyW0vUM9vinzHv5Wp34sBfB0FikLP+5OpeJKx7yl+hF6TRt1MT95KlxHF/k3HoJM24Eq0Dx7LsQ8pgMNXmv0jqaADHn37x7YvnqAx+E7Tnc2R5Gm834HueBQgb9e6GUF0/hAXx8NIerZW6SCET7g1s491MUs0Gk3lxpoDNUtw0IrRBqYewsycjsKcbJVgTJRD6AMt/jP3aAu2uH9DdQLkKm2y0btqgtHgHaJulWnlkfMbl6B7uX4+GKgTlUmIT+Y8qia/c0U3EAV2On5MrXTQTiAPb1PmCu3U4+Mb+sGipYiU8fZSiJY7Miktv3tTEnC7Gfeb/aHrJv0q73fjGsR1ngBAl89qUkbUb9Ck8oB4VorSFS1RwbDLmVCaEwETt0MdSanE/RKw3d/qcfBWIAnOwbh0KGuvRaoS/fjYce4kI4Dna0SCapZjV6us8SOrhrxAPcXFiMP7w6n0z65wnNKUceg/e5nVbI1dMLaLrmWf4COjWZCH0sx45/Xl4HMuGE+ibUyUO2rRhd704feu6QkLnTMR/uF9kJG1agMz5430tUFFCjJGfPT+YE1rI8PBZlY8zL8eKhy3BK+618cTRbnF9LRRpV0eBhzk0RZMiLDc4NCe8kpC1mAXjA01294kKdR8kWGeTA/GgNcVwx/P0mIOpkGag1dGWA+nPv4/DV6nSCPd0cW+mvQaVCmPhTIEQnzpTDShfrB/9+Pk9LlITKl7P9hyp31F/jB1A/v5xS9SYxeIXAON5inHhSZiFzFhChkquBfGsXUjl55gHC9nhB3oz45afRpB9pe/4cpyxf+/9EpROY/r+8nifM/ZG7Sr2bqkH3XlHw7UEZGWes0QmcHw2TrC9HcEUS6GDsXivN3jUz5TTx6W4tH6O3gRGLHLE0qy+0cwqTHPvxuNJWux8USbo/djvBrNna0nPQLKE8KsLCoq4peZWkPpZtQFk3st0fFcF9Adv2uKTkV6pQWD8xnw3Rvk7jmLnq7nBtQnh8xieDj4/sZRgtX/0UEL51tZPppTdTRNkuEyEt91AXgT7g7VkSiydrrKLu8pvDY2REL5Q96u9Uin0BeHTgej1ZXlG0Q5n54IEOTBL1tqmh7yPd3zIdDqw502GGmHzYtJbGlqRJ122yEdsB8xNenYqDdouyh3Qys5OUC897yOZRwO2ToZSNwUHeNxIR2fj6SyNqMOnVPnEFnJbYQT9tyoHJqjT+YcuLhNWqwbY+QKGwi2FWCTDWfZwXG6TuO9xdT2/2LQLD0v/Mqvjq1JHsT0sUG81RboE718vc+4G4y+d59PQXSrbcdHE4iMsgesUT6d4hMrby1YJ/El/obmZrNfub95tq/J9H+N3m/kyEG0OkTzC/qolZpvcY01LxMvwwlF/vopPcA+shiLCYy6pK1QG9ULmWzDE+E6FSermdwWWTHklcb9IrnYb2Aq/GiQjyzoKLJJZxDKZ2BxLuNmNNpLKKXomdKwuvsO0+h6JFhfL6MD+6MU1/PJLifTJSP8oDe7mgDesU8Qi833aCuiH7ZwEM8E+Y7w0aiPlMZMrtJWHT2/ZHWh2GATnpwzIMDMjzYxhRy8R6REL7rW3yUToZeaL5rdCZ+So+1EkIjfdfHWFIhp/lFpVDE6GXj6qp21K0XBNrC0IQQm8dI493iBffEMkjknJyOLhevO+TphDHuzGvMV3sTdbc5OWWURpuOYqQxoD20ByF2NqqGP6+6UD8Z6rCZlB01re/azesp5p979Rq0eB0e4KJ6EwHM69MkpXUv4ZQtkKm46XUSwJ6AW50U4lePTNWi7Hs9a7NSS79XbFNbq+xvnYL3/AmkDFYdbG7oFVmZx+IPpuynLxMYi+x3MvVdOuk/M7X4Q/bzXf5ipsI9+JBrDGs+vYkyHRr5Avd345OwDgTMFzPVhuZ8YMjEgLp0KFUdilNrMi5KRKXyTJiBb9+PLN6vUAd2+2QOWbelZaTEeU4X59cM+nRvIxPES6mNdQr1w9eEWJUdzPwX4QJN/wEWrUUfqHAW5lCUD6uM+/VVpRuVH6Cx3qgzq5rmlIJSwz0OtmUwHh3UUcVzoZyLscCt1ffejt13zZe9x8t411Y53UMygduLI2PTC+YlkYsreDTfdY1eF5/TE0FLl+8n6OUCQvD4JK5BnWkGi0iDPUHS2BZu5k4rw3zIvztwGU8od+9jGXFlU1GE9wZ3VWQkas1apF4FBXRO5rBQ8fD5rakcoTpfDmW4ERWZwq5zoK19m4XrTKjoDeYjbLIEmXIf9qC1SnaEy/mNXnDYos58zOAK1nOGOma/DJ083wYBSG4KwW8EdeYvnQIT1NIT14qupe1ah0hMJ8QuBmTSH5oWjupbYYG+XIlk2iYEvJuxFlzXsn8nU4v5T+6fEqU/ZA+CXz3ud6GSBw+5wZpPLp5E2Rw1Y3gbnhBmJuvoo/QwY+8zV+C2UOp0UaM3ehwTk4Svz1am8tueQbzl2If7N+ramqBu1e6Vkkgo8hS931qEtjzbZSQ9v/c0ypzA03xoZSwNhUZlc3+G+3xmC5xMZzpt+3YGg1VYyPTFkVE35D0eT4E6c3jPUppbfQlNVWwJ2003WOPr/4+7t1laVOm2tg/IhqCi0ARNUlAQJiQKPRAFSVQEBPTov8mqWvvZEV/EW52q2BXPai3C8vfOK8cYSeacLUD5nSY8yctZSa8fu4Zi3BkXfhsxRS9nKFBvecSiZypUdP7Vlqgr4/23z2EWUHVPjvCONujl8jWL6LkEAjXnFkmmEgpqcSJr1E2iY546QkUzkb+hOR+Qqe/Gy+n+oFbwFlRfSPTHrKVfauZQ7z6YD+X4k1NuL3bwnpg7FoZfV6JzNqDuH7hLYlNDXTznqx7UtJ0wj6TI1EYwUKcWDjKkr6b2D6bWpfcvU/eLvAEvk5EpwUMmVvHC+sEUq8Y+8wfeo/fTmCJ47QWZpJrzhE0K/+qULiKTSf5AppZM/ZNMSb/o6SaJy/9soV39NzFVijmDe2+5PLmfA5FWvphCJw4BD5UNzqNV0R5wDHU+j94d12njVVvofBe90vu2kWiq9AKcs/VOCIMb6gD9jmvN+gW90vacR7RMiYBeKXVZlCwwbW/u9gbuloVjtL+sNZpZWQrZN3fH3qHI1Jri8x87/yDEpfORaC0DesVoHwnJXEBveDOsAvg+WbOTEn8qKsjjWftZOvYDPt5xjCt6BflqHwqxlIsRHQ58rFe4jUhMxnqALy+S4M6mIYnq5d2mlxUb89jCItHryYG6dNhA8+jQy84t1FlfFjTIBlcniezlJT08whbe02JPEoveUnrt2BOeDvgs/t5nFT130RUaY4r5MP98UhqMXqzW5B1J6lUv0vqLul/vdo4QGirDOUI5daB1xwlzV2lf6dmX7OA8P0wYKP7VJp3pF7Bp3AlSSJGp5QN186itpoIbOJ1C5PxpQTRFB/yDKTlxDfBmncJdR0QmleX0AUahqOTUhrVIigzzGEQbzFPnzlHIn2NqOf9Vnlr9JXuTfvcaRZiDD5Uxc1lcuuJAn2p5huyZBywaTJxHn1puQyVEOGY6jl5vd0Fv9N57Fg+r80ak9mCNN1zrHU/mKaloqFkC3C8HnUcWzwNaDMhUsT04Qiy+A5vm4z71Fo0/SWimKXQhqWeoPgf0QvVpptFAFQQotfPY90O7ifQzNSlU1ynqTPlGXZHvixs0Wb0mzD/cSrowUtRRSU1IKLzQmc339hPeMzvkUWjqAWUbgl5P15GxdUFyuqls9Kbn+1i/XTiaNFZUBtmi3aM3bIlNKVHWcFs89jyMnCGlk0OmQmdNiRC+N0NOj8e+gWr13gmR6nwiem+MBzzWd5+ErXFHZnfmBcoDZs44md8i2mSNCYVdmEKy//QDPV2jA7zMHr3tbODBD6bsdD4h/uTzL1MuoG75Z/zuJDM3tx9MeZFo6eRG3Q1cs8P/MLWRLTjaVGPHdYBMGa//YWpWIpPG13+C9W1Q12BWD8S78A2454uM+W3R/UmmVr/oPyXhWP479ib9bp2aTUuAbtBdEl41vaUWRmv0Mt8AM/yMRNR7i3vocHoXooQXCrWagEAxqy0WTvTNQJW2/wLI1Y4lF4eXtCybD3AQdBbNbQ3nfXC/0Mwjh8e5oJuoW6kK7SYnfNxwLdHg3iTwtFWXRHaJ3tNoyAfezDiw5D56u1nc6vCiV/RyHr8DvU/lDJ4nQ2PBp0EdmGqoo4+9HPNk2h4Dqv/TBwQJYEk61W16tnoJavx2PMoeQkrXuj6DfH864ef1qE67G0OmSIRejkXobQ030ODOX3sW3+Mhoo7zmALMp4SF96WG3lBwa7gVMM4hdB1Q6by4Qzm54e+TL9CbboI0Bf7cAwuN2S2gyXdhwFPSTMyHc7elXZLa+HlWDgvJiwF9GN8O9omhCH65cit9vUDvxsznhIDwQqbOZHqDbVOhbi0SWScsZms4KpMpB1HuJJImi/0PnTqdDWSqUDAhJ+FL4V79xeevjLHzg6SjTil7ZEo7hz+ZcruxR8GfY0r+Rf8pZOovWaP43et+ytt2IRdGHVlO9ZJaghjBq4gZj4wG51Fiajso4ObxcFui12um+QaqeswbZvAdzwOFX/A3mSmEdIoZf7fhA3TTORHiyw1sWtoYIHj8cNAbHUWdWkEzhVsd4xh9XnKRvtYkhpsaoBc6uOg9cR4e4O2M9da3FXq7di8SaPI+FJIuoTYdrP4KGAxU4XgM1xFd3EQbuIcfOJEPR6DiR7lDI57Q20XLAPPf5byAYtfh9bj3nl6UVgC+7E8kQeen0dPB8DD/dXsSSg5624dtTeFRi6hD9KqhjuTFBLyFjIO5WY77IPznC961txvrIa6B9ldSQiUxj8dVdIxojaMW7uhnSXTvPKDOQ9hCFkUmC7tZX9HKkCx4qrJD4lvHbcrs5A3WcxjXvkGt9Oscdc3tdhPikuUVGWrmOZhXijq2C88aeWTCBtgQT7nPqpGpiiO/tysytf30uq6XqgEp7JGpad2ZpFfrB+zsuUqC+rwaiC326B1Pksz83PijOqUsfpWnlL+k7/zyN+tU9RIdeJA76sjzXuYUbmO98rfOWLJrcR7N5qUJ2XvrsXAX+CKdWdIaOk/eC+HGL3DMl8IHotPL5HHbY8bX37zDMTpDHdJSMKl0Q6bq2dvBzD/ev1pfuTJmeEJCu9LGen8LZPj2dPD9MrGlRq728PpcbB67494lVcL8Va2SkIUtx7zFnmM/qKLGzH0bPkAVxd7DA7SYhMUaPZB5Ljm8/vF2/izQ6TGTF9DaOV6/ziyg0aP9wv2WjPXYD7pCB/fpwY2vkanFlqP3fJ8n0DRsh16tRZ39fq8yxKFDSDx75cisQCp4v6QdiZT9Dam8srG3ztRj0UFDnQzjNobOuWM+nU/WqJP6Gb0rO5gkjAW1pIoHe8h66yAkaiiY9ML8NxjrHhkgBHWq/2QmwJ0oqIdap5PQXd1gbxb/MrWSrDVcTu2U+evlVSQTSvaQJIlGTlWe6fq667dwSdcK8++JY5LPp3ugzq1VcnSWdUvkItuAP6yRKaGeSn+OqeXYYOr/zZT6t6z7/Waduq3sAxSh57AoRWNG3/ZwhNzWGAnFi2DTMMwN4IrkkTh9odfTcfzCezfBDP8yChwjt/AD4d42WRKfCI6pY/OG92aBOqTloNNkjYwU+fUgRF/GFcw7XIbmqm3GurbQ0iQxTlDuOM7baAwrGuzw+TXMbRYb0TqnyQPWcI/PIYnrF3q14WikqKPPqeCrNY5ZeZ+jjhZixCObH3V6NtMC+FQ7sWiWlBptsyfmp6d04mF3FMZaa+kH7q535Al56yI9DBlA/n2jl3vWhUR1Q1Agc9kO89gCdfakXlcQrL4bnuzEHPOW12Bee6EuR7p/M6l3zQp4ODsQwqYc96EsIIJ6rFUWgfhPPb8F5k83NYRIfPQ5faxN/LxNceDxxBb0H0xt7zYydV71pb7tzgaEWqEIkAxXjbxnXQ7OkKA3FGa1Qp63Zg0+l6YMU9pVIhdvPNsxNZEpZqm63h/dn0y5+Rp1Klb39//NlBM91xA9U5nBS3bEP8iU+KuebqL2t+xN+s06pTHdxvxCx3OtMmZ6zTIDePfEF+LMJSblgbaFl4VjJl6Vm5aaO1uF+lLtWbRSNzltr8hMdFHwr0dVAjQ8sAbu+wMhyaXQNDqgw4AW7AMP3wGR6HmmrqBxthseHRhU9KGoR7j1HTJnDqiTz7nV4pisLSFZjOtq8Q3zzVNsT0JsDneNSkV/hvpgTokL8DGpKFcm3LYsYtEdZhq1ttINykJFb/dMkOH915jBq65PJMpS9FqxNfTIjHxk4aMuB2oWvQuFoSNTd0STqltXBm4lOxbGXW7SdLlCSpz5Br3lHa9PX+MBDY1Ql2fRWqfLM79BdtMAmbyhjtZBEMLj/XFJcpx8dLpNBYJMlwYPS7Ef7wWUBnR9g3lRcQWNPlf7Fkw3QmY+F7XULw3DPKRckLGVO9WIJSBTWiEp3PfTRCFo1TW4+v2U/NCp6QL/Nv+Lqb103oIfyQrxXsZUJ1YwL8F4ZzgHvbJVS7JaWAPs9jL500zNftXTTdT+kn0Uv7v/lMdMC27kiWN6o4kBfZkVg0Y++Tw5pEynE9WmUOgAPMw/6PUei3AKz6mIXskwvylVWDNAMLUMIbkciE13EamhmV03QmLfVYWy7+INmf46sNC+EpEWDpOgVqoNi57hUNI8EgK4uQHO27dAT+mR9w081LGHwW7loe4xZPjpzk48ekjo1Y7QJFDtlhPmRvZNp5+zbkCpfyJkaFsq9LtOc8xvBXo7dhUkeudMhMzZH4V4++ImnVUKelNrcyTh8ay3dFmrDuazCXq5WYk6HH0XK3jIF7xuXWRImM5ncD1vNyz8lqi7T625Q/luTRZN87VGc2Lc4HVsgCWWhjpJv+kJ8gtxcI5QkalZhqO3II2BvnjpRjRSUfeLcHUg0Z58FUrTawv6eoW6coKs1CknBgTpFBn6Vo5GtGeRgcpW/+qUsicaxJPnlIB3QSZUXd5BdGMaCcoNer/cI1s4P3P0frzH55sFfmySf6fctSerirQ6esfE62Ti2/hn/INMzaVf1HgR1/9p6Pt/y9Rv1imBDHt4n244b2bP8Sz3TPHh5jx9EnPAeVTMTfQumFlYvJptSrrQrQk8Cw/zhi77AVXSRQdnmho82crIoC6QF9xSdcPDw1WVaLgwWigs70Di/YUNNHupCxyD4YYk6lnLaV0bDLIpw8e9BnVyc+1faAlzi4Wbeo35xcumUK8uJxKzuS5RSTEwf/G5wt3JYlCoFASoo9kqRO9l4OOFUl7hfRbR2zmxINIp7wV4muP19Mp1Gh+jNxS1E/DotA8qeq6eB3g21o6ESYI67K7JEueMyuTh+TDodOfPRXB7siGRf841uut5Cd1JRV1mGb7/U5VzKNoeSLhtkOnmaqPOt4PDk9i5aWM99TXw1WQrhAe5D+jVECnUZ99G5iz0ml9v08LWfOH3KWy31MXKMuAyuf6rU8knyX7olJsGe4VUAtcAwy0y1ZfXgWSs30FirZAp961quj6RKaRCqBD3eup+MmUpMOXwLPcVmZzCNZy0OzIldPj8P8fU4ld9EsXNX7Lu97u9Xz8oO8inPs6bURiYFFXBA74UPNStZKNQMugE6mLpClH6LHJ6/I71yvsHMhU2BdDUyzoAjCEs7l+Y8avd4ol5xcR53S5UkX7JuYFXJ9s8wQzW0jcz5vAwnmshtkJIqUq5D12s4xgDEIEWsVVB5+YWiZ/FzabN5jmBYjn2FVxrIjK6dEO4J0wW/PNHk6goDDhGv99xDUNHL7db2BeoT4sjidQzGai/Ub/Qtgy93jJjGv2OZ9sbcRWwcLIIcuofDBvyt2zy6BtsKupkvQSdekZv150GjcbM/0Lq1Gsef86ou2jyOLTa1BDis5dL9LoxMrixy7gPRcJ8BisN54g7wXy6d3OFltdeQy9qbXl0N7KA9qatY96LMS/OhWKgLj+hTi00hcNWRZ1Sbyrq1OqMOnMLDwqR+lMGm0H81/vtF/JPprxrMh1+6NQ/TJ1upfuTqStxZOEHU5P6yv83U//o1FHXVoK79aZ/kilpufgFU+QvOT/123XqAAbcFhR1ovN0nWaH0oXXjng8mR18iT7lfA3dt3FxTEmblE4okaG7TjFvrHrfpm2cvcH/hAZJvHuh0HWePeB1KddCaJ56HDMzuYabQWwebkxSUavtRaiEw5pHrjNENPwSD94R2DzafJHpfnZ+Qp1u9kIUXjyTZixToE33Rx73Bo7Zpg5PUDwrzNh2DyI9jTr6nMUhej8WtNRYtik0+1UgJKVKWtqX1gdu128gxJccvZaqlg2USh1gen+MtclSbsFze0IvN4hjb1FlMYdsvjBJdBgZ+r66AdhZXfPQTXqJbqfkBu/1CXXZfuP7e9y6Qm6oLg+zsR57FOQ+3BvJIbF4AIlaQ6PBvXYw8X3UDKhXtDhHLW7jfsm331LluWqQGU9hsOiyXF92C/Rux9ELxv0b1eboXGE7O+DjDwu937bHPHUqi4kAl5nTEs1RTXATUAWmNleFrKWGohdsZO4Fd2Tyfd0WsKVjDZlrW1fkC4s1XB7+SoDXtGv/IFP43y+Y0v+zlL74b8pTeyXfYsZe4Ji+maJGpYvtAM9TnArndCPS5bjvoTvuXJa4wiaiz7pZwqtYjPmj/WKG3zctRM9+K0RrupHobZaVUO/89VgH1m3pJXy+oLEnNolLEEpaHDMBinm/JtF0hQLnXhky/EpsEt0pMu32Y/3y7WLPksrDPDIMXIZ6XxxJkorIjHckR+gKfcX9JB0GenlFG+jM40lImCpW1P7mZ3hgNuNRqLKKkgLz3uMAAU8I+0p06gN+HrFhQiz5QUTFs7GHQmtNEqqXIqV9pM6gzByTJHWO3lWXuw6SjbMmCZVV9K6ykMO9WqIuE47vnwC/QDcd+5rkp7Kli1zzoMM5SgjR9OEcsGYq8FewJXEjZSaVi3wD9/nJQh9QYz61E78GNVwqxF8f1Vyf3vkW/DYY1ximE4nc5c0F9r6BdJXxXiJlvVAhzO8T7p9f14rkSTae7VirwumiIFNf8UzBM54y9x37opC63SBT0mPKQHPqkoCdaQDzBf5+mfNHmVqtfuH9ZsJfsjfpd9+f2isaBT7uM09cdBo0qMwD1O3OI9FkhvPowUQ3+LroOGaWi7FWsSJI0K4uJupQXOjUpmoL/vOz5XHzwYx/PJMC8mu8JvF551b0cFQryI9XC3VCISltJfcDj2WrjX0vwKaPvevA653g49Pqn7X2JzJ5s/YknEvonXr5uYSHtguEsN6NY1ZtMK/M3kvB/wAGr9Ro19BeLieWtG/0cklvJlCIacAS/mFjjzqjh1f7xGsrLkRaXNsnFIuaoW7SIKDfptlBC8wQksl4rrjfNuJYb93gcXJ1RepI+xbCy0oTErdRWzrswwyynBkkdmKtpWY/9mwTl44QLdSyomtqu3BfywcWSRttoEo+ncAxf1AhkaaqTmeusoZyQy0e3sZeOq+2qOFw3KGXnap9rh+LbAvuYY6MwfYgEeu2v4KtlcgUUVcSsXfCT6a85jutyLo4m+BpC1U4QtEpRHEMHVx3K3N34BeJZPxbwD4Yz+LvtvuSvCuiQRSVKw5ruav+IFPy6hfebyb8Jet+vztPTZ6tDu27RB2J30yk2qDY6F3GtfNmU7TU9sgUHkPnCOFT3KB3sdgC3qe5yZNNUmi0pWoD18V2y0Lv/kUGd+cbPCIbmanQZ1F3bj3h+blbPN6thZSKWTigl9M0HorXHL3dkxygOMsWj5QdMq3HGYd3KWJem0qYl8xdJkHJ5ICHVRhUVD2EPjK0WhLX0LWK5ptKG/eknkgSxWJKk0UbQWk+AxL5AkevOhc6aJMJE6Io9VHXzPYBz+WCkTibizZF02lCxyKDR9n9C8ggF+D5VgyGApuhDh0fNca+NX7ekGfITL24jn0St/j7jGcuS5Kd4am3Dk9QZXJ6fegO5F58QN07IHOu5a/gyDE2hq6SaVRMSxXaWWCxUI39nJ6Vx+uHTrmnRZbqk8SiwOhHFrzoPcGkoU8vYMUUH7f1lUiEqlHhOg3GPbcnZOJ2c00IyrsqBI9FJxGeuxTiTyEzdyegzhXHeQHkMZ8I/r1CpiyGXjTZzFfMW1h/lCnlVz3dZuJfsu73u/f7rQKJwEP/WEKYJWyg+VqyoJs1wOL1YlPS+82aQKPlOGbWi8Km/qOfw0veYoavmKfQ1mA1XLoXzsN0UpR017s5dPSksYQ9s5RCwB7wsAuLxVOdRfQdLDp4NxeNRWhSdHrQMhtuoYFjzHwLA51/jQJqa7bj0fs+iPRZkQXcpmOPt+1VLGkePz24F0+JeyHNS7o4mircMW8Jyc0XI9oupBBu2ZcJSVbyaPSKb6guEuPR0UHdrQvlDlXc+EIoV6VJO0UwoDrKBgkVa2PTboL5q1pamA/VIWvpM9hUkPYSft7s3JdUja0LvMzDlidaNu5Tv1kJNKRxWJKu0Et6E82GZ3Syhei1R+bk7CqB9/hSEs90VaPVSphCM6wsklzif3oFbV7gPL6y4Pa9muq7a0ghrT3ULfPyFonUftOfOvW+7kWS+9ZPpn54v83LMsBvruj9Ft1UIt5J0OFan2Xi3T/IpH083cAywinx/UmSk5eKeez8NlcMqo3zB5laCbL4C6Zmf8m63+/eR1GI7QZy5YE6wbaY6e2kRS8U9UCSeIqZnU5dGapoj2PGmWF+Kk0+g5szx/yxMjyJnifkBSfq4jz87sbaYaJ6hXY6U4XocXIjenmod3hImkXiORUCqs1Zi15Tw8fvGmhUSc57uJ0Ni0S5je8fZtYNnslqRxLmwYD5zZpDfRSZEJYF6sDEyACyqY0zgdflKV3lzylU1+rIQmumA73NyxO8/ZyxaPfC93uN3vReLRgL8wzzy8sRUQd3U59HaYf5bVYtttBEwlZIFjNfR2ZQR+vgivkwnvcVbSfXOyQFV4WwIVlOhVOYwkOwtyxZ7wF1BtwYymt/EKLdowxoHOYWtBmxeSKckDl5283An7jjGczrVNLP/mIC5bLaC4ll+REl9+8Ldrkjc0/33FRP4lGnsnHd7jm5DESUuhQOzfpfnfqHqVOgI1PLoStJUTMDzvFN5cFVvoqEhgsd/PAqM9DP6B2n9TQHNdmhVzT2+5z0Z1kFryxXzL/6TvkHmRLlX3m/+V9S2/l35ymfVGuoU26xSKWY6eU4NyEzFFcIkxnOow/LXUHBBodEryXmp1Y4i5B/MX/E1/0HM7gsV3DSUsqiOMB/b6CBgbrhKo86pQfalYsS8sreC+GsJzadB2ENte3i42LUS3RuuDvURX3PI1TMkk53iwzuPjGF2Bi9k7VkM6iVAHXmlqC3M8rQhVcXLLh7XUBEl9NQgSpTjyyJHqVNVxAdoX1YjCQGH/cizdCb5mnDUIeib0mDOi3gmRY+S4ZU1+hFbyjcHQ8ZmR19ZFw899CyyZaHrxd616WVcLjkOGYTt1YjuuHGGfJJS4Wws5FpSQ8j4L534HH71W1a9y2iJtc2iw6HHPOdNP2CfxV0Fp7EbtCvG0uBR1vj912ui+AHU/tjgEzNNGTKORIKUBzw2qUXkbibOoW1oSBj/+jUOUqmsIuaCfGk/bQknDYGxHmijve2kSnBCQkcz3OZuGcNde4fptYmmXA3Xu5TMqueqHOTdkU81+z+JFMz+Vfeb/GX9HT73d5v8BQNdWqDOvKWeE63lWJAx1OXR8VjE9Hk0C/hfa4PQtwecB5n5ClA+zQMIUomt5ae524FkTPRhdhcYMb31PAMtVupJNnFKo5xhvmoFUZm6g83aTosKnitVJXEZzUT6dk5G/BUrT2La0vIqT6Tr3A7jGcjFBnn+RN9ilD2K9QZbYHeqvRdB/j1ssD88YSAriyOOjrXA/R+GXq502Ss5x7U6O2WJTKcG3INhTDF61X5xdcn0Q14v/BJPJ1yiebFWUfG+y2JneNaooLcv6FJ8i1JSK/mdFWgd/Kv+H2inrj4/TIhgbw7UI6CPkR0WBgh5iP5wJIuFE26t8CE5zaz8J+dMIhpitPDcR3oZGwKVenGl8jQiI89SxYq5rfZ7FuB+TRl7q8VNdI3IFNI0j1e9+VkIK+0OP9gylOTevjBlPOaK4L3OHc5Ib1s4JzWIlP7+3X4wVQyiWXii4Debx58c9C87YT7xZCkhOmuCsHMXBH/O7vmf5Ap/Ii/YEr6j/X7r1r3ixR3CjxoUUemBUvp99ZuobgvXBK1X2TE3433QN3owMPt2DPA8Y0vtE5pjOenPi2V5+4TInGj80gGH+jrKkdwO+0mwvGRqTpdfZ4FPGphTxKPE53u/fMdX9+dMnbx1JbeQ3UL+TzfCaG+IhH98vMFiuBisjgV0FtNZ5YADZ34QtxN0FsZk96GxvTmgnvlGtCTxVaASSfgoclKnW6k1odndfd5cjWJST/UeEEzb30WNU2R0sXVzOBmEU+I9bUg0U983sC7spCRJPpgnhvcFuqZRYWo6138PfzvFfy0nPITBDhHHPaoS7XYUpZ8JHz/OQlPkIvygST+PNBofxW3cNcC9NIkQh09k1ML/mYgPFKEaa7XabaEV3DF3+OhY37T0u75k6lEyCJdQUmDUHzIzH8ol5bcxOQMJh1k5ga71UAeh2IC2vysCP5zfS1J6fRbuHa9yoLPp2vJsDMIXNef8f5T9kbGii4HyztPmNc8VykZekGFeOutCATFH2Vqofzi/NRM+kv6zv9undKnIfp7vdvzZHLCTD+ud0N2VRwhXF8KoNUpW6DOhDgPV8RT6LWTB3g1g8Hix/eGeaFUH+DTGOfhtitMutyRE1T7o8KP4vGq6O2XYD7KV8jMReAaNcl53Me9mbDTKXVL+nZVijoi78beMwx1x1dTKI2pSeJqrSFTC/aFspz7PLQPyNSkdi0o5ts5819hjl5SspbAZRqw+KWjl8tOugclxg4WmQemU3NmVFDDF3XJuxYRfU1yzHvX3GOxvmQD3WjZGm7wpiSxNreK2jOhhme/wXwoF1lE+1OHkamaTTjblThHxAILgTdHSiK7Gmy6MOUjZNXFFpIBuEJbuaLARcdi8dnRAtqQzQv8ISKY5+g11b9nVYKXKu+EpFxu9B9M6asDerX+hDo1JM1PplyHTNofOvUPU0hKMpD9vVZ+6JQ7U5GJsja2EB9X/zL1JgsCUe6sBK/cos5V9TWDw9xHrxhN9tEPptJkthT867FL/yBTkvKL+n6z5d9S2/k3r1E8XuM+BVNE7zU4OKavfavDPRYcHvpFYVN7o86hOeS2EJ3Um0Rv41r4m5wMkuTDOqfN3brD9fMmPK6/mEfmmyaAW5TJjE1nXamzr5oDr2DH43mwUeg7CnFMl6rCWGZnKd0TmUCzWe9IPN8yoGuHJNB9vwaP1Dl6K0uQP5BxYey1cw6Aps8Q84p6ngmw32smPRcLCZpuyYTkOiUS1YQBUPcyT0g2O6bRR8ieUNlf1KW4RN1tT+0FbnvRI8lVIC3d9KEK90bReSKebynVH+hlq/UEGUseWUCjdx1C7IoKD5beVdLZ3jjC/bDEf1+quUmntA/QS85tnhhLLtLiGOnwOqsWCeMj6tgsrPH3cY+EhJdoGujOTljA06p3PNzM8Peq6PwJW2OODMleH+nXINPh7Ooy8x7yuyLiaZ+A/arG/XlD0pL2NVWALDbIVAlOSu7c2kKYCipjm5fTEpRMAv60WXH/e0cm+faUwfbwmRB3ckKdit0tese1Md7fk6bRH2RqJfxq3W/1l+xN+t21yB44Z8I9H8/kbU0c0+HZ3MDzEjksXpS+Sb/3fgaveWLzSNM9kTpp1kHWF1shPL8/KW26kMPxOMUxc1eQOS6dPSiuzZIfN14H+sEWrlDa1Y6Fbj7udTq5CTS8kQnjSxUoWOEaeH40hdApBZM6CYuhXjcGS+495iW5dAeo694TQqnWbbodzjuoombGvPOQa/REzgvI8ylD75czkUYguXCbPzweKrRQqHREHS3cu8fj2ai7hRChDq4ZCLEYk4rOjI0MSYXhPqz4Gmg2Mx6Q0ZGx1aq3qXLbBHDZnGV2DOfXXO/eDYP76quTUGkHDZ+PCvKUUxu/33gv4vNVCJTdZc/jU4I6VnjzAlxtuuHR8dzZurFw5zgnXXYsXgvopWm1R5261EhCqyFT0Qbz3fVToG5NBWRqKLYJ7GULvaAf7tsfOvUPU74YX1NCC/KvThlb1KnaeW4gbumKe255qEjkbK8/mIKbWEekvvlTWB/bJQdt80d1Sv5VT7eZ/D/OT/w/3Zv025mSshXUbTzWdFwyk3qlvYZXOnFIdHn4Ok0FImL+acZ1rM1toO99M/YsI1scI40XUdkTOJyCzYYjU2vMI7Z6gPf1vBBYEF1EfZIYF3h1CTJj3L4irUXhCA8aIXOLvWpSObA0yD6ZycLNCfPWesYjeO8Cg0TfMS95t7FGJZWQiXBf2vTYPA1o72xG3NfVVeii7+dQ6xFjydETBjpz4ADZbYbert0WY4+A7A6tGow9FnLfpptx71K9RG2J6iMrqT935nBhCiEoAjedOpSU0AidzmJvM55zeU1dCKLtigQSc2zdHzIf2ukU89Fy0kt0cmc+PC6DJUSgoe4ZZrWGx6bZs9C6DCbNrsUVro/bhiTnxNF1z3dnUMge6nKXexJdSPsH6GsDGQppFujcsgic2xte0/OlIq/dNIa1d8N81Ftov4/JVwZdoAr3i9qJyPZyppA+TdSpMpy2mEitDZxUsuJQicjkgc6vYMgN6tSrRe8XPPwJbOQpMhXc/6hOKb/q6TZT/pK9SdJvZko8uUsonj3mmeMXx3TKSw3aT3QQwrbYaNSDpwC1d7NJ5PvrliY1ayGvgi0Lpe8N8wJTC2CduxaSar6uaHHlO5znrzOBVeY70l8rlkK18UweL2Az0HQ/roVrxkI4WuVV1N3+qUKhGiaJ4h694WzMK+/qvUWvOeaVqOw7vB7zjzjRdaqKzRY4b0XBewUqjslLJuLrf30hcU6spfnStKFigkfCao0Ml0JTwutyAiHp6o2J3jKKoVgeAPPOhKfUfG0GOL+7zbgemItj7bEbFM2LCPEpd3V64PM9uKkosWOxvLT6FMbeN19OSBRsVJGGZuhB/RksnsyfQkn1e6rB+1DtSUyLHD+v9k0hcZdrId5/Jor+/Agi5rnQ5Mmbo+5nt9MDNid5JfjOtQ/0ao15yLfX6PVocinJ/biKQdvyf5nK1ZUMm+6mMHf96QKylQQKx9hWybHzpxUxP+oGQn+1Ij+YUpviArvXXRE83U+QwWYug3FAn+rvZ9PgzzGFuf8Xtchm6l9SN2nxm9co+N2SIC8JerMAhYEuclGFpziu88WPNXqTqfWBx23cZ6F9PhVNad9Abn22JM6eN6DWMczhXLhrErW9l1Op4BTasBEYgzwd9OoentGLaSaL7mNNmKg7m1CzO7LDLpgvrCd6Ge+UG+iFbugNeb44QRa5W558MwznK8bf8DZeHol4EOhU2KM3ejNRZB66vIH6F0GAtjB9Hp/Hfe+2qFlQLb7o7bo5vt+anjncNxbwuHuOPQvcMoYyl4DE+w5ndbssaog+fE1Css1RtwqWQW30hEXCIdPoRK8x3xjZnAeuP7H1nbE4QH1sUZc/u76ltwcDeN39ca+RT3Jar20V2tt4FmaO9oqmURJBeDiuWTRRD5K+ujZfuHM61lGKvIGG9ryE9SpCph4nN9C7MV+65QUZuvjIlJrN41FXVoKrr+qSmHm3Qt1p//9MBbelU5KBkQ1Cn6+Yv7NQ51bG6QLkO1U4HHariKSPuQL7S7Nk/iV2/iRToviLs/Mz9X+2JpH/030U0m9mKubuAlq5Qy/yib4KPQbWFF5+N+5X+6A3Ea4Y+m+v1uJxdFqXdHcMa+ADPpCchJtNz4cwg6ATNBYND/SCgUNQdyRp4KdDmJq6HLIEveRgksTe+mPf9n4Nt10ksNPhNRn04+K6At8yDJKkQSHS61UO4C2ftyweLppODc1qgcvG2DfxrqNu5iqBwlqKxJ86bku/lvuFV9X7qGMzntMsH/tHZR7w8LbYVPSyCAvI6QZYIspfjdZ1FKIeHVwhpHMS0OPhy8FvVxpJJlPAOcJapJCx7QaZOHWi7pe3CQTyTGRsLqWlfi2IhTrtoK5ddm5J2Ulwge/21ljfD3XvlY97j2bljkdFgd7UeXYnSDKKc87Kfw/6G85f4JvJWPMlQt3vSX0HVXghM8NEBd0bKxCwNFpxX9wfSiI3XfTD+/n8tv/J1LrQMLV9DujdnkdGIZIwk5xMev3JFLtLqFO+NymJyJ2fTHnVsA9+6JRtTJYM1O0fZWom/motXfsvXaNYLMgc7urMFJI+3kj03C8m8BbVA4k+Z/Qmdd8PkO8anIeV5yen9BS+IMttyqPH2JddNoUrsFWh8rjpPaCBeBXBuxZvdpwtrEgPT30M95wbQpIei5JSbSOAS+xBYEZ+wXzBThLAdIsMJbNNS73aYsCfxy2JjsdBo/qXNMCvgF7NzYlCYY1MNspa4J4RqCXt6uYDbZT5qGMtjmk3C3ZQ1hHqkC9tSrp6sRt0oON11nzGPovBCW7R2uVx3RCg09M+BS9tp8LRfOL7kfs5gQc3Nyyxnk6l74bjDOBLP5xx7azor5iZ8DzMUHdeLzei5NE78DR3eyF8Ksgo2xMFSq3esWQhoDddySsGV+JqPNneJpX+ad0Bqv3SECIzvFVUdLd3cB7qiv/IU1RD75fy8wq9WvzOiUgeEZidiK+ygKQkj/a0/MGUm0lTIKbKfzIVKE2Xk2WLv8+phqUAaoJMvuppChYbe43ah1VAnDZZgf4AZOppd/AHmRrru/6/mVr/Z4ni/5Sp352n4mc/g3u/wLyzD32R6pOzDPdnYAuj3x/ownY7uN+/Folr/knp6dhUqFMdZXF5+ehUtowLjncck6z5rE36KJMH+GRak2Ba7SvdWZwjuJUng8fDoUAdIXUB7u365sejkgZ6Jvpz8LZbKsT2qaiopix8uCdzyhPZwXm+hLGHGxiAOiIziWq5oEL3/gjMexA3pdZrMUDjtx4PPc4jqneaAY+kQR0y535OvSXJ4SEPrhBZs49EA086wt1IXBbSO0GdLb9HgIeosNMkzQbaf/oIOuG6FqL7ocv1Bb234IpxJwRMsEw9+hhbqJ2JxsMlVwGnmOwATajseWKPe6HyUpChEEvU/T1BpmLf9wFEC3UwXE9KXY+tHjIBmYrnvlfS6Vi01F4IK+7RzEX2d8/ND51yUw+Z2s6SELaphNe2it6vYPUSLI2hTjn9FUi17HVwlfBfpm7XxRr8ibMUPLHC5//DFE3Hs/erbP+TKWMlLok3Ozl/kqnF7Ff7KDZ/ybrf785Tb/GJmdk9miyR9sVAs7pZQWvgAImz06elkJ7f8JqVeyHx2894T5g9oRMflMTb+1pDnUKvBMdkwlni33Tqk1MEbmY8+FH8xqI+hCSEkkuYlyp3k1L+WAH4zalmgZPKuT59dSIksUZZ5NioK+voib5tSpDZeodjUpmeK3gZqSvE9YeI1Cr2K4guq6/gT+8Z0P3i2cPt9vJYkh1RJ9RdtYXb8uTyaCH5KW33agbN10GGju+1SH0/CODRU5ck4pGZFEezAyd7s2Inq8ly6g7yCarUW7Mwq5xAl6bHG5xmasOP61eNOjKzCOTDXSORe8hMms/ONpS9tmehsxNsqmnhCorqYQrhbq+K1PS2AGmjqDzk3iXVYR920KlPgyelh7q/s1ccdovpinnXUw96MLAN/h4BXjf5JCWlcApht/zitXZMcqK5qFObK5EF/+KjTo03oiHG/xXcA3dyImC0heDTLwX3pCJTp/GesfrwFOZJfA8/mNrdtkviRuSPMiXNfrWH9n9to/ivWqNwe8z4tfUaa5aYmOlPVbaEvNfHegkBepMsHdf5jts9j6ZvL6CDHz6gNT1dSOoqRy81yc4QfTOc5+GhKZTKxQ7c6FAIp8t+qaPnak6QN45BYsncRNQ4e1O45vlDYOtuVerTU/eF43GnC9H6+02pUy4AmodJSXTVe5E6Z/6Eqr67LNlRZCrKVyJch/mXe5ve1WlTZh28vItHYpWiTjx0m0JW4r8PtbbA92uyK9yOHTJkDbeBrl2RwcPdOEIU+oJOrfBhgJ+GEguWYR/QihsBlHdJE6JXe7X1yZKGEIRKxY77IU71nWqsoSILlSfxycV8R8Ox55y8E+L1wHWq5ir+fkqKug9BP1Avnh/gNGVTIejzd6AXT/cNOZg4x2z0W0oZxzy322L+8YWlauu5eN7AJTkiQ1y6RCR+7k9gle6KubPLKifX/VQCSznJgpe+HZvUWvaTKdjr15RgKNPgEtaoU7ZzSAmrr2ewYo661vUrm0ifE+axLfod/5J29h9kajn7lfcjf8n5qcVv9n7ybfGFSrXRi8iLb0kvuiWN+cUSwvMBvcndUBt47bw9S8rVDWiTL+5QDTedJ06VS3QvuGeIr4tx38RukOjL2ymQxvuMHO0oCnQ/WByhbS5bIWTTDVDB3r3BnZScHBUat7r97AYIoqPOQvJGBgb97EJ2nCNjZI9e7Hg9I8OHg0tiIyQDlfvpG7zi+WVe3V4HfV/wN3otCYT4RNHLSfrYI8ESXBK9+yKg+Je/YP77OEJyGcZ7AZbpwdsgDo+craDRx2KOY/gWz/lJ/vYm7bveB56GmH8Oj07XG3FmA1R9KQRkZpa6p6Hjy0xdJeF144j6hSz2UDyaHY+8K77ex3YXcF9uTRauj31Lubi1IH49JsJx1U+QGSNsgUsnnGNy7Rb91KmRKTdqM1v/9C7q1PyzGitaHyKyuG9P4FxqfDzQa0yU24cEO+ErC9DOkYn6iroZGtZ03KnsRORWCRrEXbXk7qRHpiavVQKHaYK6lmorIDT5os69t5LgOcz5k0yt5r9a99P/kr1J89+sU/JYR/a9FXDeFIVvTmHeLyCfKhZPrqGX03iX1dDsgj1JHNUDaq2fJVSXDBkYhFyk+5WRADuyFT/Wn3xAHTv0cOr3ETu5dljpjKgBNIfJloWy/gVaC/QCibfO+KkJpEHvO7+Do9YTIZkHm4BaRHCggS8yyzdqS79pf4fa9h0hnh1JS4fb5g5BEH4ZhOIU03bhtpBVHxjraXCTFneJQEtOyNDyVgBdyM8U7ow5PPE2XkvrRgS4LUIHrao/3g9zZhMIz/sZO87fqDubxXjm8TzXWGh8Dor+Su5rOEvljZ/irTHo6WUrQ6AHU3akz2mlu3q4A4Rvx8Kz7ys0P/Zz6DQLdf/0yCp6n6124C8qRWCJNTH11e7ZQGa/cI5xZZyjKq8owIhaZOjGUKcUScX3sx3Urb36jkivTI+wZltkalqsUlINWwm217fM4GxcfzLFZpMp9yf1NSKKLGtwWj+WHKTTJSUz1iWwfzwU4qpX1Klijt5RZ5EkuDq/mn+QKflX/afmwl+y7ve7vV8+XfTAG2KwUJKKlM40PoebmVosmuToTQ5P8oJnXKK3OY71wVNN5pBHtU4SdTYMdP9REzhf7aWAlgrGdbsXB38depztEkPTdeHM8PlsS6J18zWpCBMHAt7E/NgNoah/zvMWzkuRoBeSvqgzH3aAPEAYo+LblzRTFiW8km7sg1Gzih54kUJsn7/E4/N3q2/dvoH3WIc/Eb6oE7RV1vB8rB0WWQK+XjB5niEjBJ9vk3VF5YXiwuM71gh9aONeKf2C+Wy3Fckx0KeSPv9aAI/zGvNS+rmIujFpO0jo6yIcLWsr6ZPUl8DP7Qk/hVKX6qsNNyHfHXckXqr4egj7DB6WZwjhQslKWl3qLUQE88/prk403X7wGqrjacvDy/YD9N1Obz+Zeju9rQ/CYg1e0yFTq/4SEOGzOf1gCjJln5Lj8rEAbb2WmZvcOpOgQBKINX/KPfc2jciWNhpcn7cl99/lBJnsHwmYRECv6B1qmywAP7+2dSWOfy7nTzKlLH6xRjEX/5Lazr+bKSCsh6bfoRe5N9+I2sVzBu94aZGwKNCb+I+mgnaGf7pEDsdayoVVQK4ZqCvwRobq5yKCK22X7DSxhorW310CCQwWZ30z1/Tp1fLguWzGM3xnX6e8e6uQ5sDIqXRCTYf1qYHLptrgvF1tTKq5so2a4+kkRoks6aPvS8g2M4cknwkpqfPa+HDt5Y/g8v6t6zngGH1lACRZl4VCl1NJg+duwH9PBmR46NkZnuv3QYhjeisphj4H6pAcxv66G5Fq88sC3KcjsNPs4LT6Z3i6UF1zlUcyfQ86anMKJ00JBeaUiN0+PM3BPycTEjzNLtJrPzPglUcmelXFH6h7XQjw4KHB4+fEzal0ORHU7WElHL91KunbQH2N569Qty3JM6ml+j91yicf1dQPX2TquMc56gdTzh51itCx4uJLqFMyTfD9rUb6lynLPBM4+vqUudHFCchifdaA5ecl85M3esf6fI3BmYXjWfzTHnVtvpJ+6JSf5o7+55hShF/1n5rP/pK+87/7rEeiux3k889YX2H2DWg2yCK8r6+9kDR3L6C3OX/CuwvQ26yfN50G9/MNOnPch77r8oquMmTq+H5KwvGx1HLayUsfLk2/5YF7n9m6GQsAb7aiPN6vPgo1E+0J/kE/sMCUZ6m+jB8vSMx4g8NQKHQ6g/EsxwyZjRyKY1I9PAvIXkdkIg9YSel5awCs4MO9DSipfh74C17zo8uj7LmRqHTVVXjV7kEIX9JGp4cPS6B7BQeeZGMv0L1Yog5azoGHbChaulvHM/Cy6ssDdenkOtu7B2ingsoSzZpU+v4m7iH+WD5nD4Urej3efzu2a4Uf7bUDenkXtlCl6DvDoMbXK5XmO/5eBgknDn7+KX2s0asmKxKITivqPrUqKJPzlsTJaq3T5Pa4gZ4ukJn5zP2XKf76l6ky/x5BF7Wl4F52yFR0OM3gII49BJbOyJQgEEjSeMrgsuqAiLal/mDKXaeoUwX1YzCnA7oLI0lM8nC2C7CWVOLebTnV/iBTmJJ+xdRfUjfpd9/zPX3O77Hf05YltMP8ofVcgNcO9jzKRfQm64o/ILtfdiS5XdcaNbIsh2fRERL1TyjpvhNO4Cl7iZ2O5zylsUsP4NrvDbqUp17qp91zrDW2pCRJv2uRCvMAcIyKJgkKUdf0ljtPOL2HDUmWbqFRZSrsoNAiwsMjVVPaTTB11K134JGTjOeA9x8Zkjr6EG/ybVpd/MgVei/fZcmmQN0By51C9Z4feBzKG43e1CyG5gYHFiYJetkJk2x4nSYHkphtUdHtbSJAXE4/AnPBiXTtRmzoHnuVhDPtkuudfZbh+v4ehOCufQfdwZAP3qJWyGn1nuq6wzIKz3xhsqSM8PWmofyBp8VR9+cMPz++8gSu03xJTtehbXWFqviznU9bEkbSTaMSmd+A8A8y9CyRqesEvdv51eD1dzsJSCrVARhUWXLvI9URWa3rOerWePYjkjud2OuMQMT9KfO7zxSInRgqesfVknl7fghIxpwY1omLTGEew19dXi3AeCrI1OHU/Umdmi1+sd9vPv9Larz8bqZUDzN++3ji35j0G5vSyfMDzVzfs/jWephHTos7PHzRFJJgGBTqrxcZekUgJHwsUJf27HyEpJgtMF+choDul9SEcBNPBM9EKdJfr8aG6mHqPA4+XkWT9qlAOO5RPSnWV9Svh+8d/f9rLWAeQR27Xs8mFNmHsPDB+oiGb4727n44sLiJhZSCs+4gFKsPg9tJ1vSFo2KMm+xdkryO34HyUphgXrkfWCIayNRsaoWQuc0Bv1+8jihKkQXPuWYLSdSM98P46wO+ln3Y8XuY2rpiYjarPsGUn4LyHejq0erBXd53wnEefNAbbv0BjvVFZsG8mih6Yzx1uOm9SSLi+iX1BHWAdxJteWQUakR3h3gJ4ecocWa/01Kfiuzx/3F3LtuKMtu2fiALgohCESQiFAVkQHCrgYgoeAUBffoznDNz7X+1s9vOSuZZuU/WSG84jW/03oMgBtwrnwnZsivVb6YWs/OscmsXmepvBx189LCVt/is1Jv6J2TqucN8pAybhEjmePLNlLe8dDppO80AbymNBBdKZGoUTjVwt70seC//GRB3KSXfTLlCjykYOOoUWzCZ/2mdkuRfeb/pv4ia/HdU/K9d73dcTBs4z1BAkuHkm2zhrrDOFnyD+Up72eySrWq4Lk/obe6Lz/Uotd/DbfvVY+CGuvQwiQ870Kckyp3BZt7yxSBb7GXuipNqoKGtraEURcxH88+cx0nQWghETydhpi5ams4eFUSTYcETdX4U2dMVTOjolpDM2LgBazJk+Fj7qCvzTvj0IRydwD3tB/RG8SaggWMh8/l5K6QXbrRsz3sVakgckjyYp7JwgUw1q5MtJNfsGDD6CjZw6mtbSIvOL9mCsB6iRT1U0YsUOn0kBxMuJ38kRELqmNQSlTOEobGsQvOtD+jCth3s7clc4M+NI1J1hd7r0QorIcsWp5JdQeih6y6o+2epD5g02k8gGFkyCfWwLemias7wtEr0wvQGMjOydwmLvTGroJv0lMblZ+/mosI8dJyMbCIUBf/WKfe8RZ1ym7EIZiTMBW+y3yJTSmPAPrhiDdPuBZDX8rMvEoEZgaP5BBI7RgLb6U7hfrLemCRXCwl0QcXfJ95s/yRTU/kX6/0k+S/Z4+V3M9WdVw+oJJNVyf6IeUa2pzgmLvpayC5Tj7LzCl3DkRDz07fws3S20HIc47rB43QyJGz23rkQHTSJR9NI11n3fOFvzI8id80zKenyfF1CM0wIzxwNde/dXwtI2pFC4JyDSN0wOkHQmgsSr+vPNdmxsoRzGxhCsl9owKZbt4CL0thCnKDfZJG1CIE3DJlyi/uN8odSQ9sft1Xa28aNrSauAnXNUYcuuiez6hmHOFpVm6fbzzp65y2u4ehfbfSCkp8zrWJP8ANvILyfOQPtNXcJlwf6liB/qTJ1rlhDclciyFA0UPo+PRqIzt6cRBA5NyrOKwNqk67Qq7afOR71+oRHYS5Jksg9sKY+viCWy2kVepM2oX5NaqjlkvFYeIHIxMf7APoVmYG1cUCGW/RuXzoF67FjE+eWcdhqA+ajJ38E30xpQ4VMxeGYEke4GuArozGB6eca8PJw/cGUez2iztnBG5nSC2RKvczpN1NrRZGJO3b+6ByF/KteOdLs/9O1SXuR3OHpBIwnp8zX2WijdNA9zXWVccXT2WNVnaAxbiaJFRfHAPfcHC6HkUHixWffovS+s6BY8AkJH5++6srbWwDvxi/ivsMqoJHZL+B+5sigEugiWwe9D3mylSp3nJaUHi5SCf78qVfZKDy27G5bDOrp2aiS+7a3Wd3Fe2iN2OaZtOEBsy7pGoLsOFSuD3ed9tm1gnYrbElG9+jllvVujmN2a1dxm6Lu6S4ydfTAJpnWIdO7PV1Be6I2MnxBBqw8fEBmn3rO0ZyV1J4hIy0QRQgks73R8b2KwR/MBR7LWk5X++UVveBzxqOmGyW0d6YLuJXeiset/dkTJz+0cHEe6O1O9IAMJ+cWv999SvhkZQdUOGl4vlMZ8+XrMQzfTNmCjvln+XQp1W6aBvncwOPb/vlPpnzDQKbUc/aDKf/M0fttF9yAIKGYCr+Yuj+jEazEB3o/U0Yml8MjgeVuhEyxIqPESB4ToLSUiZ9Xzz/Yz1ed/apXjvSPfSD+u2f+r81TcbC7wdnb4W98LjDPHKbWEzP/as2TUAWVxTf3CAcemSQ95uXA9GG6g7NfLKqs/jTJufPpEviTCwKXQ7dk+SrU0Lu8egJCxE26uBQzCC+fex3OPuratSRrKDwmcFcxtJLOd5sCC/5a5/HZwbzV9FeG+WRl8GSSH0w2NQ576N6hTRJ6qIDFXBxBbHpDBeetmdBmTk7QjStHSKIVei/pJMyg1iaoS4OLupf0VQAH57Mu5Hl/meym5yuoY90m6fj0Dtij2V8hDY2O84W0N2lanMaQPq5zHt1HOdD9+sAh3h50Es0VV6cbZVNBrlcyD60TPp+47gJO9rAiGU/fwPCFDTy3Ner+wz3YzI7RDsaPqVQF3jO36ejSnOB5e1Ah+Wq0FScnZGoxnxGfJBqlpzsyteeHGQc9RKaSt+GDtunx8Wo3D0jmLUXYbGdz7tXPkUq2LuYpuEujyvMPHVa+9XgMdHWTBT+OkSlFjmLYdB3q2jZEnXots/9HTM1nv8pT83+19ZCM/yhTv1mn1pPmCpXTU/RWp6PMws/amef9vSYZUGQqbLQS6ma/EhJnr7csOVwzeGx3C54JT91mtx4zdbiR3oRLiWay5/WmQlZMnujvgeh0u960sK8qTUiq9UFmzhH9fx6fUcfO4kGnR3++h4xqOkm29FWz2XhHoL3VqIN17FIWHVc53KSbJWTvs2Az5pY3SMeLgbu+EQ+0avkRTqeVUyX9xEgYy60pnGLUpdhLXy2TDWTilNaffXbzF2Uzu2Zw03J8vx4Vk+3LI6avVfLkweiVt1S4vifgdb5cBajPMl2fdgAwOWgkcKJxTowgO0Ac9pgf26gV6Wqi6FD23lKI38gW2913D9TBE3o7s8aaUN/PJ8h3TEId9FqTcgnPtz4LtIq7Sr8xuv/0GCj26NXSOf491uNsDAtrh8d6MDLJ+Lb0gVjmjHjHewZEzjsBtuVijgyNnzLZqs0C4qePTInbwiSeVozBflYy5i+sEaTbfq4Z51whLhYwSrZvY/LZXWAq/GmmlNmv8pTyl/Sd/929crJJf4H22dIqs7KFyPbWoYHTvDGFdGRihnau2gHua7aq0tOzvLHx3k2gvswWWJeNz5zEbvwG+/QaSBjvi5wGp2EGO1VtBZjbb5H6j8ceIrEYkch8Yb6Ya50KLFr0HAIyTshUWu6gaHJkjrIX6sziipl/vV0I8eSi6QwN1A667QKZKIfKZFnWhrALZsiUfr6atLT6ErrCdngsb/yElYBMHTvFqlKWvG4smqBHPHilxdP09ekVquUM7teVVcWzk4814e4cIHDERgjFSLVpJV0e4Cm5JIRzV0mo/Ygd2LU1jtlR7ahEWBYJ7Gk5qYJ60gbUVA4anM98WWUqeZsstq53eEgJI2mjYE2YsXsB6XY1EXj9anU6klYlXJY55bEtlfU3U5YpIkP2uEcdLHsNsl7BY3O0/8GUoW8+j8+RKZEaAujtZV65ZIfn4yZkAaFs4fltqoISlhXqD6a88dMkt/s8ArrYzPH3aDaotqeLCNbDmQpeOdr/wb7zqjr71Vy6+l8yNf9PMqX9ZqZ6c3WG69unPJVei4HRHdbZU2abVVrxUmTWvS+gO9ornk3Hes1aN07g3D11IZaWpcmGojvBZkOfFQ8Po5yKsS6Cqw0th5fk3+jSOdmQHvmMhH3UAdX8YgJmZ3bEq3YjkfiPIgVIGq1KWnmRMBxTBn6etqiS2aVT6f6yyuC0jpGJniFTn/6hUEhsIGCpkkmLjBzgsl04JL1bpwB1cypB1fhWlVU16t69sjy4zFYWyUbvUmV3XaVwlcHiGXsZJgvLY4YfPzxIJL6bkpaPbA9JHog8WOwfA70cuQ1+/rlXIjiPahJPJIBgMISKX0xFpv2lG0NwdJc8GwuGzt735galu2IkAf7Zz8J7ZZB14wkPtFhR6TuID3COS2Rq05Qlu8ylAtZLJguwuR9+MJWYMR4fxD0lTfX2vpn61qleid7g8BK938JFJtxNvIDdshxxKOUC81W9wZrFD3LlrRznh04tT6hrQE4PnbAS89gqpVPBjZznn2NqKgi/6j8laX/JHMXvZiq+KjWcHxdKUuewaNlLxTp7FEJkilz0ga3bw2ffIwPzgupgXb1BHMPdFXUheVGdsl7bclg+9UcVmHPM4D2jPfibqsG6eX8nVN6lc9inY7EKyDoXqfQYo1oFxbMCUxnl5OXOEwh6ReOZOXkF7OJfF9CkZ/SWNB6LNIjdFKrQQyZsU6Asz8n0B1N8XOMY7dwCqtnTFpKLiXlmv5hO4HSZWCSei4uSEa4AVBOyEWImlzIbjVUDautskXR0NihT5mcfgkC6Cvx6ywb6TI0tBOv2VYXJPqNUZe4G4qOhcM/jz4BYr/kKwrv/IpGk7YAmaaZCUm+XJJ2/Fip7p/wKV3tBhcxOUWd1dRRB9oonBDMpesloQgq4k46SbGZAyYoo2v9gKjpjXiNqNIbtNpUF95o7lDih5OG3ong8SR5AxrPN+0ee+mKqX1sLKOJuxL916vI2VFg8PtcyZh0yJZw2MWjifl75xuWuErHYfOi9TSvP/vQN+XNMifNf5Sn9L9nj5Xf3n1pK0wqeXUuErPp4JWmOdfZ0aE0e326Yn8K9ksM93GFeWNt6yULnEMJZpHoVPxjobOtkFJjeXEmwWFomFbYiZnJj33DPL31KL1vvAkE+6QUeXpSA1r7UAMmPT+IWMnqbKF5G4MZTDcc40sQWvqZDtWgWJBn2RUulJRb84/nDxMMkOvMvVQs+9wfiWqkg08H57HUGnz0rJfq22TZtsMK/1I2QphoylSOU0OSPTRXHso7etqMLqG85vp/8RF3Rw8UGok45k0Au7zINp7Mx7PebroqCVRrQdOuawNsI6/wmQ93YeUcVwmndca6TeUmz4KRAfHsxIUkKT2Zkhl76qOxolUruVqVVfw8gcW+iwPen3UCD0NrD9aYQfP5sSJhyu+zBvJ+QqS5H7/eSlmOwLhO58jU+ouR66Dyg0fKjW9LcJusuesECHR33BjZCnRJ2C8hP18+emGskdbA6BZxRJnMvo5jHsv4SwXZzwvxlFetPz7fuDcv8gL/6OXb+pE5N5r9al67/JXs7K79Zp4qIYBbvXwSZOaBX4uEV66ykroRYyzE/ZftqB4eZvKzi7Wft0SokATS3kc6zeumq7PnRIXt+rkhwF+8DXRzMAvwmbbj7QkZpNZ9wyK31Q+C6MhOp8/KvQJtxK/gksUWyOIxDyCM2rqIqWNhM8rkGp5mOOti8xzWNmj6Gi5pvqmwqGDIzvKYG3m16wY9vJ5EO2Wevs9a0eRqsfJM55vSN5X+KDG3HXsL6U7WF8rna8JQJMLCH+lljy8ebKrUqT2XiytEhS+MT59otkWk6ubeQ2tDwaHe+5TQyrCVEjTMnMPVVmdwXxx7i7bYhfE/TlpJ4OwPPdFmVjt2jyEYpOUPF7+jtSmcr0/t15sHunIg8XNFdS6cpnm9nn0mVRuqAXvW5zYE9n3IFp6OmU668R8BIhLp0EJ46GbMTwKrX8TjQ0Ptd0/ELbKLNidvN9wN5XRodvHY0Iv6sGePpjCQFzHgqc9/4eEfaL8NvpvxZj0yZMuqcfqbTyu83+z+pU58d/v5nphZ/yb5J+m9mamf2R2jbmlRJE3lY16fxBc789rlH8TnUbDRSMnjuYmTK6CBhT6PhcN+sdZKRXJOZrZwxH72iAwl5Ief0vq8BYO4/BBy5C0rTbrYA3vhnIdyukpIeROmM3sVvua84+LEPGb0jHNdjEt6rl8mStTGC9HTSq8wripLWB/Sa58kNmTjPTiJ7jN09RId5L7jz9VGl9VbYwf3m2ySbGj5l0wd/QeWf8PmLsRewTSU4cCjMDUkTexhY6N106JiBj2+0z15rdx0ZMtZ4/mg7ZZpkC8w/4fKGXm1Y1TRrVugyvXJG4ELsloj71xF2r8O14lJrDtS/SDKA/WY8EfwXMjv9eOlW+4zu23igdPRyofjs8xTwTqmpt7vuoH29Cc8C7d+Y8qYEvZ9SFSMwP3nKk5r9D6Ysa46P37vMxncpXmBt1J9MgbdafDPlGdetTozDRoFlFSFT9wp1Tr1JAZiu8lOnHBgL4IztKf/TTE1/1dMNLd/fscfL7/Z+u8Qtob7OCU/S0Sthx8nuDKUy/fSz1aFmxuiKeWY8QwtWPMuAUVfz4eGNNCG9VK7I2tIRwDipqDJJsKKUrkGHvHIegk8fZUBdJqOu9PxIgus1Bqq9LydwtLzlrkDygMzWGw+8dTWq+MQ8UjZZbxVwt7nO09V5nFBtj17zEBw3JPOnp4FZjpvALh73lf92FiY1nF0G91VtCYm0QS93kg8DdAsdn1+tkKnC0Gy4O9O1kK152TJ7y8dQ65sNSXTFE1kFYggxmSZVoN+XNc3jlwmuEKIXpDMpoaOxpkFcc5lDIGCYS2YzHxKZV0Jwi1ci7ehYgrR1GUk2CnpnO+IVtOYEvd046FraTs5bSDeGUEXeflfSrdJnWEJkgucng81k95QDFT99H2ddoZLJMUOdKgU8vmS5St6zyIX1cY9e0LcfNumW2QDr8W4mQDGMBuIjiJDZpSr4d2Gvkp1jzIGN26kA1nykEy0bB1/3EXNv5+HHUi16w/pJkKnVCpn8c0zJyq/m0slfcv/U7/Z+N0k7oE7phKRajl5pdt3VcOKTFY5piiaKFkICV+ItSWxoELBs6QI0Bx+Zeg+Hgdmlh17idtvyaL8NarpdXDvggfsQvMnQl/S9FNeQ7bWsirr9pKR2MS+BkqIlXluolLzPY4CcNSMSgjKoTJ6PZ5C9ZzpJ6kkB1PFWIdxzYS3EpWq0LPOEEJLLtq+8LIWczg8kg1PgWVV8XqDuvLzPertAwedPkyOg31MsqEbNuorRtN6YsFiNoVVVfDw6YiSpo0aFoso99GthndPrIekhacQTD5ZZfaP2di7hmK+nHPyjbZM2vRuQq5eDEExT6Ubpcj4Bbs2pEPPeq1mxbE7weHSEp35b1DQY7W2Iblzg0ZM0OfUakkLz5oYQH7fI1FN+5GCEITI7enQy8c6GClrxQp0p3q1KgiZzwR7H+PjyhInyYF4GWE2mM8HNLecHUzm7qoJrnZCpIkcvaniPqYCqq6pE9B8BWNf+35ha+K8pAXk0+nN956fCTPnVvR70L+k/9bt1KritCjjKqSFkso11XQ6sCg7y8TPPxzE/KX2TfPaAYTimMTixpT51obqONcz8T61lbT15gaYUSyE0MJlRwzpkECsder+xVCQkfzUiVnjGKy7cBJUWfnGApXhrBO/U7QbSev4Wks1NrUKM4TIbub4M3nKqCXE9HpvU+tx7f1bEdZU9r8aNbaeND8Vk03MvFA8qVZVVAkehsni8Z0eZjY99B49eWlfpIznajBXNGh6RtebxOEAvex4OI3iWAz7u3xcto3usIW7rWMh09C7p5IbetWD7kkTjqKL0RS8NOKfNpIJurYhkmNAbRPY2EQKuInOX2BcgPsxple7bzzzj6XCE4/WO3q4stiVN04kFwaZ+C9x8WAG9FHi+jRYjU+CXJlu95jtYaK2M3+e0lQkr5yrY+x6ZCjc2ejXiu6AJgszd8zozifVeDrA8R7PK352dlrxHOyx1Z0utXHpx8PXjz73xSwt16v1A73ik6K3p3EKvuD6lMjnO5y9wFtcp8eyj8yeZmqu/8n70L9nj5Xf3ytlcrD0c7dqokjrGuv6s4xO0drQUMhaVmPHfVgy3/saqOHB0m7mF66B3ijWezKb43/Z1/QKqmzoPMkCv5xTNCvjt8UBTxW2RKAmOWb8sHIHfFyeZPj/Xf6zVoRH8TbYriSGebPD2lUrCrtdFNp5FExyDJTJrQUGpxVYcWsFb82Tz2XPTSXeoayTrK3d8d2vKt24M1XK3EZL3HHXnrDVPuI5HaxKnGeYzN12ZcJg1eHzlnw1pnV6BjtbIGHseb4wJ0y0U2pqR6NqUIu11awrp1S9IEEXHG9Xffg7LxyAIvps2CfHvOupu23kkmJz9gQbW4wVR/JmTUFMvZyutKqF9EvR2lx696yNxNrBbLt9VpEwtmwoNwnQlR6NKi+DTI9yJMtC3F5n4Sw+ZOgaFAiRqUbHCdS6T3TDeAo0bmcD2+qBEVk79P5nimfbpJTpR+TdTrmnMYK1RZGq/Qp0r/A0q3I3Nia91mOruTTHAJhskwROuzz/XI3sqKOov5v1wPP/r3390bdLvvs9Xv/c5PCevzxpXhnW99q0jtApbVqlZYobWjFUEt3LKeGrHusnO7GBDuzY0Eg+6i0wFswEW6Rl/w6PZiYSRxwDawkKmRrlSEtPXMsjP2boK49rH/JM+dsB8palcoW2ANOp7A7EjKlUUN8PAbo+lAGF10qpMrZ4qLdcHH5p4WJN0OTrlzDZ6zPzrrud+cnEDan/NYbytTZXk8rFl6Thu4K5RfH4Yvig7MGEFJxibQmoFA+ruICioa2NkbN8fa8ZazEOrMdFJuLloNe2XQg1Jp+yqEBZlSRVPsmElTd4EpvBQiVpde3CP5Ybws7Cg1K1PA2TqZ38OBzCPmqePlz4y1KEsHAf0zdga4pn55iFpLZM+dKwBpbw0eLaPQf/B1HWNOnWiY/GbqbVkIWPOEclqFlsX2OU+FVw6bCiSv/3BlGvt0LsJ1grz3jxVOZjkKZOhv8yARca0+mZqVy45aPMjesU0TEUyH+Hvs3SukuB3zh/1fqr6i3XpU/EvWZv0u5la7ac76I6GgRnbx7quUquEu7hZ8jQ5D8BO/iGEdrgzkt0irKtFftjAg8hjIWhGfcns0xm9RHB64W/UodeI8k0C9vSGTHHtMZDxBL1bYZcrzPzOcaCxKaWwPr+bCh4nSyebt78Gj60VEtkokEy+v1+wt64az5a9I1I55h6gP0Um6PyUMPmhOABAeu6ak4NNm8+9HA/vuOGpS72WPWPlAfVTMKusq146OzmHTw9sF4/POeou2wszuN5MU8g2N/Rqq+GSga068wrkpKjJa8ITCK5SRsI27m90MTuqYFFxIF6WbEoyi1YpwJJSHjVJ39LNKOsg4AoR4sXiMyeiCQUc0hJ1/0A6oOp7b0I0mb4E/iIKpdcyjuCw5wbJrN1BZXn/wM+XPmuF5moxkFFizEHvTVSc5+KnTn0x5aUHZGpPHh2sn6MZ9zeT0Y3wSazBnnY/mSLckEEbDtPKo1NbJlv29mFRf+Y0YI86VaZSD3pkI1PLzegP6pQoCr/Yi2w6+Uv6zv/u9X6rfZzBvUsXQrw6LCibcX6AZtovSfySMD+9VjyAcjGiQqI0WFeVCeaT9nEa82DDDz+YIirvBP9EVErc63gD5Mv7YTAGYh0UD6LcYhUfWYuSPrJtDI58byq/wpJJ5vZ2BcV2NkddOMGNJbU/QCTMNJJd7edAfdsFKPunWSXe+R187jVxwI/invgHpzfpeXv47HXWbEj21rwbc1r3DpdiafKkLXSVaYeewaNoTJ6eMz1g4/NuBtWzQsaqxyJnk9djCeZNlDi4DdbtuW55kHAvqaLxzNWp9XR6sLjaVXBXNiZ57CwT0nmrCZF5LWwiH7snFOaFIMP6ApjzOuzh5M0NnubPwqR1kK7AvfAX6rC106lXulgDXueFkKE5lFlcbzPYEgl1qUFbRg5ONwMH7uj9VGhFkthzB1YYMAW/ilANt0zqgCWTn0wJlwPmKdNSude7I5HYeTeF5XE25TBouUos3vmw0WYzwVtdUKdeudGD0wQShtfF/k8yNRF+Me83lf5Lpv6ja5PU36xT822V4pjbLao4Do468yutgKf7ZEJiiuj1ikTj8Cw+e2S+J67Kilm8gm6+GQm85wf0Yvf9gHU2fnIfblZN5HhOYLEzH5VX7TFTC2dtC1ET0YrX51dAJekUgWEdUadGbVaT6LVZgj/HVwWeX9bsHp2w7qfXccXn4v5G94frZ28wARnpEh9YvtzZEG93nQDjlUup6qEOnkblGseo69UsVJQbXMKZSbL4pMuMyQ2B51VDpqZpCSwGQYZOIvh+/WyRsH16nIPhuCLxtJ0TkPNdwfdP7Ujg89E4IUIxuoBZOs8KLrcZ1v3kMQNznc4F32jbgTyTqIH48CA8kUcLk1kF38HxLhsktSbbz/Wm1xISnb94tEkeMhWDOICnwRZVksqayK7LU/rNlJtn3YCvwvdfmOil3TpRRdKdOgfM/LM+z55s9G+m7Hc9I54Jzo0E0GuQRqVKoJKcgRTDcgoLPZpyf8baHzpl18NnD01hPZBZfulgJcwwT1n1s/6DTEm/6j81lf6SPV5+97zffEsSOJ1OC57J0aAyomGdrXc7VqUXYaBMXDc+PCSL8uShoVcxDtUSGisZoa4UbsLa5jngbxs+ifuulYRc68cCNt3ywd2pjV7FVTB/5a+SCMFterSp+nyHsJm4DffW+0dOrsaDotc6z4TwiYLEeOy3ECrVmPOYjGo6DQ4utMnFRG869k32vMUWBHnTExf2mk4jDytyW87XVVyOUXe+1tvdlvZKiOUWRHacxwY8m6+ecffPOnqiTOG5XSNzAvUS5mrrKWifvci8m+iYpDkpayhul5BEznKsE+ExOYJlsyfxFAfr/Lp434BoYxyzxLNUko/8O0QHgZBEfB0pS2Ykg8dmvBDSeTJC4YYng3R6fhE+XmxEyid4vofxfsHjVecOjN7QC395PxjLXUv4GvOQyY6YhwKz/cHUujJ+ej9F838ydY33NRG9qQZFOVGJLz73P5haXz4XkMtJLpIJ33j/ZKoVMI+RyyBV3mE1+pNMTX/Vf2o6/f/0/ilvxGN4XG4LEpdLrOtWIuygfGF+SrNPv9ziqnmYfA6YwcFGr4K/JIUj34xIJGWHgLWl9wLjOmoFcO+7gOzlrQ7L5RWZOipznaxyy4JofCQ86IqjSYk/D0F/ishUnWQBCfKlAcHKmvEoNMqcPfv3A0KrGwnBaeIktKSrLdym15WQXeMTZZJTbb6Z8qZ1gQ7pNUXm7cuaZ83Cy5m77C9wvSurKiUGMjVE1QIumYDHRY26q3s7Cb3rciWkN/0YMCI6E9hKszfmC2mkEzihDnv30hei4+HZEmM+OWA+1FvBRakbyJlsC9CXuwkyVe1KYvvbG2TF2ajiNEWdT5ImhSqyF1W2HZ4ijQ9nCnu1HqpQ7R8trSXXh9NmtCDpUkOmXs8sgU2kTCtf3m5bsl+O5W+m3HzIB8LMiw2bzYexuH3oRJIuT9g89BmB8+tZklY3xpgurX9jyuEcyV3V6g+mlt16hnY2xfMXq/eHyV7i3rtxyj/IlCz+at5P/kvWJv3uufT5nkTQra+6kF7en31lWfW5t+JKhWwroS4Nc8wz5yakJL0HvcjGwY7A43BXK/72NPjOU8vXBZl6nXdAgt1b+/Z+flxnlFzNfgN5zjE8T7IXpQ65BKCZq4YDv2Heuo07HQLhLAt8kDDvnPnlBtG2HCFtm2dAU3Zw4Hbdr6qE6+/PXmjIVHTQkCkj3YoE07gHR3W3JvHYRC93WVlnOHubFY8XatmyWdnrUPk9Hh+fOmWlfpig9xrh+4Uzz2aCshfAmZTvyt9VmD9MQ2D4+Zi5IvHTA2DoXgWw9NBWEKbrlmh9EQO7eqLgr68WkFC7XKGQ3gZP0ISqbCTuEmgEH5kaBfuBhvORAVF0Hkgw5vMb1UPioXce4d+7VtwbU6n/b0zFdC7D9qwjQ4qrDmRUZjbY+R4ZGyepSkbcaMG6EFlwJQWZaJ/dCLariSK429JpiX7tJDBsZ0q8u4LetJbeAM7uOas82t3x/c1tB8bDkrh7U/Z/rkf2VJz9qlfOdPaX7Jv0u+f9chMz80Uf6VUq3aBl5puncAp6WqWPCnUp2DTovdwXETIxxrr6cLH8HyNJEXiy7u3vufRvpsaWAoQFS/2bKXByZMoaV2vIxI0hRKPopX8ztTwlDXffITI18iINQjWVefS66MBgOb9gRc5VIbqPHZuWZmzDObZWPBseL5mld7L+oVNZifljKWifvPUyhST8rEXyMPXDKfdWJOk0ZGrrYoY/bns8Ho66zu6GJkJz0vH99DnmH/UyEoAN4zfqwt2WCZnHBFzxveXR2hwBKXxkypmO2sqFNzIVOmMPnL0pctgu8PtqJ+kM/tg2SAxGKbOr00TQrhL0dqKKedDuUwNcshhIVPSPkkqzHcDJFnQh8SkytdDeCaznCTL0rsY3MlYvU2B6iYzxpdqSiexboIWzKff0Dep+F25/MlVbI2RKyUZg+51Sua/tqCUnzZdAj1v0fpaPTF1vEoAunFCnvpgq5Dfq3EpGpsLkj+rUfPKLez2m879kbdJvZ2rVY8ZfrXQeG85wY2u7iaF7YBBIVx5m6EUTb+HTpa3KilxrWXi1dLgWV4UH/so1mQ3hgHUcfbpnENSp8in91CkjQP8/iHwNkVIaVcS4rtL9PfLBuaQN8Y+XjU2ypTeC4j2bVqGWlTYrl5cavPSm8vC+epo0SF0L7pWzIvE+8UTWnKofTLmJgfnDcpQtVNbDxDy1eQFL5LiC02AvhWxnlDc2WWYq8BnD41ukqczZ7t5wvjxWJL1anskW9IU65Xtv7sklZnrfVwzI/LklhOZxT0kdIVNLsm8rPzXTlthk6YI1eovEHe0szF/SpYLcMxZCLI1gYEGLQbOstQVJvMSpKZ29dOCm3lfhpMxyOrv1WKPiQa+Sl+7WDN7LGJbjasrd/a2ryVsupmCePnnti6kvndq+08/xCnVqV3QNrNODLPisQO/XGRskP7KUCvjoeSPi6YFe9rCZEh8aeyDeLXJhw0aYv242nn/jb34w5Wev55/UKWXyq3k/5S9Zm/S793i57Bv096WkCfH0OJRMd7HOnl2BCInT9S2rld6BWvQIz8Qb1tU6lsbgScq8CseXg/4976dJ07bykkSxSR+etO85im+m/EAzIW1Tg4eppcu0rMf/xpSkrBVw42DKw4s9mGxY+ifg7UkRokXl6LQZTTdwqBdLId7MFi0b0YMJ8WzaCV5YFzUhh+sW2p6aPN6NjiZjrnICrPLLKp66n3X10nsGqXNf8lR5Yo0gyuoFTSbi+6mzzzxn83oD7c9v7l61XCbO/PBhoFpXfL9WVRLmrz2saNbyb6aMYLmFTZYLgnvSkKmqi44Q3paLKnY+PRje+10A995Gb7fWRiU9pHcN0oT3nIdqFtC8xRrQtKLOM23Zl8y6PJAptkcdUjbFjbRSNgUtVjAPPcbq7VunULZ+MvXl/XTBlQVP6NG7fTHldBOFf+vUSI3EH0zVJ/SOW8lHptTPHjLWY30jU+XUooPIJeIV1h/1furkV/N+/7gu9B/dN+l37+8XHq8etKOLxpOoLhNWLUgAJa8IT1XhUDPTtmw4qDYhsV/hMV9Kc3DbaCaEwrMT6Zf3+2aKH3c22RzQyzkm+cnUNO1XEDFlIYTLeTnQ9uV7YNO2IdBXD5Os7OcMcphKVYhBjbIxSCWE20LhodW1MnXafg1dly95Ip0WN7ZccBOy5toJLl8WJSm73oZu1q+E+K2+KIvL1REe++eSpJL5qREU80XsfO4ZzHq3ZfNrP8AxVJdVWkiDyuL18Q02yG/ivsJWJNfrSgO+260Ifxn5QFzzw1Scttw7FbMbWe0fDjjjk1B51qjRSRKMS0jD6VcPbLixatYjDdfo07/3/kyoEtIxZGulE8I5mQdU3jUOXIexTuLnos+Z4L4xn93m00+nuW1N1IkkAZtmyNCmyG/kJIw3sBRszEfvbi2Th31qYBOe5AoM7uTkJS4VWF5TBWvazkFmXpIIJKeSAOmrbb+ZIkk6I/Ais5Zc7lELhMvS5/2eyZ9jaiL8qv/UVP1L1ib9bqaqz32w9dwcV3xkYp4x1J0H6JKMKg7uWs76C0HvNX0ZQrp5HkqW3S8T4KUlCwERxzVt/fMA24IjUzkgUxUpNDDr+udcepYflpBI4qIKHGloqXQcwz+ZijtnCvsxkwh/THuV3emmgAwHmRC8dVuk1vZqQtdrS56d5l7J7iJfQRr0yNT01SWkmn96FoiLVZVcpZfOjql1gJNQMyEejfWEPe7GG4Krwng8sbWaRROth2tIULcur0Fmh8kCmdqP3sSPK2QoG95j0EyBcr7bqKiDOjK1lec/dcor3w4QQxMqf/tQdKKyeQHxtcZ85ClQslWm+NBqNerQie0Duj/KKgTJpKsCy5zb9GRVNlQvUxMy1TskLHJOEdDYQ50aJl1JHoeHBIaUTgmcImTqoM1/MAXLfSoT8fVoYKlncuVX51FOetFXgb59hYP1uYa7Wi5F0HpDEtz1tb0RedJtYRt0mL8ucL8RGEcN/sqbifDZMftPMiVKv/J+2l+yNul375n5cDQbHiwZ8dC56JSZdOrC3d8uhGTm9p91C9UGjtXts+YzO+TsedwOwGGC+ccebYF+5Snr6fz0fl9MfXk/kNU5Jbx0l7CrnshUG8KNkm2Er+p2D8H38odN6PQuQXE5TKrolmgya0mUgzvP5zyoeNtSqqN3rDcp6oyWLHJG59flt055974LyHaB53dy+YrHlxOoTAOtgHM8Zzw7nvSAGeG8g+RZ0ippaxzD5Sh+wmU6WpIsznSRtWPvBfRSvgmONMwf+2qsgKa3BgkZsXOiqs/8myn3sk1vqBOFDYviLnAIGOpU85Cwlux7zKOyVpZsZAseHOSVTrJn6th09rzNINzsOxJprw2lT7XHGqBPtSpWAvz7PhQ/BDLu0KuV9U+mNvZbEnxjgkzrL9Sp1XiDjNDHTCRHZfOAlf7Zb+IgPgPySjoFjJmF3k+7PmvSyRsR6FWRqm+mFtZnbdMIfjJlM9Q5/bWYYB7zRn+SqYn0i3s9pvpfssfL7+47PxX7DZwPaxWZalyZ7Z5YR48uWfC0vmgmG6dTE+6byiCJv+4T9r6PH+Bd7hIPJKHQaVsseqBSgd7oy/uN9874n97vsJ1S4NECLaWz1mvqR74D5sh/CJ4roU6Z55cIyV6ckECOMe9U100GkfJZVxFc7Zo61WoFh25gVaoor4DdmfWDKXe72QZkHO5MKOvdUkgfS5DZE6Y5XG1KhXTSgs3G8eMOe88iQipFB5vlhtDCQ+KsymQF8898dXyBldcvwVut0CsFwlKGxeqqVwHdoUv6Ykq7oGv64f1ebxs0hQvci99zlWwyPN9iftCwBp0Bdee2AsDPwWPmOia9+8kU4kX/FMLDbaNT4zC1oHZijWdppgEjxiYC/RIhQ19M2edPLxxHQIaOYVv/Q6d89XyXSVv6DzyfDplaPPfJt/ejoa8QuAijktDH+w2GkP1kqrEyB/TlXa68c3CvyT7uGjD9blK5we6Per9PC6r/manFX8LU777mK0q7FXSn+byKpo3WstNNWGMsSNG7LLeFSsfJdAlldUfdquMDMF6ezuAvuwmJCKrTN1Orqv6/deqbKb2rCGQHdUGiU6SX9KQaFixtsyHfTD3V2Rvy21Ss0NP1A7ONdwK73JjhmJ63OeavZgnV/I26I1cvYIeUM8h0C3VKN7dApADP716tljyu9WFgl6ZJobVnn+tpdUlZhwYV9sod8+DGOOhsvu/vcHtEjKRPjl90cn/9YAqyDsfg1XhPwSq4xoOuUU0iyR+mZnJLoI6wzs/SjQXUowKBw3wuE/0YpRA3R63KFuxzL7x5QC9t9lqV7G8jndaCPYFktnhW4WUxU+miPayhmUcayW5n12bngxSB9gLMP7t5kRPxaWAeciX0etkTdYpX3Ro2wvmnTt3iyx2MJpS5r6+QKSE5zcHxJgrxp59ruK0tIVPbQSKQLPH73NIImZpd5Mrl51lN7q9lA9vNelJ5xXYU/EGmptNf5SnjL5mj+N33+T6EA4Vuo8hCVPfo7eZ9tYTDucc6aq23Jd29kImbJqBuMaM32TrMDpCrL0GINI4Z/Mv7merqJ1NfcxRfa2i/r/metpYBiSDoQoRDLKFvgl5mO5EeAhyyjUl8kb0A3KNIghNFpidCEUFeoB5He0VFribI0PX92S+vVj2TFa+efesUWOrYJPubYMDNDVDHTnFZM9d0I+jsFzK0D9FLurt3AXudoc6Odvh9iHO4QOcGtIpnkzJnyXUyAFnIrwr6nY1eq0PvtFarMfeeoq2TQUSmzCRqybf3E4UOzz9WBeLal7lI2skyhlAVNZJaM9RFcrluoUuoxpNq/pljOeoC5NvXk3Co1yLtXW0NJ28YC/xyO3zmObsQdWkkVX7ojnMS+Z0Iq9ULdes+skvi9o81OE8dH6+8VCRp+r6D7dxkAmWGTL1HmzmsD1dkytGRqUl0esOq5RL/Zuo5Khz0kgvUqYWETCXd/AF0cUamNs3zTzIlT3+Vp4y/ZN+k3z1HIZ9dHaqQShV3RfyNd5vDAm57VRV4cnrKdDgux+BtLdStzWo8UGPTJRCV2rsKumSvU3v36mFpLZCpcoVMrWadBiasH9V3nkq76QICZY1eqpkNQOnqYoIe16hTpb757AeOr0+XC4HzY32omawvA9g1mlxFkzgH2kcWhfo8QS+nqUfUGbdisD/GXQUVLZDJIVOR8SXlmXvGiFPPtM+6CnFRJeSE75f04xjyrter2L87MiWqdYQDFUmVIMvAgowNYAwCMjV75SXRGhyTRF+MKjduG5nU7XMHOkxb4t/Y7AdTtnh5C+7VQJ1KzXkI/DqMeZQFpcnuRuxAe8VRgt45R4ZGwwCxvG6FaPaYtVR30as2rxc+XzwfKIt7fL0WPFGHlto2J6eLJMKWPiX8+9ltSV4vZGo7HSNThrweSLhY3oH1qky8LnECImyk+bf3c1UTvV+5kl6wPT4l4l3O6B1LvnHAMsYyh+yYlmTVdg9Yz/SP9zs48AeZmv2qp9uU/CVzFL9736TzM5JgHzwFHinnLqfvupAhyVaoE4s3epfT5NPDbHdC3cqtgtJgs3U/e/W8SKDZdvnt/b7n/b6Y+spTWnhB7/cUHygL6U4Hb/nZw1+0dKBZcFl+MwVbQO83vTlPCIzNG3WydktmvjMfwtySSeAtbJve4urTPZrQKssfg8pmsKOwi0kn+KFRUFLF0ROiZ2NUSfzuVQbr3QYODxV1Qk5dkx2zpYNjXh0L4aN8Unq5NhkcrQnqluwc1G+d2szCF+qsaCdked28wF4VquC2VBGJIKFOfTHlPUaYRy7WZg0r7fAW4DFsRHL2xhx1yh1Vgb7UKXsfGhuezB9X4VG0W+pv6g684dbyqOvSG31oLubDQhkJnLw0ne2tKIAtIej93HOXkIu/EWB13kqV96rVklzCAmuQMZK4263XP7zfSi2RKe2IOjO5RTMwNGuOXviyz7GmjX8yNd/nP5iyWxnzl6askblD8QCr8ieVz8L9n2RqLv/K+9G/pO+8/ruvT4nvC6TNrBM4k0aY7aXiCvGTCjzYipZIJ+tsD4FQKkLwzhydtkeDgPd4d1X0vDUDtWOn/+H9vpj68n7fa2jTMDPJItA++3+vdBLmik7pQZHYt/f71qnFjTWQYYrhYe26ObM+bSq813VaReNlTimPdwZ0+xHlaTIbRBZEPfnOU/7s+VTRy/gJpLOFTtKdjd51ESs6dIIx56HqjCmFeKlDWNxmVSR7jUp56LpwCAxNyBLhkHwzZVTdq3KXvpoQaX7pwUpUlfiLp4X5qkOdMln8c46iCTDfLFSCTG0DZIoufA/8ylWFoN5pKntr3IK6jMYkJBO1phMHGijkfSMECdxrysYEvexhO6oiWmNe1e6oy1/ez9NR+ck4ywRYsP6nTn0zdcl/MvWlU4tCnAoe5jXMk6SbwXp5nVeuvx/l/9Apdyei7rrS24alFiBTVTIryey0vePn1RMOLtv/Se+n/Kqnmyz8JT3dfrdOgbIBSG7rO+oO291ovjq5EBqsrcJlmAX0Vj0YxH4lcb5Sm5oek9EL+LBqqtCFzfDPOYpntzO/mfqao/BmT9Sh5S0aAX2qWhWuH6VOL8Ocweag/dSp9TW8A/THVxUpn1iU5VhXvfcgCWG8+uwvLmkLKOsTJQmX9U8fxAP54f0ezUgm09VYh90smld8SDHHzOdYE7jVCySYUjWnBzHtwcuv6C13+0dJ01Wvw8MYzXmwysc57dpzD4ZTvzj4XYtjdDV+wno9V7gbObsb8eHj/SoJ81T3XNckbzfobHX3zf2gewxkeRlvIU16ReBy4YqsuRzWcJm/RjyMnLakQ0fvsHvKDQnlNs3po2goNKM1emt9PRbp1d8G+PdqkJlCQqbaYItJUWvR6x0DZIpyZGqxViT+7f060bj90/tNbxv5B1Ob4zMhHnm8YEXuEoFoh6/f+A8bfcQbn+/dkanxzvjBlN/uRvYfZEqVf7EuXRb/krVJv/v+qenrLIFn16cqSIV0oOe3J0L6ImcSrN9mTfPr6AFZSnqBq2SjU6sPc/Dl7Mr52cAx0qb7n3nqdVbMH97vsx/Ft/eTk/EM9Imv8egi9PI3U1/Xp77n/dzL4gr+oA5CODd7YDtpa0FcVVIVOFhpaQ+CDufrlgjJYVTW7Cw3xrf389zY+TSkm5yBz49vgTsRjmHdm6+hSGcND315U9ObyrLPmG5JuN/KMi1V4wDB0n0LoUlazDfk3n/rlN9dbCAHV3rCppjOOTycpiTHx0en+vBnnkqW3eoHU4dq3hI9lSyA7DEXAmSqZeXgmnC+PFG3kkWe0NIXr5D6pwcPzFca0N3GJVB5F5UHI3fc0o322X9PP0gccrMIiMHeb6CjBx7flDYh+iEzYSm/0Msdi9lAZvfNFazF6qdO/RdT/vWNTAW+NMDispwInmegd9SyzIKF9pCJb74xT4mz7AaE6RPuKufnH2RKEuRf5Cn0hn/JvN9vZqo9hylksyLl3DhNZXrKwwh1I9mT0K8lkZqpB8Cb9CZEmWQGtFo7BPxGPJHoPlzlf85RfOnU+c5+5Clv62xMYj4MCZacaoQXG02k9/ZEgZifvcq+dIrX6zPspveBBPId889OQR3Ii+dECM4PpaWrfTaGyOsIzzYi5Gyt9IsfOpVZo4GI+hMZ7F8NCbop6tB0sn5AqhY1D3eTZKD0hue7j7taiOzxyqZOeR+Dly4bHjhr1NkvptZT9fW5R1IFot+LBsgomHHvESoJSYKfOvWdp/a6v4LF9f0m3rWZoxeMLyZEY3UmhMNn7VabWEvMSyuV8FDAPHjf1TUEjXyvuIWKTKPaMuDxMNBLz2bjkr5mSw6riCMz524M30yZuYlMHTjmu5htV0B2U4l7OsO/0sV/XGEtXqaV31yQielEkkF70Tn3Swm9XFt2A5i8nAifLTbzb6Z084k6NVndS3LYZlcwNWlCXF3b/0mmPjd7/IKpv2SO4ndfnwqCQYXk/tpyHownAR3NdAn4NIcqfArCQNcXU4DUKk488EfSQLd1nUBgzVOBx2/WUtvHMakFfsu9u/QvnfqvOQqTbEUg92DM/eWsv30ztdqdH4LrPPBxD84V5FzqefDY9JQ1pr+EILhOeGCru5r6E0MFPzcISWgIAdPj3QLzidtV7ll/tiR7tXeIpEtV8f5m3qgyPztQmHkucN+PbTqWyxRAlPMqVK26pO47PEDRWjUPLCuRqdmve1gI2Yu75xC9X9SN76Cv33Ll3wsLiFs8M9DHk0b4nktfd5v/092bLDkKLNvaD6QBjQSIoYAIED1OI8RMCLWoF0KIp78OZO7Kc+zaX5Mqu/XvmpTJslGT8cVay6NxA7TVpiVwZh43cra36I3HlsAm8fld6LvdXId9k0/L1D9WlOrz7AgFF9zilDneTTqJ5uhld9U0XiwyP6NywCBT7Rjzz47WQLJ59AFHuoxJNGurhDh3zQCTvPHrC06sSFzYF9B320kZ3hX0bqJ7mYD5ukpxGBevhCyPGv496JQvg5eKTNUjxgZ3LE/KAGqrGJhSjhaP3tv8m95vzP+up5sw/kdqFH+aqbnnupBZLx3z013b07dL55DFhYFjZKFm9HR3cYzy57yM2VECdMzNa0irPCAx/mlkWiXiG8hmWsVR8FhTwu0/zNf5qb6WrnQnMKzndsRGTPA+0SqzKXhgIVP1CJmiD28PaeDUcXpMtwLV92MKqadxmKdez4JmvCFinlO1Ek1mY+qnfK3A1mXrMkyZ14kwFtVgoYsFSUOYKDS9yRXkFo3iRGeSik5vU8x/SzEkyfLVurTkzzoUgrlhk2J8BZqnVg3Wof2QSPXQ+xH3cQNj5+OYTbZrl2yz/+jUp1idiH+tDbCd5MNGj5V9Izsv1WBlnCZsct3tks5UEThwFXrBK13L9GbTHUR8fGEXY+VO6V1yZrCz392dNu+tS7ejOhqYgtvTd0kzO7bgJgSZmtgyer9ijPlz1O3Pu32QaUV/XAadAslGnRHzaALEiCQSZZIH+PMSetnPiC9h0aB37Jki+wN6xUOBn5In+186FX74l/kXmRqLv8tTk39kH8WfPudLjBLzzPIwi5MVryTUL2cHWFFlVsan2XtPN0BqyOdmWCbLJ47JTVkigxWPDK5ecBrqfoNO/cpT/fpUQHT0fi20L/CtncyGqrsr6EmP9IGpaLRH5s71awNBbbxIkh2ZG32eatShTc6ReHZ2ElqLGg/Bw9BIdl7MZL1sJwoUxg6932vp7Unfz3fNfkI2lk7IvF1QCvA5WWwctNGeTpUrQFQd5mxymTZ7qhqnLSxTEsfpSD8JX97vF1MsGFcg5wfqArN9mj9qFANTVKh1mKUfzF/+yEam5/YM8ps3QWa9rqe3QVQ4bHmRjV+S09DHh9sAmMk5Xtw9QaaLST2C5ZSTyKLyakpPlh0Bxb8sCduwdomhGh+YtUfMQ4GGTG3zVgerddHLxZpVkeptXMBu7pP4B1O9TgWnxEsGpuhji0zdbgX+fHixQY/W6BWz86oggmp/MRVlsvf3+s5PxpPf9XQThH/k3qQ/nacexcwGINcJiXbsdk8+oyXF2FKO4wjn4IxUIzaBQh1ZbKIqzYkel8cb6Ko8igNx35336WoUdvLAPMVvME/dtq/RUEuHY4U65L4wE6tTS+76ngcJPaweOuiigMxtOJsSIw7XsHgsn2WyLuuEUsHCvHOI2Xhh1I5JY//4gfRoqGVWJbtKL8l7NtQogurmFeQS7ywI3KcVpx9elSmfXM+QBxLp8hQ09HDM3zimiEoS44NMj5hSBAgVm00zoz390KkhT4WxhN4qvHAsxOOp8sVU5/2g4pGpwEEd9dT3J454Pz+R1VuUYd34Y5Lq95miG6zNwCYr0Qtyk+eJXhn0npFnl+XC9G8cpfJRhI19EEkyH3kcTVd+ODAV2Rbq1IF7NINOga/h//kFGXb2d54NNqJ4I1NZOoOxPnQ9BEzPJNNJOwZX4yUCc22UkIee16CPF3wcBktksuRrGxx5hjrlt1ZGFnKL728z49hwsxj9TaaE3/V0E4R/5G7nP30X2ZrNu3tjZ20cZYq8J9VZOgGZ6w0bxjDlyOv+1mC9ZyhJbuksodsL40B382TZzevJwFTv/Qad6msU/d6koUbBcOiwZk4wLQOrCdxhfWrIUzjFm+jYPkvIz9yDLJTqJVAyH00h9khbxhPHluk9rSuIDU9h85eO3irTGMxrZYV5iiivjMivtgaqTjU2Hs0bl1rM04ONFzNlFMY71KWJ7YMpdH0OR1eGI+kpQN2IJ/h+tGhf0dRc1aC6zrdOZcHxDOZFY0sYzW2ZEKPLU92a77Dfb7p6fDOVt/meGAI/Qe9qcGwqN8yJTl/5GLIHTOJEXjkZtQ+whAwuBzax5NuN3u4+D7FuCHGijF8n6rQp6lS+RW+3SbcmsWScA4inoE6Nbfx8e53yxudOdzrvNzn5Z1BUfkJg+UQmeqZMuCJTM+MFJBnXL/QBK74Mx3PUqfXuaIMhL7o7Yu73DL325QJOknNsVO02f5MpUfrNvnRB/EfOT/1p7/fhowz0VfFmwwVdZ6SoIhe0XKlJSLq2z7r4eIEqM1135W496L7+TIGm7IuFvJFk0ucpb1ojU1KCTK2WKgN6637nKdXLj6BmmB/Cdj+jg071TEWvZY756+OFkHHujaQS9XAMPjcTgOTyidNqlt8oJfUZFtfHjM1hV++pPzuOUDdOdRzcniMg73W9AHKajNjgHWwbUjJjGfxQFsouxWVk3CymYMXLMRu5W8YlebffLvysZyTtbqqgooEW1prfUKfG+JPk2DAl2CHTxhBN0IFaNjLV70uPmtP9RJQ4oqAcxh8SdH0SyQo9IeQKx5LFnmEUSjStQl2f83HSamtKpakQo1dd7MnidjT31N75b9gUD/SKk/0GBp1St3dkhvcYnJPezBsUd4aMGasKyMc94vNVKjIivcQTWexQpzwe0Ff0OjWaXHjQ7pHIRm31cgemTOmF3s6euRkxQ8OC+Tvq8td8hfnqfbwALXKuDGbaX9Up6Xf9pwTpX6n7/em9SYXmgrOKajaUbBxDuyDSYEbHLxJucUyT0W27BZ24MgmZV8WhV1vwYDb0GYdX7YE6tf7UP/PUUKPwX995irr1Hog6EVm4S7VA1m1uDLX0oe73PG0sgHN1LtPHzUUvttdZ2DL0XabcOnfprKpzyM5kFCfpqJDpzpKmg06BwmKekLl0DpR2vTaP5sgkwsx+gKp8+DKYeugNGWv0Aeu0RK+TLEcc4YNagrlyFthov+nqhp33M5kSdbln6pK2Rxyzo5aEl8mjIgrtmOr2pQ9MjTkfFaFBXcPxbhfErDY3WLdcwy7OsufSW8NsIBst23ixCXFO2Nn7AGCa7kiiTsyErpL0AolY82Xi0Iqj5j2CgamguqJOfTgDmboX+Hj0cV0inHAOUtnZN1PaKj/BfHma4ByQIRM9U1RfiWUw6fKV3h5xDkSvSEK+KIDoO80C7X2bxIE7XiVk80rPA1MRLTbKX2RqOp38hqnpP9J3/k/voT2G9RxUkOs4JNkD52F6llFniiqOXEkqiCYaC3DfH5HAfiG7hE35FtRy8iDRc/9QBqaUikemGBfzVOtYX2u+QX1+mMR20gIcOIoxpDLmr36/X39+atCp0cIcwWp2PrKJRru+7yXOzgtWfsVpc1ydaOYeHdheM8wnDzJVqHi7SKA+lDqOLKEbU5ymgDWdYH5gzMIlShshw3sLvelWl2ViqfwLjMWNZYHym4Twx0sFnunycVB85BPhbnccgzMDvV+/5tsIPv78oviUYbiTbl861TE11NKno1bDMSw3bGQ5j4JsPq8NxFz8YtO4kk3qbg0T0lKoy3SpSwoNl4oNi2VTdG3HUXbV+Rjz1SJl40Qq8Ps9rgZkdIPMMNwWre/5UcO8q4WHZxGZctItBW006vYSbawTYeBxArtwxizwrKcQ5sjwoDN7sQwv0cglmS5VA1PoMKuEaDJjgisq6BWvxR3zloG6b9gVF0fL2etvMiX/rv+UII9//ftvqqWPbn7n162aBImG+cBFtRmYCrZWXpDr5hKAulxM4tAOMV8dXzjv69zqzsJSsdD7weJ7zfc0+z6TaK+e32c98iJdgaUrQhx07Q/Jtta61trJd42iKbgDbHfBrowdTzIpQ0dHSAvzzi5srVuzPXoCrJRdyyb57iZQi5UEUAITdUq+eJRsHRG93nTJERhrz4o89vUaZvmlLaNPd5+Ddv48waaYj0L37nLkdDFOoOYvloQL/imT3vv1OjUwdXDqLSaTKeoQZPZp0Cnjs/4+56tMcg28tYW6JpykhHymBx+ymXVnk1p7cHTrvBpYluqdjcWHZdJZkhBYVLs8Thn3WlHmIpmwivgGdatau5R/jQPwtyyPY7zrxzs9bJGpKY/M6xnOYUJkEKBVjo9rIn4x5d7e6GWTPTI1E1sOHJMXy8hU0ftZav3FVOhXqLvSpTaBPM7fTI33xhlUsfzrTE1Y+Xd1v9mvox7/T/vO/+lzvhdTo2Dar7rbbYBe5u5uRPDOTUXC+83OyOW8xXxltDwbsfs1ep8l5gdl/b7H4Xu8EoY85dg3/P4+T3l0xIDb9R4dahTThZ2CGlcTNmwfvkuWN8b4ylMuReZm40KDUHlnZcLcb3uacJsEIuNzJnG4nN9oNv7sodjAs0y3s1SgfIXzsrYqME9FQSWTzPZQtzYmGweS6RTkNu/uIeIIerdwLGN+eL3QCz6PqFtV7ZqEh/wAynjdxsFs41RklFhfTA11v9s83WD+WDUsWjacY3qd6u9NGmoUkyxVv5gK4wdm/ugmw+bpn9hFxt5dOmY3KSyc6YkkzQp1afFeSpAtkmUcu/bEpFZ7byE/cc9ycZDuMo0aG8A3AHVWa2qFvF/pC6jEIROLG75e2bAJzM886o4wXe0J/45KnMPImA1jFDqizLcc+BOC3pp7vigRR9snGJsjet2eqZebz8G/SN1ZfE1MSDuPkElt/veZ4uTfeb/Zf+n5qaxuMR8ou2+mMsMSQdMizA/SOEevMGIscLMS/6YLZZ0R5vn6gCtdv5lyt/q39+v3UfQ1ij5PDT0IJpkfgz/r7qdbvnHM9Ez9WPNdlM4JVgsOysQgF4Gy9+7eVrXdsXHq6Bz1H94cFvz7VCZ3QjiqCxE71Cgg0ApuYMova9QdpnIS4gbHJTi8it6NvlF3IESmvLbAr1dL50R2yCbMS/iwQZM991869doiIwmHXutKUeecIGvKABpkxnW/mRp0CqihgjNhmxL4CeZJYVtk6GqfO/Ry3vVG789qCslxvSkX18ulomWFUg6jS1TGz5RvMD956P3OwYXEa1U40c1SQ52apHwZyYaPn8/ZeIGTxzyJuHllDjplJRE+Jq24J0u2u4301HZnQVScU9SnxMI8v4pxpOgbkxwC9Lb0rCJTfZ46jf354P2CJrESEhylE8xSTMZhI1fCX2SK/11PN0GR//Pv/2mN4k8z1euU4nMvNpRHqEtXTv1iCqIgz4h37GoAp4KLw9XZcb+Yctx7GXiB+MXUUPf7teZLun6+Q40inD5CcJzduIyKW9fTWcX89qNGwZmODevUt0g6vZ0UWvnZFjZZmpKEmZGM+nvlBJuPvY3jdK/e6HXTrWmuG8xTnwC93bt4iaDrWsuGnLZOiJq2Cfjh/hMjXJivnOCbqWDdOgq5P+sC86D0KYPlfVoMOtXX/SJBxu+P2zwHn102cXTaIzP9+tRwb1K/h1ZdHxXMX9CU0TSyu3Wk+QS2j/ciXnwEPqOgFhGsn3nMLoJVklG22W1gzaUeSa+LUqarkafC5qjs45R35ia9jiQf5yyKOnW1RzIp7z4yjuaQBLxZuSSqNA3mWoqPvcd9Tz6XS9fhtfs8SYN5UTsxLLgnWYyDa4j5cn02ngNTAXNE77h0JPQF2upbp8TJuARHP6JX9gL8+b/H1OT/PvZ+MKX+I3c7//EaxbmmYK+XqFPsDfPTJBRFsKcJep33Eudp1mcozCyJLeGgrikxGq8dmApv8eqrlq7pGTLVn5/q76PQD58HO6z5vuvUg/nEGxN4HjY4z5fS/OuOF1mSFAK3cQOuymllsrkdbvTCzQVYfvY4uhf04FJh1Mxga+RJmW7yxqRPM72DPndRp8aZnBCmRKbQNbVl+MieQJaPYwxKq3xIcJpX+Ho3rzs46xUyNbVsjrAnAxm5+J84jD7PjDxH395v2O93iYwVesPJmw2DvfS13+8HUy8xVUBfqE0cMDNkbpnP1pDPPy6bkjRWqLZYfzAvTZw41eGYUI992hCONSOOF0ar0EnV5JjU5kuyuAinE51xbQD2S0CvF8QbmehbqQKzfSMTpwm+/rs61vDvA+gTlkdrT14bCb3rPR/Hoeq4MiFKyoL95MU4TPMNJRPNfoCCUYWFMEcmw2trgDrv7mE67+/4+ZTbEqwl4Bz5l3VK+F1PN0H7R/Ym/ela+j1PKZDzpSbRbfcoiNW8JHD57o5Idyd1eQozuX854JiMwlz+4f0GnfrfTKWffAa2Dt86ZTwfDsxjDufh+3aDv58Zz3/uoT3PjjmoOIOXoTR9C/TBvDPI/S1F3eJmBd2e2RPky5NXxsJ8hnnlNj4AaRLMUzvvKRPWxvznPBbI1L7G599JfgRqOkMvd55VCnnFdxxJrITeLy6kihjvMXq7W/mJo7PrZEPdb1if6r0f1aUMZq/0XQanu+0O3s8/d2va/b70nim/9hsSqhUyt9i/Dcjsi86maqK61DxOc8hvCz2OZ55S0YdWN5g/l0qczPO9SzfXqdjt8/DjtJq0GbXXDx8cY43ervlsBHJNjtWgU4P3q3hJA9d7dWu0ITK1BeOIuhaOY4gS9H5ai7OXftij91tPRgoZuQ/UZV/mShBtfD/FXsM5rIrHLCQfEYhjGyVoJXDoJXfy32RKZH/n/cg/cn7qTzOFNuArTw3er89TZibgvGw06P1CrcZM/ty0ZZS/8uaHTsG2tND7dWc9hrvI+rpffybRr94Pdqj71fvaArK2cYxc1xsYdMppi0c57PcLcvQ+yqwes8HSrE8kPnX7zp/6iI1Or9GJLK5sABlLTZIqayTNZi4ZzGUZdTWeo3ezN6oA1sRAplIdvelG0SKw5yPMQ5fJVCDtAplS95OWBXb6uJGlbuRgyXfUsa3gIJ25+F2j6Jly1C6Pbbk3CU9iNyeYXS09kL6ZmsjdnaD8vMFkUj6A7O5RV5sPFDbdHwOBHrp7p4JmppSLOTPLaOsdA/CiVXd3mLxNSKWyW1hkdE4Ws6qpaCWmPpj2BXXpsH8JxMr9J2gVMhSyhkwHprzkiboz88SCCEQ7gC6dx5gfV5iK9Nf4Azrdi2RgKhNb1HFO4MrQVdH7ueRhgJ173d1kzN0dvJ+irFg2uLh/lSnpdz3dMDz/fw7m/9/W0tcfgw619NASH1/e74dOuZqhgHm6tiS629I3U79qFD/WfHum+vUp5Tx5kqHutxcwIytP9BpR/kG/b4aa+bU+1TO1XNo2eKuQRZ26j4AQdXuH+ba7e1iZYca27acC8R4VLS4Pm4Swjh3BHDWJRPOPLROJH+HsywjfTLmHNgT/JGMe2gdTbmDKhZxF78mjTp2ItAKXST4E9omTDN5PfSwwTy1E1AVulaag7BJkSvzg6+/3pffebzg7b5zx87AuLSbDxzN3iXDXlmAdrCkbrHBuok93zIAh2tMyJArmo5Eaoo6SF+r8w0ZveZrvbFgeLmqZ7D7vggZXwweDTFCH3LPHEZLZT7BcFxlyGFkhsyvOaTNiIWNtec+6mz6/mIJt1a3BW/4HZpKDTI0uL4Uoa+mbqX33fozd8YspmASo2PwMRcpPDZaNnpeC+4tMTbnf7fej/0hPtz/d1+NX3W/wfr1Ozdbjb53ay91IP3w+mGwf0p4E9P4/mOr3pQ91v/5MYu/9HGb5JINOuWSrAyksjoTSGf/m6poxf56dX+iGhfP+9cNCsJNP5FHaK/DH908ZrafPgsQO6oC9WatxHE5xDF0eOK/bM8A54PyxbzhrH77zlLvG5597eQDurWhiYASnIrZ+vw06FU4JMnXwthlo1yMy5G7WyY/1Kfh8CpNME2YB2rE7S1Ku8PX3TPV7k4a638lGHTZJ0RA4A3q/fJ5b4Iz0SRyUGIsIh7YRNP4yIcHNw/eT6SNkRF42cejJOCd91o8JUCOTSegaNeYf8H2grY9eLQrw53dO/Rh0CkhaKGRzfqg40xy5MthyyNRcwTxFWnVMgvfY/dIp4qyQKf5RyKQwmRsowQJ/H7wxj42JocN8ivkreBUrl4xmlyPY5ohlw6KQ/yZTMveb81Mi+4/U/f40U7s4pwNTw5pvX/ez/dF3jWJ2O4xAk1Y4r8erx35Y83XWH/R+sLFk0p9J7PfQDv2neqb8LEFm+v1+lwvOqN5kwZaRwSITo2hrfZ316PdRRCzqltX6+PtXdpWQU3aMwLzCO46W1tQk5cHegr7cz8qFkRboDT+1P+gUjilkvK9R2HvnW6de7xxgRmXUkcREphILmbLE5bf3q91oCX6id/vQVWSq935W8kIv6N5dkzBSm8D8GtVlUN4fylCj+HEPLdz8GWj+4s2CxUkuOYoa6oi5wMzf7U0iB+pfYbZquDgA53ki+mZxAkys7zhgUpuSj5KfMV+xmIceF7chc+3iDUwFC2fEdb1FH6BYFodziu8qJPW6OuNCR0ZulYVzHDvegzNvxiR6ATI1fz0aMDe1wA5Mfbp7d00RfQFMdu4XU3renTMYx+j9dol2HLwfePHf1CmB5X7j/UTuH+k7/6fXfPu6X+/9Bp3q13x77xcpZwm91laUYL6Z4JgXSF6Q3ejwrVOH5rvuN+Qpp11/9cqxOP5Jhh4ELzdSQXWvbLebwK1If79ff2/SUKNY65GJST9t2CCcyiY5EB/zB6O92FBoJIEkr3ECZrffD0ZPOSFFKnmgj2+oU4vQ3g/ez0rVNh6YCjbopeb59M2Gm2x9Gpgy4wUyFef5jXy0OgOqxpif2PoJXzWK/qzHbY9eaSwfY9BGbR2HwucuD2fn5232zRTKyAyMvfFmg1eGTJ26/vDe4dOWwUzCMVo30RGMs4r5M5DQm5pP9QDma4y693xbFXGKYwbGO2wxb9aVQlxfc4GunsiMIY0asrK6GgOdI2PSayqTaLVVvnTqIt4T8j489uASlkcmRqiWPVOWyAtlVNcu+gauRV3eud9M3bKWgnVPUNdWn7tJ8ql/QK99QK/9Vty/yRTH/6buJ/L/SI3iTzP1q+4XPGLUIUFa/A+dOmJIhplYNGW4fdnJwJR30e5xJF5wzPXe7wdTfU+3Pk8N/XzZQ62AQsc45tK4Ov3wfj90yiDdGqskoFdhHzhv65vNK45484Fj5CShN6KzKQviuHKJahnfTB04qfihUxFfPk2ylFtUwUne6YiA3lFRkan5JUEd673f9Z0vQY9p092it4avPLUC1KnlDL2fVUQRkOyDc0x5wPe3Tv/j/fp7k+rNhgGbuu8SGsN2yWaMXplq9FOGyt69kY2Y75BUEb2yoCLDp8tnB87L6bxqau3J3TAw7yVK0+2bd/akntYuaJGMOgeHTUNUNX/AfH3ExyWPTN3ekYKf7wwfh/YqI88bs0PXvOTZwFlWmG/xCVCXHaGEYix/MWXChUMaecxjR+7xxRSAZKE31zCPzY/G32eK/11PN3H8X7o3qfd+w5pvX6Po81SvUwE/tzOyJqIInmtj5o85zORPbfW9PjXUKLq7yH54v76fb5+nBu832oQMKHe/jYEtZBzjvm1+9fUoPPx6eT1+MRUJMc7bDaQeupK0YqMScszsRW6DvtWlMmKXBe0OHXtfdb/kaBdDLb1nCmIN85Ql1B6OudW7DCJzmpGth0zNGB6ZWh/R+4WvKIXZffKtU32eGmoU6MUoaU8Ges8NvNhIWH0z9eMeWvWNOkUdHZlKHrZJ3sZCAC3u7jLbEsxPbnvcgC6iDsI9kzKSPV5dT20PGW3X94Jw6Obw9bhvgiQ/XcJsNQfU8YqLo88MmUpb6Q7eVMXH9sgRyKE7RzwnU9SdeSRmRHcY9MKPOV+G+RR1fx4wny+dIgR1qq7Sa+c7kCmdQe+4gSMFc7wck/C5X5mENqhTNtqEOEoNZPLvMTXmf7OHVhyrv4Tqv4mpXqeG/X7qqTsPVJ+7a7+1qhx0yrQOArjyFvPJXXm45KaO2J9rvr9q6QNT0+vli6mwIsjM7XaQQf0wH/RyNeYl6TK2YP7pvGHv/ej+Yv1k6hR1zFTLig32t7whu6U0B8okIgufF37dqiN30CmYM90e34MnDbV0sLInJYs+n3TXvsNqP02ITpAp7/rpmOu8X69T6uzWYP6wnwm57roziR1TXR8NzB+WFIJSNy/UmbsofN1H8b+Y0pXmW6fEJJyAC915Kj2s9jjHaGvwFEAdetweMDDlze/4emcH1JnN/eiAZ6/RWzI7fL09U8oJ81d4y9D7FRyDTB1OyJRUTQUyDTVk6pnj40JFpsZbY4te9IlMWY5cETsbv8GYX5Gpy0fmyC6zr6BIR5YddKpnSpt2+et4E01yfLboHQuZjYFbyX+Tqcnv+iSKk3/k/NTkbzA15Cn3lX8xpXd3Zg57k3bFagx++3zjmN/ivPyLqagl3VmPLk/1d2aClKy/emQPecp54tfzRp3CPGg+ZVSa3V1fnU71dzsPtfTNMrUwL3lNHEYFzqvhm3HBe/FVGUWZ3SDTDx3MhyYSqFfohX4w1evUWPBE0Jw7estT7Jhk3/WHMi6rdxzlGTJesOcrGEqEOlXe8hPhfX8BvirjmP/l/fo7M0N9I6MOOg+Aefx+ldFEFLkv79efnzpcrRvJnwsGZvP7t04tRXUMzoxB3Qv8oiDr6zEHV/MaAnmTm6h7d9QpenmxEE0wDxUX2wbns32xwfQsYd7iGAf8rcIReC68igjC8QaKTLg4eBTTL52yVhOOhHmwSgadUhczHueMRVERSzMa8K+2EAetg95vMtauML/KLBsoZ5yDbM0g4MQ+5inDQKaUZb7HvHdg4/BNquovMiWMf1NLF4V/pEbxp3u69Uy5T66OB6b6fRTz26EqB+/najhmrOnhXYaP2sZMTT12qFEMdb++T+LQezS4T92BqT5PDb1ybir+PtU/f0gYeZiHxpvc+uqT2NfS3RZ1i4waZMrFQUFeqeGCyXL4/GPBrjC/+Bo4+hjn4ae/Fr6Y6vcm9Tq14/H3kxWLzMg25ikxz11QGhGZugMydeCRKXfctHH0bB4nYq6YBRgVj0z9Wp/qmRp0ahkfAWj0fsXB8YEO6tedmcN9FD1TvU5F/B5f//P9mYDOHZCp184tyHMTrcC5uQ0JygyZ6nXKeZ/QW3sXMSHeFN+/nT5fZSDmkvBDpyLm6N1IO97egG4P6N0+FN/vaoc65QYRMid2n1Q5v3wxFdldb9Fep+ZlLcTgMQXmsVl7BSdhWBZ8+s2U6zuYv3qmNi3zrVNuKv9NpsTf9XQTxX/kjpe/wpS2DHGMvuY4jw9nPaZzzDOb2k7Ikt3woJtLHKPmvaud90z1+yiG81NLqwFPb5CpufQ/mBp0SuMtAWbHAr1WusM81Hu/vv/UcH7qfEfvp+6mTRkc4CmTx3rsAFVZ9JIbBXVKjhgV1JctELgThxvqfv0e2h9MqequRe80cRSiPmwH3InwRiY+jjvolB6ELeYNC/NUr1OzZY3Pp1vrr30UvfcLRx7mqVxMAxxz/jdTvfdTQ+7JDmc9difxq0YRLpf5F1OKg+8v2KaYF9c+k4HG2m82nEHXf8u9b76Y2o2QieRqWEAP91ccCmEukGf0wNf75lCHqPuqiHlDnVFXe2QoPOH7bSjPgH/20cuR1x1Iq+dbMOuaj6ObIN+IzfmYZ/k9fj49U7xdn0EzVmwZbkr8POmL0cBUt3wZ3E939LZ8vfvSqblS3f4iU9LkN2fnRek/t/sJ/H+T92u6PbK+ENbo7QLpRNZzVUImTt86RUWdAyX0MFOvGUsYvJ9Np//xfl2NYug92tf9eqZ0L/1mKq5GEzAFoTubHqO308TWHHRqYCqgkj3oVPS54xi4hpcvpsInIFPvqqt5uNqEhYviNGTC1d5w1mOopa8nIwl1DND7wQzzSX4zHNAt4U3CxQe94GWCTM08DvPUtKvDZQEyRZ42MtXvTaKH1dc9tEONgqp+AIbvvzB/HK1m0Kkf9yax3VmW3vsNTOXvswB6LmIetN//YWpjvctg0qCu996PqEfUpccWvZ/hpiaYE+FVhuLJ/mLKu+HwCtLV6Eb2TXQDMy1QZ8zpsyGV8mGAWHO2HJjKoi0ycbG7feyxeyPOKMI8KK8EEsoG5ikmyc9AGAm/n8ao+yL/0MCITzwbUlvEOYw97sB02C5PbYr/zRRzOjyr/9uD/wP5fIHg</prop>
			<obj name="TemperatureLog" class="TemperatureLog" version="2">
				<prop name="Times">TEFSWgAAhSUAAICFIEYAAADgAQAAegMAABQFAACuBgAAUggAAOwJAACGCwAAIA0AAMQOAABeEAAA+BEAAJITAAA2FQAA0BYAAGoYAAAEGgAAqBsAAEIdAADcHgAAdiAAABoiAAC0IwAATiUAAOgmAACMKAAAJioAAMArAABaLQAA/i4AAJgwAAAyMgAA1jMAAHA1AAAKNwAApDgAAEg6AADiOwAAfD0AABY/AAC6QAAAVEIAAO5DAACIRQAAIkcAAMZIAABgSgAA+ksAAJRNAAA4TwAA0lAAAGxSAAAGVAAAqlUAAERXAADeWAAAeFoAABxcAAC2XQAAUF8AAOpgAACOYgAAKGQAAMJlAABmZwAAAGkAAJpqAAA0bAAA2G0AAHJvAAAMcQAApnIAAEp0AADkdQAAfncAABh5AAC8egAAVnwAAPB9AACKfwAALoEAAMiCAABihAAA/IUAAJaHAAA6iQAA1IoAAG6MAAAIjgAArI8AAEaRAADgkgAAepQAAB6WAAC4lwAAUpkAAOyaAACQnAAAKp4AAMSfAABeoQAAAqMAAJykAAA2pgAA2qcAAHSpAAAOqwAAqKwAAEyuAADmrwAAgLEAABqzAAC+tAAAWLYAAPK3AACMuQAAMLsAAMq8AABkvgAA/r8AAKLBAAA8wwAA1sQAAHDGAAAUyAAArskAAEjLAADizAAAhs4AACDQAAC60QAAVNMAAO7UAACS1gAALNgAAMbZAABg2wAABN0AAJ7eAAA44AAA0uEAAHbjAAAQ5QAAquYAAEToAADo6QAAgusAABztAADA7gAAWvAAAPTxAACO8wAAMvUAAMz2AABm+AAAAPoAAKT7AAA+/QAA2P4AAHIAAQAWAgEAsAMBAEoFAQDkBgEAiAgBACIKAQC8CwEAVg0BAPoOAQCUEAEALhIBAMgTAQBsFQEABhcBAKAYAQA6GgEA1BsBAHgdAQASHwEArCABAEYiAQDqIwEAhCUBAB4nAQC4KAEAXCoBAPYrAQCQLQEAKi8BAM4wAQBoMgEAAjQBAKY1AQBANwEA2jgBAHQ6AQAYPAEAsj0BAEw/AQDmQAEAikIBACREAQC+RQEAYkcBAPxIAQCWSgEAMEwBAMpNAQBuTwEACFEBAKJSAQA8VAEA4FUBAHpXAQAUWQEArloBAEhcAQDsXQEAhl8BACBhAQC6YgEAXmQBAPhlAQCSZwEALGkBANBqAQBqbAEABG4BAKhvAQBCcQEA3HIBAHZ0AQAadgEAtHcBAE55AQDoegEAjHwBACZ+AQDAfwEAWoEBAP6CAQCYhAEAMoYBANaHAQBwiQEACosBAKSMAQA+jgEA4o8BAHyRAQAWkwEAsJQBAEqWAQDulwEAiJkBACKbAQC8nAEAYJ4BAPqfAQCUoQEALqMBANKkAQBspgEABqgBAKqpAQBEqwEA3qwBAHiuAQAcsAEAtrEBAFCzAQDqtAEAjrYBACi4AQDCuQEAZrsBAAC9AQCavgEANMABAM7BAQBywwEADMUBAKbGAQBKyAEA7skBAIjLAQAizQEAxs4BAGDQAQD60QEAlNMBADjVAQDS1gEAbNgBAAbaAQCq2wEARN0BAN7eAQB44AEAHOIBALbjAQBQ5QEA9OYBAI7oAQAo6gEAwusBAFztAQAA7wEAmvABADTyAQDO8wEAcvUBAAz3AQCm+AEAQPoBANr7AQB+/QEAGP8BALIAAgBMAgIA8AMCAIoFAgAkBwIAyAgCAGIKAgD8CwIAlg0CADoPAgDUEAIAbhICAAgUAgCsFQIARhcCAOAYAgCEGgIAHhwCALgdAgBSHwIA9iACAJAiAgAqJAIAxCUCAF4nAgACKQIAnCoCADYsAgDQLQIAdC8CAA4xAgCoMgIAQjQCAOY1AgCANwIAGjkCALQ6AgBYPAIA8j0CAIw/AgAmQQIAykICAGREAgD+RQIAmEcCADJJAgDWSgIAcEwCAApOAgCuTwIASFECAOJSAgB8VAIAIFYCALpXAgBUWQIA7loCAJJcAgAsXgIAxl8CAGBhAgAEYwIAnmQCADhmAgDcZwIAdmkCABBrAgCqbAIATm4CAOhvAgCCcQIAHHMCAMB0AgBadgIA9HcCAI55AgAoewIAzHwCAGZ+AgAAgAIAmoECAD6DAgDYhAIAcoYCAAyIAgCmiQIASosCAOSMAgB+jgIAIpACALyRAgBWkwIA8JQCAJSWAgAumAIAyJkCAGKbAgAGnQIAoJ4CADqgAgDeoQIAeKMCABKlAgCspgIAUKgCAOqpAgCEqwIAHq0CAMKuAgBcsAIA9rECAJCzAgAqtQIAzrYCAGi4AgACugIAnLsCAEC9AgDavgIAdMACAA7CAgCywwIATMUCAObGAgCAyAIAJMoCAL7LAgBYzQIA8s4CAJbQAgAw0gIAytMCAGTVAgAI1wIAotgCADzaAgDg2wIAet0CABTfAgCu4AIAUuICAOzjAgCG5QIAIOcCAMToAgBe6gIA+OsCAJLtAgA27wIA0PACAGryAgAE9AIAnvUCAEL3AgDc+AIAdvoCABD8AgC0/QIATv8CAOgAAwCCAgMAJgQDAMAFAwBaBwMA9AgDAJgKAwAyDAMAzA0DAGYPAwAKEQMApBIDAD4UAwDYFQMAfBcDABYZAwCwGgMAShwDAO4dAwCIHwMAIiEDALwiAwBgJAMA+iUDAJQnAwA4KQMA0ioDAGwsAwAGLgMAqi8DAEQxAwDeMgMAeDQDABw2AwC2NwMAUDkDAOo6AwCOPAMAKD4DAMI/AwBcQQMA9kIDAJpEAwA0RgMAzkcDAGhJAwAMSwMApkwDAEBOAwDaTwMAflEDABhTAwCyVAMATFYDAPBXAwCKWQMAJFsDAL5cAwBiXgMA/F8DAJZhAwA6YwMA1GQDAG5mAwAIaAMArGkDAEZrAwDgbAMAem4DAB5wAwC4cQMAUnMDAOx0AwCQdgMAKngDAMR5AwBeewMAAn0DAJx+AwA2gAMA0IEDAHSDAwAOhQMAqIYDAEKIAwDmiQMAgIsDABqNAwC0jgMATpADAPKRAwCMkwMAJpUDAMCWAwBkmAMA/pkDAJibAwAynQMA1p4DAHCgAwAKogMApKMDAEilAwDipgMAfKgDACCqAwC6qwMAVK0DAO6uAwCSsAMALLIDAMazAwBgtQMABLcDAJ64AwA4ugMA0rsDAHa9AwAQvwMAqsADAETCAwDowwMAgsUDABzHAwC2yAMAWsoDAPTLAwCOzQMAKM8DAMLQAwBm0gMAANQDAJrVAwA01wMA2NgDAHLaAwAM3AMApt0DAErfAwDk4AMAfuIDABjkAwC85QMAVucDAPDoAwCU6gMALuwDAMjtAwBi7wMABvEDAKDyAwA69AMA1PUDAHj3AwAS+QMArPoDAEb8AwDq/QMAhP8DAB4BBAC4AgQAXAQEAPYFBACQBwQAKgkEAM4KBABoDAQAAg4EAJwPBAA2EQQA2hIEAHQUBAAOFgQAqBcEAEwZBADmGgQAgBwEABoeBAC+HwQAWCEEAPIiBACWJAQAMCYEAMonBABkKQQACCsEAKIsBAA8LgQA1i8EAHoxBAAUMwQArjQEAEg2BADiNwQAhjkEACA7BAC6PAQAVD4EAPg/BACSQQQALEMEANBEBABqRgQABEgEAJ5JBABCSwQA3EwEAHZOBAAQUAQAtFEEAE5TBADoVAQAglYEACZYBADAWQQAWlsEAPRcBACYXgQAMmAEAMxhBABmYwQACmUEAKRmBAA+aAQA2GkEAHJrBAAWbQQAsG4EAEpwBADkcQQAiHMEACJ1BAC8dgQAVngEAPp5BACUewQALn0EANJ+BABsgAQABoIEAKCDBABEhQQA3oYEAHiIBAASigQAtosEAFCNBADqjgQAhJAEACiSBADCkwQAXJUEAPaWBACamAQANJoEAM6bBABonQQADJ8EAKagBABAogQA5KMEAH6lBAAYpwQAsqgEAEyqBADwqwQAiq0EACSvBAC+sAQAYrIEAPyzBACWtQQAMLcEAMq4BABuugQACLwEAKK9BAA8vwQA4MAEAHrCBAAUxAQAuMUEAFLHBADsyAQAhsoEACrMBADEzQQAXs8EAPjQBACc0gQANtQEANDVBABq1wQADtkEAKjaBABC3AQA5t0EAIDfBAAa4QQAtOIEAE7kBADy5QQAjOcEACbpBADA6gQAZOwEAP7tBACY7wQAMvEEANbyBABw9AQACvYEAKT3BAA++QQA4voEAHz8BAAW/gQAuv8EAFQBBQDuAgUAiAQFACwGBQDGBwUAYAkFAPoKBQCeDAUAOA4FANIPBQBsEQUAEBMFAKoUBQBEFgUA6BcFAIIZBQAcGwUAthwFAFoeBQD0HwUAjiEFACgjBQDCJAUAZiYFAAAoBQCaKQUANCsFANgsBQByLgUADDAFAKYxBQBAMwUA5DQFAH42BQAYOAUAvDkFAFY7BQDwPAUAij4FAC5ABQDIQQUAYkMFAPxEBQCgRgUAOkgFANRJBQB4SwUAEk0FAKxOBQBGUAUA6lEFAIRTBQAeVQUAuFYFAFJYBQD2WQUAkFsFACpdBQDEXgUAaGAFAAJiBQCcYwUANmUFANpmBQB+aAUAGGoFALxrBQBWbQUA8G4FAJRwBQAucgUAyHMFAGJ1BQAGdwUAoHgFADp6BQDUewUAeH0FABJ/BQCsgAUARoIFAOCDBQCEhQUAHocFALiIBQBSigUA9osFAJCNBQAqjwUAxJAFAGiSBQAClAUAnJUFADaXBQDQmAUAdJoFAA6cBQConQUATJ8FAOagBQCAogUAGqQFAL6lBQBYpwUA8qgFAIyqBQAwrAUAyq0FAGSvBQAIsQUAorIFADy0BQDWtQUAercFABS5BQCuugUASLwFAOy9BQCGvwUAIMEFALrCBQBUxAUA+MUFAJLHBQAsyQUAxsoFAGrMBQAEzgUAns8FADjRBQDc0gUAdtQFABDWBQCq1wUATtkFAOjaBQCC3AUAHN4FAMDfBQBa4QUA9OIFAI7kBQAy5gUAzOcFAGbpBQAA6wUApOwFAD7uBQDY7wUAcvEFABbzBQCw9AUASvYFAOT3BQCI+QUAIvsFALz8BQBg/gUA+v8FAJQBBgAuAwYA0gQGAGwGBgAGCAYAoAkGAEQLBgDeDAYAeA4GABIQBgC2EQYAUBMGAOoUBgCEFgYAHhgGAMIZBgBcGwYA9hwGAJAeBgA0IAYAziEGAGgjBgACJQYApiYGAEAoBgDaKQYAdCsGABgtBgCyLgYATDAGAOYxBgCKMwYAJDUGAL42BgBYOAYA/DkGAJY7BgAwPQYA1D4GAG5ABgAIQgYAokMGAEZFBgDgRgYAekgGABRKBgC4SwYAUk0GAOxOBgCGUAYAKlIGAMRTBgBeVQYA+FYGAJJYBgA2WgYA0FsGAGpdBgAEXwYAqGAGAEJiBgDcYwYAdmUGABpnBgC0aAYATmoGAOhrBgCMbQYAJm8GAMBwBgBacgYA/nMGAJh1BgAydwYA1ngGAHB6BgAKfAYApH0GAEh/BgDigAYAfIIGABaEBgC6hQYAVIcGAO6IBgCIigYALIwGAMaNBgBgjwYA+pAGAJ6SBgA4lAYA0pUGAGyXBgAQmQYAqpoGAEScBgDenQYAgp8GAByhBgC2ogYAUKQGAPSlBgCOpwYAKKkGAMKqBgBmrAYAAK4GAJqvBgA0sQYA2LIGAHK0BgAMtgYAprcGAEq5BgDkugYAfrwGABi+BgCyvwYAVsEGAPDCBgCKxAYAJMYGAMjHBgBiyQYA/MoGAJbMBgA6zgYA1M8GAG7RBgAI0wYArNQGAEbWBgDg1wYAetkGAB7bBgC43AYAUt4GAPbfBgCQ4QYAKuMGAMTkBgBo5gYAAugGAJzpBgA26wYA2uwGAHTuBgAO8AYAqPEGAEzzBgDm9AYAgPYGABr4BgC++QYAWPsGAPL8BgCM/gYAJgAHAMoBBwBkAwcA/gQHAKIGBwA8CAcA1gkHAHALBwAUDQcArg4HAEgQBwDiEQcAfBMHACAVBwC6FgcAVBgHAO4ZBwCSGwcALB0HAMYeBwBgIAcABCIHAJ4jBwA4JQcA3CYHAHYoBwAQKgcAqisHAE4tBwDoLgcAgjAHABwyBwDAMwcAWjUHAPQ2BwCOOAcAMjoHAMw7BwBmPQcAAD8HAKRABwA+QgcA2EMHAHJFBwAWRwcAsEgHAEpKBwDkSwcAfk0HACJPBwC8UAcAVlIHAPBTBwCUVQcALlcHAMhYBwBiWgcABlwHAKBdBwA6XwcA3mAHAHhiBwASZAcArGUHAFBnBwDqaAcAhGoHAB5sBwDCbQcAXG8HAPZwBwCQcgcANHQHAM51BwBodwcAAnkHAKZ6BwBAfAcA2n0HAHR/BwAYgQcAsoIHAEyEBwDmhQcAiocHACSJBwC+igcAWIwHAPKNBwCWjwcAMJEHAMqSBwBklAcACJYHAKKXBwA8mQcA4JoHAHqcBwAUngcArp8HAFKhBwDsogcAhqQHACCmBwDEpwcAXqkHAPiqBwCSrAcANq4HANCvBwBqsQcABLMHAKi0BwBCtgcA3LcHAHa5BwAauwcAtLwHAE6+BwDovwcAjMEHACbDBwDAxAcAWsYHAPTHBwCYyQcAMssHAMzMBwBwzgcACtAHAKTRBwA+0wcA4tQHAHzWBwAW2AcAutkHAFTbBwDu3AcAiN4HACLgBwDG4QcAYOMHAPrkBwCU5gcAOOgHANLpBwBs6wcABu0HAKDuBwBE8AcA3vEHAHjzBwAS9QcAtvYHAFD4BwDq+QcAjvsHACj9BwDC/gcAXAAIAAACCACaAwgANAUIAM4GCAByCAgADAoIAKYLCABADQgA5A4IAH4QCAAYEggAvBMIAFYVCADwFggAihgIAC4aCADIGwgAYh0IAPweCACWIAgAOiIIANQjCABuJQgACCcIAKwoCABGKggA4CsIAHotCAAULwgAuDAIAFIyCADsMwgAkDUIACo3CADEOAgAXjoIAPg7CACcPQgANj8IANBACAB0QggADkQIAKhFCABCRwgA5kgIAIBKCAAaTAgAtE0IAFhPCADyUAgAjFIIACZUCADKVQgAZFcIAP5YCACiWggAPFwIANZdCABwXwgAFGEIAK5iCABIZAgA4mUIAIZnCAAgaQgAumoIAFRsCADubQgAkm8IACxxCADGcggAYHQIAAR2CACedwgAOHkIANJ6CABsfAgAEH4IAKp/CABEgQgA6IIIAIKECAAchggAtocIAFqJCAD0iggAjowIACiOCADMjwgAZpEIAACTCACklAgAPpYIANiXCABymQgAFpsIALCcCABKnggA5J8IAIihCAAiowgAvKQIAFamCADwpwgAlKkIAC6rCADIrAgAYq4IAAawCACgsQgAOrMIANS0CAButggAErgIAKy5CABGuwgA6rwIAIS+CAAewAgAuMEIAFzDCAD2xAgAkMYIACrICADOyQgAaMsIAALNCACczggAQNAIANrRCAB00wgAGNUIALLWCABM2AgA5tkIAIrbCAAk3QgAvt4IAFjgCAD84QgAluMIADDlCADK5ggAZOgIAAjqCACi6wgAPO0IANbuCAB68AgAFPIIAK7zCABI9QgA4vYIAIb4CAAg+ggAuvsIAF79CAD4/ggAkgAJACwCCQDQAwkAagUJAAQHCQCeCAkAQgoJANwLCQB2DQkAEA8JALQQCQBOEgkA6BMJAIIVCQAmFwkAwBgJAFoaCQD0GwkAmB0JADIfCQDMIAkAZiIJAAokCQCkJQkAPicJAOIoCQB8KgkAFiwJALAtCQBULwkA7jAJAIgyCQAiNAkAxjUJAGA3CQD6OAkAlDoJADg8CQDSPQkAbD8JAAZBCQCqQgkAREQJAN5FCQB4RwkAEkkJALZKCQBQTAkA6k0JAIRPCQAoUQkAwlIJAFxUCQD2VQkAmlcJADRZCQDOWgkAaFwJAAxeCQCmXwkAQGEJANpiCQB+ZAkAGGYJALJnCQBWaQkA8GoJAIpsCQAkbgkAvm8JAGJxCQD8cgkAlnQJADp2CQDUdwkAbnkJAAh7CQCsfAkARn4JAOB/CQB6gQkAHoMJALiECQBShgkA7IcJAJCJCQAqiwkAxIwJAF6OCQD4jwkAnJEJADaTCQDQlAkAapYJAA6YCQComQkAQpsJANycCQCAngkAGqAJALShCQBOowkA8qQJAIymCQAmqAkAwKkJAGSrCQD+rAkAmK4JADywCQDWsQkAcLMJAAq1CQCutgkASLgJAOK5CQB8uwkAIL0JALq+CQBUwAkA7sEJAJLDCQAsxQkAxsYJAGDICQAEygkAnssJADjNCQDSzgkAbNAJABDSCQCq0wkARNUJAN7WCQCC2AkAHNoJALbbCQBQ3QkA9N4JAI7gCQAo4gkAwuMJAGblCQAA5wkAmugJAD7qCQDY6wkAcu0JAAzvCQCw8AkASvIJAOTzCQB+9QkAIvcJALz4CQBW+gkA8PsJAJT9CQAu/wkAyAAKAGICCgAGBAoAoAUKADoHCgDUCAoAbgoKABIMCgCsDQoARg8KAOAQCgCEEgoAHhQKALgVCgBSFwoA9hgKAJAaCgAqHAoAxB0KAGgfCgACIQoAnCIKADYkCgDaJQoAdCcKAA4pCgCyKgoATCwKAOYtCgCALwoAJDEKAL4yCgBYNAoA8jUKAIw3CgAwOQoAyjoKAGQ8CgD+PQoAoj8KADxBCgDWQgoAcEQKABRGCgCuRwoASEkKAOxKCgCGTAoAIE4KALpPCgBeUQoA+FIKAJJUCgAsVgoA0FcKAGpZCgAEWwoAqFwKAEJeCgDcXwoAdmEKABBjCgC0ZAoATmYKAOhnCgCCaQoAJmsKAMBsCgBabgoA9G8KAI5xCgAycwoAzHQKAGZ2CgAAeAoApHkKAD57CgDYfAoAfH4KABaACgCwgQoASoMKAO6ECgCIhgoAIogKALyJCgBgiwoA+owKAJSOCgA4kAoA0pEKAGyTCgAGlQoAoJYKAESYCgDemQoAeJsKABydCgC2ngoAUKAKAOqhCgCEowoAKKUKAMKmCgBcqAoA9qkKAJqrCgA0rQoAzq4KAGiwCgACsgoAprMKAEC1CgDatgoAdLgKABi6CgCyuwoATL0KAPC+CgCKwAoAJMIKAL7DCgBixQoA/MYKAJbICgAwygoA1MsKAG7NCgAIzwoArNAKAEbSCgDg0woAetUKABTXCgC42AoAUtoKAOzbCgCG3QoAKt8KAMTgCgBe4goA+OMKAJzlCgA25woA0OgKAGrqCgAE7AoAqO0KAELvCgDc8AoAdvIKABr0CgC09QoATvcKAPL4CgCM+goAJvwKAMD9CgBk/woA/gALAJgCCwAyBAsA1gULAHAHCwAKCQsArgoLAEgMCwDiDQsAfA8LABYRCwC6EgsAVBQLAO4VCwCIFwsALBkLAMYaCwBgHAsA+h0LAJQfCwA4IQsA0iILAGwkCwAGJgsAqicLAEQpCwDeKgsAgiwLABwuCwC2LwsAUDELAPQyCwCONAsAKDYLAMI3CwBmOQsAADsLAJo8CwA+PgsA2D8LAHJBCwAMQwsAsEQLAEpGCwDkRwsAfkkLABhLCwC8TAsAVk4LAPBPCwCKUQsALlMLAMhUCwBiVgsA/FcLAJZZCwA6WwsA1FwLAG5eCwASYAsArGELAEZjCwDqZAsAhGYLAB5oCwC4aQsAUmsLAPZsCwCQbgsAKnALAMRxCwBocwsAAnULAJx2CwA2eAsA0HkLAHR7CwAOfQsAqH4LAEyACwDmgQsAgIMLABqFCwC+hgsAWIgLAPKJCwCMiwsAMI0LAMqOCwBkkAsACJILAKKTCwA8lQsA1pYLAHqYCwAUmgsArpsLAEidCwDsngsAhqALACCiCwC6owsAVKULAPimCwCSqAsALKoLAMarCwBqrQsABK8LAJ6wCwA4sgsA3LMLAHa1CwAQtwsAqrgLAE66CwDouwsAgr0LABy/CwDAwAsAWsILAPTDCwCOxQsAMscLAMzICwBmygsACswLAKTNCwA+zwsA2NALAHzSCwAW1AsAsNULAErXCwDu2AsAiNoLACLcCwC83QsAYN8LAPrgCwCU4gsALuQLAMjlCwBs5wsABukLAKDqCwA67AsA3u0LAHjvCwAS8QsArPILAFD0CwDq9QsAhPcLAB75CwDC+gsAXPwLAPb9CwCQ/wsANAEMAM4CDABoBAwAAgYMAKYHDABACQwA2goMAH4MDAAYDgwAsg8MAEwRDADwEgwAihQMACQWDAC+FwwAYhkMAPwaDACWHAwAMB4MANQfDABuIQwACCMMAKIkDAA8JgwA4CcMAHopDAAUKwwAriwMAFIuDADsLwwAhjEMACAzDADENAwAXjYMAPg3DACSOQwANjsMANA8DABqPgwABEAMAKhBDABCQwwA3EQMAHZGDAAaSAwAtEkMAE5LDADyTAwAjE4MACZQDADAUQwAZFMMAP5UDACYVgwAMlgMANZZDABwWwwACl0MAKReDABIYAwA4mEMAHxjDAAWZQwAsGYMAFRoDADuaQwAiGsMACJtDADGbgwAYHAMAPpxDACUcwwAOHUMANJ2DABseAwABnoMAKp7DABEfQwA3n4MAIKADAAcggwAtoMMAFCFDAD0hgwAjogMACiKDADCiwwAZo0MAACPDACakAwANJIMANiTDABylQwADJcMAKaYDABAmgwA5JsMAH6dDAAYnwwAvKAMAFaiDADwowwAiqUMAC6nDADIqAwAYqoMAPyrDACgrQwAOq8MANSwDABusgwAErQMAKy1DABGtwwA4LgMAIS6DAAevAwAuL0MAFK/DADswAwAkMIMACrEDADExQwAXscMAALJDACcygwANswMANDNDAB0zwwADtEMAKjSDABC1AwA5tUMAIDXDAAa2QwAvtoMAFjcDADy3QwAjN8MADDhDADK4gwAZOQMAP7lDACi5wwAPOkMANbqDABw7AwAFO4MAK7vDABI8QwA4vIMAIb0DAAg9gwAuvcMAFT5DADu+gwAkvwMACz+DADG/wwAagENAAQDDQCeBA0AOAYNANwHDQB2CQ0AEAsNAKoMDQBEDg0A6A8NAIIRDQAcEw0AthQNAFoWDQD0Fw0AjhkNACgbDQDMHA0AZh4NAAAgDQCkIQ0APiMNANgkDQByJg0AFigNALApDQBKKw0A5CwNAIguDQAiMA0AvDENAGAzDQD6NA0AlDYNAC44DQDIOQ0AbDsNAAY9DQCgPg0AOkANANRBDQB4Qw0AEkUNAKxGDQBGSA0A6kkNAIRLDQAeTQ0AuE4NAFxQDQD2UQ0AkFMNACpVDQDOVg0AaFgNAAJaDQCmWw0AQF0NANpeDQB0YA0AGGINALJjDQBMZQ0A5mYNAIpoDQAkag0AvmsNAFhtDQD8bg0AlnANADByDQDKcw0AbnUNAAh3DQCieA0APHoNAOB7DQB6fQ0AFH8NAK6ADQBIgg0A7IMNAIaFDQAghw0AuogNAF6KDQD4iw0Ako0NACyPDQDQkA0AapINAASUDQColQ0AQpcNANyYDQB2mg0AGpwNALSdDQBOnw0A6KANAIyiDQAmpA0AwKUNAGSnDQD+qA0AmKoNADKsDQDMrQ0AcK8NAAqxDQCksg0APrQNAOK1DQB8tw0AFrkNALC6DQBKvA0A7r0NAIi/DQAiwQ0AvMINAGDEDQD6xQ0AlMcNAC7JDQDSyg0AbMwNABDODQCqzw0ARNENAN7SDQB41A0AHNYNALbXDQBQ2Q0A6toNAI7cDQAo3g0Awt8NAFzhDQD24g0AmuQNADTmDQDO5w0AaOkNAAzrDQCm7A0AQO4NAOTvDQB+8Q0AGPMNALL0DQBW9g0A8PcNAIr5DQAk+w0AyPwNAGL+DQD8/w0AlgEOADoDDgDUBA4AbgYOABIIDgCsCQ4ARgsOAOAMDgCEDg4AHhAOALgRDgBSEw4A7BQOAJAWDgAqGA4AxBkOAF4bDgACHQ4AnB4OADYgDgDQIQ4AaiMOAA4lDgCoJg4AQigOAOYpDgCAKw4AGi0OALQuDgBYMA4A8jEOAIwzDgAmNQ4AyjYOAGQ4DgD+OQ4AmDsOADw9DgDWPg4AcEAOAApCDgCuQw4ASEUOAOJGDgB8SA4AIEoOALpLDgBUTQ4A+E4OAJJQDgAsUg4AxlMOAGpVDgAEVw4AnlgOADhaDgDSWw4Adl0OABBfDgCqYA4ARGIOAOhjDgCCZQ4AHGcOALZoDgBaag4A9GsOAI5tDgAobw4AwnAOAGZyDgAAdA4AmnUOAD53DgDYeA4AcnoOAAx8DgCwfQ4ASn8OAOSADgB+gg4AIoQOALyFDgBWhw4A+ogOAJSKDgAujA4AyI0OAGyPDgAGkQ4AoJIOADqUDgDelQ4AeJcOABKZDgCsmg4ARpwOAOqdDgCEnw4AHqEOALiiDgBcpA4A9qUOAJCnDgAqqQ4AxKoOAGisDgACrg4AnK8OAECxDgDasg4AdLQOAA62DgCytw4ATLkOAOa6DgCAvA4AJL4OAL6/DgBYwQ4A8sIOAJbEDgAwxg4AyscOAG7JDgAIyw4AoswOADzODgDgzw4AetEOABTTDgCu1A4AUtYOAOzXDgCG2Q4AINsOAMTcDgBe3g4A+N8OAJLhDgAs4w4A0OQOAGrmDgAE6A4AnukOAELrDgDc7A4Adu4OABDwDgC08Q4ATvMOAOj0DgCC9g4AJvgOAMD5DgBa+w4A/vwOAJj+DgAyAA8AzAEPAHADDwAKBQ8ApAYPAD4IDwDYCQ8AfAsPABYNDwCwDg8AShAPAO4RDwCIEw8AIhUPALwWDwBgGA8A+hkPAJQbDwAuHQ8A0h4PAGwgDwAGIg8AoCMPAEQlDwDeJg8AeCgPABwqDwC2Kw8AUC0PAOouDwCOMA8AKDIPAMIzDwBcNQ8AADcPAJo4DwA0Og8AzjsPAHI9DwAMPw8ApkAPAEBCDwDaQw8AfkUPABhHDwCySA8ATEoPAPBLDwCKTQ8AJE8PAL5QDwBiUg8A/FMPAJZVDwAwVw8A1FgPAG5aDwAIXA8Aol0PAEZfDwDgYA8AemIPAB5kDwC4ZQ8AUmcPAOxoDwCGag8AKmwPAMRtDwBebw8AAnEPAJxyDwA2dA8A0HUPAHR3DwAOeQ8AqHoPAEJ8DwDmfQ8AgH8PABqBDwC0gg8AWIQPAPKFDwCMhw8AJokPAMCKDwBkjA8A/o0PAJiPDwAykQ8A1pIPAHCUDwAKlg8ApJcPAEiZDwDimg8AfJwPABaeDwC6nw8AVKEPAO6iDwCIpA8ALKYPAManDwBgqQ8ABKsPAJ6sDwA4rg8A0q8PAHaxDwAQsw8AqrQPAES2DwDotw8AgrkPABy7DwC2vA8AWr4PAPS/DwCOwQ8AKMMPAMzEDwBmxg8AAMgPAJrJDwA0yw8A2MwPAHLODwAM0A8AptEPAErTDwDk1A8AftYPABjYDwC82Q8AVtsPAPDcDwCK3g8ALuAPAMjhDwBi4w8ABuUPAKDmDwA66A8A1OkPAHjrDwAS7Q8ArO4PAEbwDwDq8Q8AhPMPAB71DwC49g8AXPgPAPb5DwCQ+w8AKv0PAM7+DwBoABAAAgIQAJwDEAA2BRAA2gYQAHQIEAAOChAAqAsQAEwNEADmDhAAgBAQABoSEAC+ExAAWBUQAPIWEACMGBAAMBoQAMobEABkHRAACB8QAKIgEAA8IhAA1iMQAHolEAAUJxAArigQAEgqEADsKxAAhi0QACAvEAC6MBAAVDIQAPgzEACSNRAALDcQAMY4EABqOhAABDwQAJ49EABCPxAA3EAQAHZCEAAQRBAAtEUQAE5HEADoSBAAgkoQACZMEADATRAAWk8QAPRQEACYUhAAMlQQAMxVEABmVxAAClkQAKRaEAA+XBAA2F0QAHJfEAAWYRAAsGIQAEpkEADkZRAAiGcQACJpEAC8ahAAVmwQAPptEACUbxAALnEQANJyEABsdBAABnYQAKB3EABEeRAA3noQAHh8EAASfhAAtn8QAFCBEADqghAAjoQQACiGEADChxAAXIkQAPaKEACajBAANI4QAM6PEABokRAADJMQAKaUEABAlhAA5JcQAH6ZEAAYmxAAspwQAEyeEADwnxAAiqEQACSjEAC+pBAAYqYQAPynEACWqRAAMKsQAMqsEABurhAACLAQAKKxEAA8sxAA4LQQAHq2EAAUuBAAuLkQAFK7EADsvBAAhr4QACrAEADEwRAAXsMQAPjEEACcxhAANsgQANDJEABqyxAADs0QAKjOEABC0BAA5tEQAIDTEAAa1RAAtNYQAE7YEADy2RAAjNsQACbdEADA3hAAZOAQAP7hEACY4xAAMuUQAMzmEABw6BAACuoQAKTrEAA+7RAA4u4QAHzwEAAW8hAAuvMQAFT1EADu9hAAiPgQACz6EADG+xAAYP0QAPr+EACeABEAOAIRANIDEQBsBREAEAcRAKoIEQBEChEA6AsRAIINEQAcDxEAthARAFASEQD0ExEAjhURACgXEQDCGBEAZhoRAAAcEQCaHREANB8RAM4gEQByIhEADCQRAKYlEQBAJxEA5CgRAH4qEQAYLBEAvC0RAFYvEQDwMBEAijIRAC40EQDINREAYjcRAAY5EQCgOhEAOjwRANQ9EQB4PxEAEkERAKxCEQBGRBEA6kURAIRHEQAeSREAuEoRAFJMEQD2TREAkE8RACpREQDEUhEAaFQRAAJWEQCcVxEANlkRANBaEQB0XBEADl4RAKhfEQBMYREA5mIRAIBkEQAkZhEAvmcRAFhpEQDyahEAjGwRADBuEQDKbxEAZHERAP5yEQCidBEAPHYRANZ3EQBweREACnsRAK58EQBIfhEA4n8RAIaBEQAggxEAuoQRAFSGEQD4hxEAkokRACyLEQDGjBEAao4RAASQEQCekREAQpMRANyUEQB2lhEAEJgRALSZEQBOmxEA6JwRAIKeEQAmoBEAwKERAFqjEQD0pBEAjqYRADKoEQDMqREAZqsRAACtEQCkrhEAPrARANixEQBysxEAFrURALC2EQBKuBEA5LkRAIi7EQAivREAvL4RAFbAEQD6wREAlMMRAC7FEQDIxhEAbMgRAAbKEQCgyxEAOs0RAN7OEQB40BEAEtIRALbTEQBQ1REA6tYRAITYEQAo2hEAwtsRAFzdEQD23hEAmuARADTiEQDO4xEAaOURAAznEQCm6BEAQOoRANrrEQB07REAGO8RALLwEQBM8hEA5vMRAIr1EQAk9xEAvvgRAFj6EQD8+xEAlv0RADD/EQDKABIAbgISAAgEEgCiBRIAPAcSAOAIEgB6ChIAFAwSALgNEgBSDxIA7BASAIYSEgAqFBIAxBUSAF4XEgD4GBIAnBoSADYcEgDQHRIAah8SAA4hEgCoIhIAQiQSANwlEgB2JxIAGikSALQqEgBOLBIA6C0SAIwvEgAmMRIAwDISAFo0EgD+NRIAmDcSADI5EgDMOhIAcDwSAAo+EgCkPxIAPkESAOJCEgB8RBIAFkYSALpHEgBUSRIA7koSAIhMEgAsThIAxk8SAGBREgD6UhIAnlQSADhWEgDSVxIAbFkSABBbEgCqXBIARF4SAN5fEgB4YRIAHGMSALZkEgBQZhIA6mcSAI5pEgAoaxIAwmwSAFxuEgAAcBIAmnESADRzEgDOdBIAcnYSAAx4EgCmeRIAQHsSAOR8EgB+fhIAGIASALyBEgBWgxIA8IQSAIqGEgAuiBIAyIkSAGKLEgD8jBIAoI4SADqQEgDUkRIAbpMSABKVEgCslhIARpgSAOCZEgCEmxIAHp0SALieEgBSoBIA9qESAJCjEgAqpRIAxKYSAGioEgACqhIAnKsSADatEgDQrhIAdLASAA6yEgCosxIAQrUSAOa2EgCAuBIAGroSALS7EgBYvRIA8r4SAIzAEgAmwhIAysMSAGTFEgD+xhIAosgSADzKEgDWyxIAcM0SABTPEgCu0BIASNISAOLTEgCG1RIAINcSALrYEgBU2hIA+NsSAJLdEgAs3xIAxuASAGriEgAE5BIAnuUSADjnEgDS6BIAduoSABDsEgCq7RIARO8SAOjwEgCC8hIAHPQSALb1EgBa9xIA9PgSAI76EgAo/BIAzP0SAGb/EgAAARMAmgITAD4EEwDYBRMAcgcTAAwJEwCwChMASgwTAOQNEwCIDxMAIhETALwSEwBWFBMA+hUTAJQXEwAuGRMAyBoTAGwcEwAGHhMAoB8TADohEwDeIhMAeCQTABImEwCsJxMAUCkTAOoqEwCELBMAHi4TAMIvEwBcMRMA9jITAJA0EwAqNhMAzjcTAGg5EwACOxMAnDwTAEA+EwDaPxMAdEETABhDEwCyRBMATEYTAOZHEwCKSRMAJEsTAL5MEwBYThMA/E8TAJZREwAwUxMAylQTAG5WEwAIWBMAolkTAEZbEwDgXBMAel4TABRgEwCuYRMAUmMTAOxkEwCGZhMAIGgTAMRpEwBeaxMA+GwTAJJuEwAscBMA0HETAGpzEwAEdRMAnnYTAEJ4EwDceRMAdnsTABB9EwC0fhMAToATAOiBEwCMgxMAJoUTAMCGEwBaiBMA/okTAJiLEwAyjRMAzI4TAHCQEwAKkhMApJMTAEiVEwDilhMAfJgTABaaEwCwmxMAVJ0TAO6eEwCIoBMAIqITAMajEwBgpRMA+qYTAJSoEwAuqhMA0qsTAGytEwAGrxMAoLATAESyEwDesxMAeLUTABK3EwC2uBMAULoTAOq7EwCOvRMAKL8TAMzAEwBwwhMACsQTAKTFEwA+xxMA2MgTAHzKEwAWzBMAsM0TAErPEwDu0BMAiNITACLUEwDG1RMAYNcTAPrYEwCU2hMAONwTANLdEwBs3xMABuETAKriEwBE5BMA3uUTAILnEwAc6RMAtuoTAFDsEwD07RMAju8TACjxEwDC8hMAXPQTAAD2EwCa9xMANPkTAM76EwBy/BMADP4TAKb/EwBAARQA5AIUAH4EFAAYBhQAsgcUAEwJFADwChQAigwUACQOFADIDxQAYhEUAPwSFACWFBQAOhYUANQXFABuGRQACBsUAKwcFABGHhQA4B8UAIQhFAAeIxQAuCQUAFImFAD2JxQAkCkUACorFADELBQAaC4UAAIwFACcMRQANjMUANo0FAB0NhQADjgUAKg5FABCOxQA5jwUAIA+FAAaQBQAtEEUAFhDFADyRBQAjEYUACZIFADASRQAZEsUAP5MFACYThQAPFAUANZRFABwUxQAClUUAK5WFABIWBQA4lkUAHxbFAAgXRQAul4UAFRgFADuYRQAkmMUACxlFADGZhQAamgUAARqFACeaxQAOG0UANxuFAB2cBQAEHIUAKpzFABEdRQA6HYUAIJ4FAAcehQAtnsUAFp9FAD0fhQAjoAUACiCFADCgxQAZoUUAACHFACaiBQAPooUANiLFAByjRQADI8UALCQFABKkhQA5JMUAH6VFAAilxQAvJgUAFaaFAD6mxQAlJ0UAC6fFADIoBQAbKIUAAakFACgpRQAOqcUAN6oFAB4qhQAEqwUAKytFABGrxQA6rAUAISyFAAetBQAuLUUAFy3FAD2uBQAkLoUACq8FADEvRQAaL8UAALBFACcwhQAQMQUANrFFAB0xxQADskUALLKFABMzBQA5s0UAIDPFAAk0RQAvtIUAFjUFAD81RQAltcUADDZFADK2hQAbtwUAAjeFACi3xQAPOEUAODiFAB65BQAFOYUAK7nFABS6RQA7OoUAIbsFAAg7hQAuu8UAF7xFAD48hQAkvQUADb2FADQ9xQAavkUAAT7FACo/BQAQv4UANz/FAB2ARUAGgMVALQEFQBOBhUA6AcVAIwJFQAmCxUAwAwVAFoOFQD+DxUAmBEVADITFQDMFBUAZhYVAAoYFQCkGRUAPhsVANgcFQB8HhUAFiAVALAhFQBKIxUA7iQVAIgmFQAiKBUAvCkVAGArFQD6LBUAlC4VAC4wFQDSMRUAbDMVAAY1FQCqNhUARDgVAN45FQB4OxUAHD0VALY+FQBQQBUA6kEVAI5DFQAoRRUAwkYVAFxIFQAAShUAmksVADRNFQDOThUAclAVAAxSFQCmUxUAQFUVANpWFQB+WBUAGFoVALJbFQBMXRUA8F4VAIpgFQAkYhUAvmMVAGJlFQD8ZhUAlmgVADBqFQDUaxUAbm0VAAhvFQCicBUARnIVAOBzFQB6dRUAFHcVALh4FQBSehUA7HsVAIZ9FQAqfxUAxIAVAF6CFQAChBUAnIUVADaHFQDQiBUAdIoVAA6MFQCojRUAQo8VAOaQFQCAkhUAGpQVALSVFQBYlxUA8pgVAIyaFQAmnBUAyp0VAGSfFQD+oBUAmKIVADKkFQDWpRUAcKcVAAqpFQCkqhUASKwVAOKtFQB8rxUAFrEVALqyFQBUtBUA7rUVAIi3FQAsuRUAxroVAGC8FQAEvhUAnr8VADjBFQDSwhUAdsQVABDGFQCqxxUARMkVAOjKFQCCzBUAHM4VALbPFQBa0RUA9NIVAI7UFQAo1hUAzNcVAGbZFQAA2xUAmtwVADTeFQDY3xUAcuEVAAzjFQCm5BUASuYVAOTnFQB+6RUAGOsVALzsFQBW7hUA8O8VAIrxFQAu8xUAyPQVAGL2FQAG+BUAoPkVADr7FQDU/BUAeP4VABIAFgCsARYARgMWAOoEFgCEBhYAHggWALgJFgBcCxYA9gwWAJAOFgAqEBYAzhEWAGgTFgACFRYAnBYWAEAYFgDaGRYAdBsWAA4dFgCoHhYATCAWAOYhFgCAIxYAGiUWAL4mFgBYKBYA8ikWAJYrFgAwLRYAyi4WAGQwFgAIMhYAojMWADw1FgDWNhYAejgWABQ6FgCuOxYASD0WAOI+FgCGQBYAIEIWALpDFgBURRYA+EYWAJJIFgAsShYAxksWAGpNFgAETxYAnlAWAEJSFgDcUxYAdlUWABBXFgC0WBYATloWAOhbFgCCXRYAJl8WAMBgFgBaYhYA9GMWAJhlFgAyZxYAzGgWAGZqFgAKbBYApG0WAD5vFgDYcBYAfHIWABZ0FgCwdRYASncWAOR4FgCIehYAInwWALx9FgBWfxYA+oAWAJSCFgAuhBYAyIUWAGyHFgAGiRYAoIoWAESMFgDejRYAeI8WABKRFgC2khYAUJQWAOqVFgCElxYAKJkWAMKaFgBcnBYA9p0WAJqfFgA0oRYAzqIWAGikFgAMphYApqcWAECpFgDaqhYAfqwWABiuFgCyrxYAVrEWAPCyFgCKtBYAJLYWAL63FgBiuRYA/LoWAJa8FgAwvhYA1L8WAG7BFgAIwxYAosQWADzGFgDgxxYAeskWABTLFgCuzBYAUs4WAOzPFgCG0RYAKtMWAMTUFgBe1hYA+NcWAJzZFgA22xYA0NwWAGreFgAO4BYAqOEWAELjFgDm5BYAgOYWABroFgC06RYAWOsWAPLsFgCM7hYAJvAWAMDxFgBk8xYA/vQWAJj2FgAy+BYA1vkWAHD7FgAK/RYApP4WAD4AFwDiARcAfAMXABYFFwCwBhcAVAgXAO4JFwCICxcALA0XAMYOFwBgEBcA+hEXAJ4TFwA4FRcA0hYXAGwYFwAQGhcAqhsXAEQdFwDeHhcAgiAXABwiFwC2IxcAWiUXAPQmFwCOKBcAKCoXAMwrFwBmLRcAAC8XAJowFwA0MhcA2DMXAHI1FwAMNxcApjgXAEo6FwDkOxcAfj0XABg/FwCyQBcAVkIXAPBDFwCKRRcALkcXAMhIFwBiShcA/EsXAKBNFwA6TxcA1FAXAG5SFwASVBcArFUXAEZXFwDgWBcAhFoXAB5cFwC4XRcAUl8XAPZgFwCQYhcAKmQXAMRlFwBoZxcAAmkXAJxqFwA2bBcA0G0XAHRvFwAOcRcAqHIXAEx0FwDmdRcAgHcXABp5FwC+ehcAWHwXAPJ9FwCMfxcAMIEXAMqCFwBkhBcA/oUXAKKHFwA8iRcA1ooXAHqMFwAUjhcAro8XAEiRFwDskhcAhpQXACCWFwC6lxcAVJkXAPiaFwCSnBcALJ4XAMafFwBqoRcABKMXAJ6kFwA4phcA0qcXAHapFwAQqxcAqqwXAE6uFwDorxcAgrEXAByzFwDAtBcAWrYXAPS3FwCOuRcAMrsXAMy8FwBmvhcAAMAXAKTBFwA+wxcA2MQXAHLGFwAWyBcAsMkXAErLFwDkzBcAiM4XACLQFwC80RcAYNMXAPrUFwCU1hcALtgXANLZFwBs2xcABt0XAKDeFwBE4BcA3uEXAHjjFwAS5RcAtuYXAFDoFwDq6RcAhOsXAB7tFwDC7hcAXPAXAPbxFwCQ8xcANPUXAM72FwBo+BcAAvoXAKb7FwBA/RcA2v4XAHQAGAAYAhgAsgMYAEwFGADmBhgAiggYACQKGAC+CxgAYg0YAPwOGACWEBgAMBIYANQTGABuFRgACBcYAKIYGABGGhgA4BsYAHodGAAUHxgAriAYAFIiGADsIxgAhiUYACAnGADEKBgAXioYAPgrGACSLRgANi8YANAwGABqMhgABDQYAKg1GABCNxgA3DgYAHY6GAAaPBgAtD0YAE4/GADoQBgAjEIYACZEGADARRgAZEcYAP5IGACYShgAMkwYANZNGABwTxgAClEYAKRSGABIVBgA4lUYAHxXGAAWWRgAuloYAFRcGADuXRgAiF8YACJhGADGYhgAYGQYAPplGACUZxgAOGkYANJqGABsbBgABm4YAKpvGABEcRgA3nIYAHh0GAAcdhgAtncYAFB5GAD0ehgAjnwYACh+GADCfxgAZoEYAACDGACahBgANIYYANiHGAByiRgADIsYAKaMGABAjhgA5I8YAH6RGAAYkxgAspQYAFaWGADwlxgAipkYAC6bGADInBgAYp4YAPyfGACgoRgAOqMYANSkGABuphgAEqgYAKypGABGqxgA4KwYAISuGAAesBgAuLEYAFKzGAD2tBgAkLYYACq4GADEuRgAXrsYAAK9GACcvhgANsAYANDBGAB0wxgADsUYAKjGGABCyBgA5skYAIDLGAAazRgAtM4YAFjQGADy0RgAjNMYACbVGADK1hgAZNgYAP7ZGACi2xgAPN0YANbeGABw4BgAFOIYAK7jGABI5RgA4uYYAIboGAAg6hgAuusYAFTtGAD47hgAkvAYACzyGADG8xgAavUYAAT3GACe+BgAOPoYANz7GAB2/RgAEP8YAKoAGQBOAhkA6AMZAIIFGQAcBxkAtggZAFoKGQD0CxkAjg0ZACgPGQDMEBkAZhIZAAAUGQCaFRkAPhcZANgYGQByGhkADBwZALAdGQBKHxkA5CAZAIgiGQAiJBkAvCUZAFYnGQD6KBkAlCoZAC4sGQDILRkAbC8ZAAYxGQCgMhkAOjQZAN41GQB4NxkAEjkZAKw6GQBQPBkA6j0ZAIQ/GQAeQRkAwkIZAFxEGQD2RRkAkEcZACpJGQDOShkAaEwZAAJOGQCcTxkAQFEZANpSGQB0VBkADlYZALJXGQBMWRkA5loZAIpcGQAkXhkAvl8ZAFhhGQD8YhkAlmQZADBmGQDKZxkAbmkZAAhrGQCibBkARm4ZAOBvGQB6cRkAFHMZAK50GQBSdhkA7HcZAIZ5GQAgexkAxHwZAF5+GQD4fxkAkoEZACyDGQDQhBkAaoYZAASIGQCeiRkAQosZANyMGQB2jhkAGpAZALSRGQBOkxkA6JQZAIyWGQAmmBkAwJkZAFqbGQD+nBkAmJ4ZADKgGQDMoRkAcKMZAAqlGQCkphkASKgZAOKpGQB8qxkAFq0ZALCuGQBUsBkA7rEZAIizGQAitRkAxrYZAGC4GQD6uRkAlLsZADi9GQDSvhkAbMAZAAbCGQCqwxkARMUZAN7GGQCCyBkAHMoZALbLGQBQzRkA6s4ZAI7QGQAo0hkAwtMZAFzVGQAA1xkAmtgZADTaGQDO2xkAct0ZAAzfGQCm4BkAQOIZANrjGQB+5RkAGOcZALLoGQBM6hkA8OsZAIrtGQAk7xkAyPAZAGLyGQD88xkAlvUZADr3GQDU+BkAbvoZAAj8GQCs/RkARv8ZAOAAGgB6AhoAHgQaALgFGgBSBxoA9ggaAJAKGgAqDBoAxA0aAF4PGgACERoAnBIaADYUGgDQFRoAdBcaAA4ZGgCoGhoAQhwaANwdGgCAHxoAGiEaALQiGgBOJBoA8iUaAIwnGgAmKRoAwCoaAGQsGgD+LRoAmC8aADIxGgDWMhoAcDQaAAo2GgCuNxoASDkaAOI6GgB8PBoAID4aALo/GgBUQRoA7kIaAJJEGgAsRhoAxkcaAGBJGgAESxoAnkwaADhOGgDcTxoAdlEaABBTGgCqVBoATlYaAOhXGgCCWRoAHFsaALZcGgBaXhoA9F8aAI5hGgAoYxoAzGQaAGZmGgAAaBoAmmkaADRrGgDYbBoAcm4aAAxwGgCwcRoASnMaAOR0GgB+dhoAIngaALx5GgBWexoA8HwaAJR+GgAugBoAyIEaAGyDGgAGhRoAoIYaADqIGgDeiRoAeIsaABKNGgCsjhoAUJAaAOqRGgCEkxoAHpUaALiWGgBcmBoA9pkaAJCbGgAqnRoAzp4aAGigGgACohoAnKMaADalGgDaphoAdKgaAA6qGgCyqxoATK0aAOauGgCAsBoAJLIaAL6zGgBYtRoA8rYaAJa4GgAwuhoAyrsaAGS9GgAIvxoAosAaADzCGgDgwxoAesUaABTHGgCuyBoAUsoaAOzLGgCGzRoAIM8aAMTQGgBe0hoA+NMaAJLVGgAs1xoA0NgaAGraGgAE3BoAnt0aAELfGgDc4BoAduIaABDkGgC05RoATucaAOjoGgCC6hoAJuwaAMDtGgBa7xoA9PAaAJjyGgAy9BoAzPUaAHD3GgAK+RoApPoaAD78GgDi/RoAfP8aABYBGwCwAhsASgQbAO4FGwCIBxsAIgkbALwKGwBgDBsA+g0bAJQPGwAuERsA0hIbAGwUGwAGFhsAoBcbAEQZGwDeGhsAeBwbABIeGwC2HxsAUCEbAOoiGwCOJBsAKCYbAMInGwBcKRsAACsbAJosGwA0LhsAzi8bAHIxGwAMMxsApjQbAEA2GwDkNxsAfjkbABg7GwCyPBsAVj4bAPA/GwCKQRsAJEMbAL5EGwBiRhsA/EcbAJZJGwAwSxsA1EwbAG5OGwAIUBsAolEbAEZTGwDgVBsAelYbABRYGwC4WRsAUlsbAOxcGwCGXhsAKmAbAMRhGwBeYxsA+GQbAJxmGwA2aBsA0GkbAGprGwAObRsAqG4bAEJwGwDmcRsAgHMbABp1GwC0dhsAWHgbAPJ5GwCMexsAJn0bAMp+GwBkgBsA/oEbAJiDGwA8hRsA1oYbAHCIGwAKihsArosbAEiNGwDijhsAfJAbABaSGwC6kxsAVJUbAO6WGwCImBsALJobAMabGwBgnRsA+p4bAJ6gGwA4ohsA0qMbAGylGwAQpxsAqqgbAESqGwDoqxsAgq0bAByvGwC2sBsAWrIbAPSzGwCOtRsAKLcbAMy4GwBmuhsAALwbAJq9GwA+vxsA2MAbAHLCGwAMxBsAsMUbAErHGwDkyBsAfsobACLMGwC8zRsAVs8bAPDQGwCK0hsALtQbAMjVGwBi1xsA/NgbAKDaGwA63BsA1N0bAG7fGwAS4RsArOIbAEbkGwDg5RsAhOcbAB7pGwC46hsAXOwbAPbtGwCQ7xsAKvEbAM7yGwBo9BsAAvYbAJz3GwBA+RsA2vobAHT8GwAO/hsAsv8bAEwBHADmAhwAgAQcACQGHAC+BxwAWAkcAPIKHACWDBwAMA4cAMoPHABkERwA/hIcAKIUHAA8FhwA1hccAHAZHAAUGxwArhwcAEgeHADiHxwAhiEcACAjHAC6JBwAXiYcAPgnHACSKRwALCscANAsHABqLhwABDAcAJ4xHAA4MxwA3DQcAHY2HAAQOBwAqjkcAE47HADoPBwAgj4cABxAHADAQRwAWkMcAPREHACYRhwAMkgcAMxJHABmSxwACk0cAKROHAA+UBwA2FEcAHxTHAAWVRwAsFYcAEpYHADuWRwAiFscACJdHADGXhwAYGAcAPphHACUYxwALmUcANJmHABsaBwABmocAKBrHABEbRwA3m4cAHhwHAASchwArHMcAFB1HADqdhwAhHgcAB56HADCexwAXH0cAPZ+HACQgBwANIIcAM6DHABohRwADIccAKaIHABAihwA2oscAH6NHAAYjxwAspAcAEySHADwkxwAipUcACSXHAC+mBwAYpocAPybHACWnRwAMJ8cANSgHABuohwACKQcAKylHABGpxwA4KgcAHqqHAAUrBwAuK0cAFKvHADssBwAhrIcACq0HADEtRwAXrccAPi4HACSuhwANrwcANC9HABqvxwABMEcAKjCHABCxBwA3MUcAIDHHAAayRwAtMocAE7MHADyzRwAjM8cACbRHADA0hwAZNQcAP7VHACY1xwAMtkcANbaHABw3BwACt4cAK7fHABI4RwA4uIcAHzkHAAW5hwAuuccAFTpHADu6hwAiOwcACzuHADG7xwAYPEcAPryHACe9BwAOPYcANL3HABs+RwABvscAKr8HABE/hwA3v8cAIIBHQAcAx0AtgQdAFAGHQD0Bx0AjgkdACgLHQDCDB0AZg4dAAAQHQCaER0ANBMdANgUHQByFh0ADBgdALAZHQBKGx0A5BwdAH4eHQAiIB0AvCEdAFYjHQDwJB0AiiYdAC4oHQDIKR0AYisdAPwsHQCgLh0AOjAdANQxHQBuMx0ACDUdAKw2HQBGOB0A4DkdAIQ7HQAePR0AuD4dAFJAHQD2QR0AkEMdACpFHQDERh0AaEgdAAJKHQCcSx0AQE0dANpOHQB0UB0ADlIdAKhTHQBMVR0A5lYdAIBYHQAaWh0AvlsdAFhdHQDyXh0AjGAdADBiHQDKYx0AZGUdAP5mHQCiaB0APGodANZrHQB6bR0AFG8dAK5wHQBIch0A7HMdAIZ1HQAgdx0AungdAFR6HQD4ex0Akn0dACx/HQDGgB0AaoIdAASEHQCehR0AOIcdANyIHQB2ih0AEIwdAKqNHQBOjx0A6JAdAIKSHQAclB0AwJUdAFqXHQD0mB0AjpodADKcHQDMnR0AZp8dAAChHQCkoh0APqQdANilHQB8px0AFqkdALCqHQBKrB0A7q0dAIivHQAisR0AvLIdAGC0HQD6tR0AlLcdAC65HQDIuh0AbLwdAAa+HQCgvx0ARMEdAN7CHQB4xB0AEsYdAKzHHQBQyR0A6sodAITMHQAezh0Aws8dAFzRHQD20h0AkNQdADTWHQDO1x0AaNkdAALbHQCm3B0AQN4dANrfHQB04R0AGOMdALLkHQBM5h0A8OcdAIrpHQAk6x0AvuwdAGLuHQD87x0AlvEdADDzHQDU9B0AbvYdAAj4HQCi+R0APPsdAOD8HQB6/h0AFAAeAK4BHgBSAx4A7AQeAIYGHgAgCB4AxAkeAF4LHgD4DB4Akg4eADYQHgDQER4AahMeAAQVHgCoFh4AQhgeANwZHgCAGx4AGh0eALQeHgBOIB4A8iEeAIwjHgAmJR4AwCYeAGQoHgD+KR4AmCseADItHgDWLh4AcDAeAAoyHgCkMx4APjUeAOI2HgB8OB4AFjoeALA7HgBUPR4A7j4eAIhAHgAiQh4AxkMeAGBFHgD6Rh4AlEgeADhKHgDSSx4AbE0eAAZPHgCqUB4ARFIeAN5THgCCVR4AHFceALZYHgBQWh4A9FseAI5dHgAoXx4AwmAeAGZiHgAAZB4AmmUeADRnHgDYaB4AcmoeAAxsHgCmbR4AQG8eAORwHgB+ch4AGHQeALJ1HgBWdx4A8HgeAIp6HgAkfB4AyH0eAGJ/HgD8gB4AloIeADqEHgDehR4AgoceAByJHgC2ih4AUIweAOqNHgCOjx4AKJEeAMKSHgBclB4AAJYeAJqXHgA0mR4AzpoeAHKcHgAMnh4App8eAEqhHgDkoh4AfqQeABimHgC8px4AVqkeAPCqHgCKrB4ALq4eAMivHgBisR4A/LIeAKC0HgA6th4A1LceAG65HgASux4ArLweAEa+HgDgvx4AhMEeAB7DHgC4xB4AUsYeAOzHHgCQyR4AKsseAMTMHgBezh4AAtAeAJzRHgA20x4A0NQeAHTWHgAO2B4AqNkeAELbHgDm3B4AgN4eABrgHgC+4R4AWOMeAPLkHgCM5h4AMOgeAMrpHgBk6x4A/uweAKLuHgA88B4A1vEeAHDzHgAU9R4ArvYeAEj4HgDi+R4AhvseACD9HgC6/h4AVAAfAPgBHwCSAx8ALAUfAMYGHwBqCB8ABAofAJ4LHwA4DR8A3A4fAHYQHwAQEh8AqhMfAEQVHwDoFh8AghgfABwaHwC2Gx8AWh0fAPQeHwCOIB8AKCIfAMwjHwBmJR8AACcfAKQoHwA+Kh8A2CsfAHItHwAWLx8AsDAfAEoyHwDkMx8AiDUfACI3HwC8OB8AYDofAPo7HwCUPR8ALj8fAMhAHwBsQh8ABkQfAKBFHwA6Rx8A3kgfAHhKHwASTB8ArE0fAEZPHwDqUB8AhFIfAB5UHwC4VR8AXFcfAPZYHwCQWh8ANFwfAM5dHwBoXx8AAmEfAKZiHwBAZB8A2mUfAHRnHwAYaR8AsmofAExsHwDmbR8Aim8fACRxHwC+ch8AYnQfAPx1HwCWdx8AMHkfAMp6HwBufB8ACH4fAKJ/HwA8gR8A4IIfAHqEHwAUhh8ArocfAEiJHwDsih8AhowfACCOHwC6jx8AXpEfAPiSHwCSlB8ANpYfANCXHwBqmR8ABJsfAKicHwBCnh8A3J8fAHahHwAaox8AtKQfAE6mHwDopx8AjKkfACarHwDArB8AZK4fAP6vHwCYsR8AMrMfAMy0HwBwth8ACrgfAKS5HwA+ux8A4rwfAHy+HwAWwB8AsMEfAFTDHwDuxB8AiMYfACLIHwDGyR8AYMsfAPrMHwCezh8AONAfANLRHwBs0x8ABtUfAKrWHwBE2B8A3tkfAHjbHwAc3R8Att4fAFDgHwDq4R8AhOMfACjlHwDC5h8AXOgfAPbpHwCa6x8ANO0fAM7uHwBy8B8ADPIfAKbzHwBA9R8A5PYfAH74HwAY+h8AsvsfAFb9HwDw/h8AigAgACQCIADIAyAAYgUgAPwGIACgCCAAOgogANQLIABuDSAAEg8gAKwQIABGEiAA4BMgAHoVIAAeFyAAuBggAFIaIADsGyAAkB0gACofIADEICAAXiIgAPgjIACcJSAANicgANAoIAB0KiAADiwgAKgtIABCLyAA5jAgAIAyIAAaNCAAtDUgAE43IADyOCAAjDogACY8IADKPSAAZD8gAP5AIACYQiAAPEQgANZFIABwRyAACkkgAK5KIABITCAA4k0gAHxPIAAgUSAAulIgAFRUIAD4VSAAklcgACxZIADGWiAAalwgAAReIACeXyAAOGEgANxiIAB2ZCAAEGYgAKpnIABEaSAA6GogAIJsIAAcbiAAtm8gAFpxIAD0ciAAjnQgACh2IADMdyAAZnkgAAB7IACafCAAPn4gANh/IABygSAADIMgALCEIABKhiAA5IcgAH6JIAAiiyAAvIwgAFaOIAD6jyAAlJEgAC6TIADIlCAAbJYgAAaYIACgmSAAOpsgAN6cIAB4niAAEqAgAKyhIABGoyAA6qQgAISmIAAeqCAAuKkgAFyrIAD2rCAAkK4gACqwIADOsSAAaLMgAAK1IACctiAAQLggANq5IAB0uyAADr0gALK+IABMwCAA5sEgAIDDIAAkxSAAvsYgAFjIIAD8ySAAlssgADDNIADKziAAbtAgAAjSIACi0yAAPNUgAODWIAB62CAAFNogAK7bIABS3SAA7N4gAIbgIAAg4iAAuuMgAF7lIAD45iAAkuggACzqIADQ6yAAau0gAATvIACo8CAAQvIgANzzIAB29SAAGvcgALT4IABO+iAA6PsgAIz9IAAm/yAAwAAhAFoCIQD+AyEAmAUhADIHIQDMCCEAZgohAAoMIQCkDSEAPg8hANgQIQB8EiEAFhQhALAVIQBKFyEA7hghAIgaIQAiHCEAvB0hAGAfIQD6ICEAlCIhAC4kIQDSJSEAbCchAAYpIQCqKiEARCwhAN4tIQB4LyEAHDEhALYyIQBQNCEA6jUhAI43IQAoOSEAwjohAFw8IQAAPiEAmj8hADRBIQDOQiEAaEQhAAxGIQCmRyEAQEkhANpKIQB+TCEAGE4hALJPIQBMUSEA8FIhAIpUIQAkViEAvlchAGJZIQD8WiEAllwhADBeIQDUXyEAbmEhAAhjIQCiZCEARmYhAOBnIQB6aSEAFGshALhsIQBSbiEA7G8hAJBxIQAqcyEAxHQhAF52IQACeCEAnHkhADZ7IQDQfCEAdH4hAA6AIQCogSEAQoMhAOaEIQCAhiEAGoghALSJIQBYiyEA8owhAIyOIQAmkCEAypEhAGSTIQD+lCEAmJYhADKYIQDWmSEAcJshAAqdIQCkniEASKAhAOKhIQB8oyEAFqUhALqmIQBUqCEA7qkhAIirIQAsrSEAxq4hAGCwIQAEsiEAnrMhADi1IQDStiEAdrghABC6IQCquyEARL0hAOi+IQCCwCEAHMIhALbDIQBaxSEA9MYhAI7IIQAoyiEAzMshAGbNIQAAzyEAmtAhAD7SIQDY0yEActUhAAzXIQCw2CEAStohAOTbIQB+3SEAGN8hALzgIQBW4iEA8OMhAIrlIQAu5yEAyOghAGLqIQD86yEAoO0hADrvIQDU8CEAbvIhABL0IQCs9SEARvchAOr4IQCE+iEAHvwhALj9IQBc/yEA9gAiAJACIgAqBCIAzgUiAGgHIgACCSIAnAoiAEAMIgDaDSIAdA8iAA4RIgCyEiIATBQiAOYVIgCAFyIAGhkiAL4aIgBYHCIA8h0iAJYfIgAwISIAyiIiAGQkIgAIJiIAoiciADwpIgDWKiIAeiwiABQuIgCuLyIASDEiAOwyIgCGNCIAIDYiALo3IgBeOSIA+DoiAJI8IgAsPiIAxj8iAGpBIgAEQyIAnkQiADhGIgDcRyIAdkkiABBLIgCqTCIATk4iAOhPIgCCUSIAJlMiAMBUIgBaViIA9FciAJhZIgAyWyIAzFwiAGZeIgAKYCIApGEiAD5jIgDYZCIAfGYiABZoIgCwaSIASmsiAO5sIgCIbiIAInAiALxxIgBgcyIA+nQiAJR2IgAueCIAyHkiAGx7IgAGfSIAoH4iADqAIgDegSIAeIMiABKFIgC2hiIAUIgiAOqJIgCEiyIAHo0iAMKOIgBckCIA9pEiAJqTIgA0lSIAzpYiAGiYIgAMmiIAppsiAECdIgDaniIAfqAiABiiIgCyoyIAVqUiAPCmIgCKqCIAJKoiAL6rIgBirSIA/K4iAJawIgAwsiIA1LMiAG61IgAItyIAorgiAEa6IgDguyIAer0iABS/IgCuwCIAUsIiAOzDIgCGxSIAKsciAMTIIgBeyiIA+MsiAJzNIgA2zyIA0NAiAGrSIgAO1CIAqNUiAELXIgDc2CIAgNoiABrcIgC03SIAWN8iAPLgIgCM4iIAJuQiAMrlIgBk5yIA/ugiAJjqIgAy7CIA1u0iAHDvIgAK8SIApPIiAD70IgDi9SIAfPciABb5IgCw+iIAVPwiAO79IgCI/yIALAEjAMYCIwBgBCMA+gUjAJ4HIwA4CSMA0gojAGwMIwAQDiMAqg8jAEQRIwDoEiMAghQjABwWIwC2FyMAWhkjAPQaIwCOHCMAKB4jAMIfIwBmISMAACMjAJokIwA0JiMA2CcjAHIpIwAMKyMApiwjAEAuIwDkLyMAfjEjABgzIwC8NCMAVjYjAPA3IwCKOSMALjsjAMg8IwBiPiMA/D8jAKBBIwA6QyMA1EQjAHhGIwASSCMArEkjAEZLIwDqTCMAhE4jAB5QIwC4USMAUlMjAPZUIwCQViMAKlgjAM5ZIwBoWyMAAl0jAJxeIwBAYCMA2mEjAHRjIwAOZSMAqGYjAExoIwDmaSMAgGsjABptIwC+biMAWHAjAPJxIwCMcyMAJnUjAMp2IwBkeCMA/nkjAKJ7IwA8fSMA1n4jAHCAIwAUgiMAroMjAEiFIwDihiMAhogjACCKIwC6iyMAXo0jAPiOIwCSkCMALJIjANCTIwBqlSMABJcjAJ6YIwBCmiMA3JsjAHadIwAQnyMAqqAjAE6iIwDooyMAgqUjABynIwDAqCMAWqojAPSrIwCOrSMAKK8jAMywIwBmsiMAALQjAKS1IwA+tyMA2LgjAHK6IwAWvCMAsL0jAEq/IwDkwCMAiMIjACLEIwC8xSMAVscjAPrIIwCUyiMALswjAMjNIwBszyMABtEjAKDSIwBE1CMA3tUjAHjXIwAS2SMAttojAFDcIwDq3SMAhN8jACjhIwDC4iMAXOQjAPblIwCa5yMANOkjAM7qIwBo7CMAAu4jAKbvIwBA8SMA2vIjAHT0IwAY9iMAsvcjAEz5IwDm+iMAivwjACT+IwC+/yMAWAEkAPwCJACWBCQAMAYkAMoHJABuCSQACAskAKIMJAA8DiQA4A8kAHoRJAAUEyQAuBQkAFIWJADsFyQAhhkkACobJADEHCQAXh4kAPgfJACcISQANiMkANAkJABqJiQADigkAKgpJABCKyQA3CwkAHYuJAAaMCQAtDEkAE4zJADoNCQAjDYkACY4JADAOSQAWjskAP48JACYPiQAMkAkAMxBJABwQyQACkUkAKRGJAA+SCQA4kkkAHxLJAAWTSQAuk4kAFRQJADuUSQAiFMkACxVJADGViQAYFgkAPpZJACeWyQAOF0kANJeJABsYCQAEGIkAKpjJABEZSQA3mYkAHhoJAAcaiQAtmskAFBtJADqbiQAjnAkAChyJADCcyQAXHUkAAB3JACaeCQANHokAM57JAByfSQADH8kAKaAJABAgiQA5IMkAH6FJAAYhyQAvIgkAFaKJADwiyQAio0kACSPJADIkCQAYpIkAPyTJACWlSQAOpckANSYJABumiQACJwkAKydJABGnyQA4KAkAHqiJAAepCQAuKUkAFKnJAD2qCQAkKokACqsJADErSQAaK8kAAKxJACcsiQANrQkANq1JAB0tyQADrkkAKi6JABMvCQA5r0kAIC/JAAawSQAvsIkAFjEJADyxSQAjMckADDJJADKyiQAZMwkAP7NJACYzyQAPNEkANbSJABw1CQACtYkAK7XJABI2SQA4tokAHzcJAAg3iQAut8kAFThJADu4iQAkuQkACzmJADG5yQAaukkAATrJACe7CQAOO4kANLvJAB28SQAEPMkAKr0JABO9iQA6PckAIL5JAAc+yQAwPwkAFr+JAD0/yQAjgElADIDJQDMBCUAZgYlAAoIJQCkCSUAPgslANgMJQByDiUAFhAlALARJQBKEyUA5BQlAIgWJQAiGCUAvBklAFYbJQDwHCUAlB4lAC4gJQDIISUAYiMlAAYlJQCgJiUAOiglANQpJQB4KyUAEi0lAKwuJQBQMCUA6jElAIQzJQAeNSUAwjYlAFw4JQD2OSUAkDslADQ9JQDOPiUAaEAlAAxCJQCmQyUAQEUlANpGJQB0SCUAGEolALJLJQBMTSUA5k4lAIpQJQAkUiUAvlMlAFhVJQD8ViUAllglADBaJQDKWyUAZF0lAAhfJQCiYCUAPGIlANZjJQB6ZSUAFGclAK5oJQBSaiUA7GslAIZtJQAgbyUAxHAlAF5yJQD4cyUAknUlADZ3JQDQeCUAanolAAR8JQCofSUAQn8lANyAJQCAgiUAGoQlALSFJQBOhyUA6IglAIyKJQAmjCUAwI0lAFqPJQD+kCUAmJIlADKUJQDMlSUAcJclAAqZJQCkmiUAPpwlANidJQB8nyUAFqElALCiJQBUpCUA7qUlAIinJQAiqSUAxqolAGCsJQD6rSUAlK8lADixJQDSsiUAbLQlAAa2JQCqtyUARLklAN66JQB4vCUAEr4lALa/JQBQwSUA6sIlAI7EJQAoxiUAwsclAFzJJQAAyyUAmswlADTOJQDOzyUActElAAzTJQCm1CUAQNYlAOTXJQB+2SUAGNslALzcJQBW3iUA8N8lAIrhJQAk4yUAyOQlAGLmJQD85yUAluklADrrJQDU7CUAbu4lAAjwJQCi8SUARvMlAOD0JQB69iUAFPglALj5JQBS+yUA7PwlAJD+JQAqACYAxAEmAF4DJgACBSYAnAYmADYIJgDQCSYAdAsmAA4NJgCoDiYATBAmAOYRJgCAEyYAGhUmAL4WJgBYGCYA8hkmAIwbJgAmHSYAyh4mAGQgJgD+ISYAoiMmADwlJgDWJiYAcCgmAAoqJgCuKyYASC0mAOIuJgB8MCYAIDImALozJgBUNSYA7jYmAIg4JgAsOiYAxjsmAGA9JgAEPyYAnkAmADhCJgDSQyYAdkUmABBHJgCqSCYAREomAOhLJgCCTSYAHE8mALZQJgBaUiYA9FMmAI5VJgAyVyYAzFgmAGZaJgAAXCYApF0mAD5fJgDYYCYAcmImAAxkJgCwZSYASmcmAORoJgB+aiYAImwmALxtJgBWbyYA8HAmAJRyJgAudCYAyHUmAGJ3JgD8eCYAoHomADp8JgDUfSYAeH8mABKBJgCsgiYARoQmAOqFJgCEhyYAHokmALiKJgBcjCYA9o0mAJCPJgA0kSYAzpImAGiUJgACliYAppcmAECZJgDamiYAdJwmABieJgCynyYATKEmAOaiJgCApCYAJKYmAL6nJgBYqSYA8qomAJasJgAwriYAyq8mAGSxJgAIsyYAorQmADy2JgDWtyYAerkmABS7JgCuvCYASL4mAOy/JgCGwSYAIMMmALrEJgBexiYA+McmAJLJJgA2yyYA0MwmAGrOJgAE0CYAqNEmAELTJgDc1CYAdtYmABrYJgC02SYATtsmAOjcJgCM3iYAJuAmAMDhJgBa4yYA9OQmAJjmJgAy6CYAzOkmAHDrJgAK7SYApO4mAD7wJgDi8SYAfPMmABb1JgCw9iYAVPgmAO75JgCI+yYAIv0mAMb+JgBgACcA+gEnAJQDJwAuBScA0gYnAGwIJwAGCicAoAsnAEQNJwDeDicAeBAnABISJwC2EycAUBUnAOoWJwCEGCcAKBonAMIbJwBcHScA9h4nAJogJwA0IicAziMnAHIlJwAMJycApignAEAqJwDkKycAfi0nABgvJwCyMCcAVjInAPAzJwCKNScAJDcnAMg4JwBiOicA/DsnAJY9JwAwPycA1EAnAG5CJwAIRCcAokUnAEZHJwDgSCcAekonABRMJwC4TScAUk8nAOxQJwCGUicAKlQnAMRVJwBeVycA+FgnAJxaJwA2XCcA0F0nAGpfJwAOYScAqGInAEJkJwDcZScAgGcnABppJwC0aicAWGwnAPJtJwCMbycAJnEnAMpyJwBkdCcA/nUnAJh3JwA8eScA1nonAHB8JwAKficArn8nAEiBJwDigicAfIQnACCGJwC6hycAVIknAO6KJwCIjCcALI4nAMaPJwBgkScA+pInAJ6UJwA4licA0pcnAGyZJwAQmycAqpwnAESeJwDenycAgqEnAByjJwC2pCcAWqYnAPSnJwCOqScAKKsnAMysJwBmricAALAnAJqxJwA+sycA2LQnAHK2JwAMuCcAsLknAEq7JwDkvCcAfr4nACLAJwC8wScAVsMnAPDEJwCUxicALsgnAMjJJwBiyycA/MwnAKDOJwA60CcA1NEnAG7TJwAS1ScArNYnAEbYJwDg2ScAhNsnAB7dJwC43icAXOAnAPbhJwCQ4ycAKuUnAM7mJwBo6CcAAuonAJzrJwBA7ScA2u4nAHTwJwAO8icAsvMnAEz1JwDm9icAgPgnACT6JwC++ycAWP0nAPL+JwCWACgAMAIoAMoDKABkBSgA/gYoAKIIKAA8CigA1gsoAHANKAAUDygArhAoAEgSKADsEygAhhUoACAXKAC6GCgAXhooAPgbKACSHSgALB8oANAgKABqIigABCQoAJ4lKAA4JygA3CgoAHYqKAAQLCgAqi0oAE4vKADoMCgAgjIoABw0KADANSgAWjcoAPQ4KACYOigAMjwoAMw9KABmPygACkEoAKRCKAA+RCgA2EUoAHxHKAAWSSgAsEooAFRMKADuTSgAiE8oACJRKAC8UigAYFQoAPpVKACUVygALlkoANJaKABsXCgABl4oAKBfKAA6YSgA3mIoAHhkKAASZigArGcoAFBpKADqaigAhGwoAChuKADCbygAXHEoAPZyKACadCgANHYoAM53KABoeSgADHsoAKZ8KABAfigA2n8oAH6BKAAYgygAsoQoAEyGKADwhygAiokoACSLKAC+jCgAYo4oAPyPKACWkSgAOpMoANSUKABuligACJgoAKKZKABGmygA4JwoAHqeKAAUoCgAuKEoAFKjKADspCgAhqYoACCoKADEqSgAXqsoAPisKACSrigANrAoANCxKABqsygADrUoAKi2KABCuCgA3LkoAIC7KAAavSgAtL4oAE7AKADywSgAjMMoACbFKADAxigAZMgoAP7JKACYyygAPM0oANbOKABw0CgACtIoAK7TKABI1SgA4tYoAHzYKAAW2igAutsoAFTdKADu3igAiOAoACziKADG4ygAYOUoAPrmKACU6CgAOOooANLrKABs7SgAEO8oAKrwKABE8igA3vMoAIL1KAAc9ygAtvgoAFD6KAD0+ygAjv0oACj/KADCACkAZgIpAAAEKQCaBSkAPgcpANgIKQByCikADAwpALANKQBKDykA5BApAH4SKQAiFCkAvBUpAFYXKQDwGCkAihopAC4cKQDIHSkAYh8pAPwgKQCWIikAOiQpANQlKQBuJykAEikpAKwqKQBGLCkA4C0pAIQvKQAeMSkAuDIpAFI0KQD2NSkAkDcpACo5KQDEOikAaDwpAAI+KQCcPykAQEEpANpCKQB0RCkADkYpALJHKQBMSSkA5kopAIBMKQAkTikAtE8pAFhRKQDyUikAjFQpADBWKQDKVykAZFkpAP5aKQCiXCkAPF4pANZfKQBwYSkAFGMpAK5kKQBIZikA7GcpAIZpKQAgaykAumwpAF5uKQD4bykAknEpACxzKQDQdCkAanYpAAR4KQCeeSkAQnspANx8KQB2fikAEIApAKqBKQBOgykA6IQpAIKGKQAciCkAwIkpAFqLKQD0jCkAjo4pADKQKQDMkSkAZpMpAACVKQCklikAPpgpANiZKQBymykAFp0pALCeKQBKoCkA5KEpAIijKQAipSkAvKYpAGCoKQD6qSkAlKspAC6tKQDSrikAbLApAAayKQCgsykARLUpAN62KQB4uCkAEropALa7KQBQvSkA6r4pAITAKQAowikAwsMpAFzFKQD2xikAmsgpADTKKQDOyykAaM0pAALPKQCm0CkAQNIpANrTKQB01SkAGNcpALLYKQBM2ikA5tspAIrdKQAk3ykAvuApAFjiKQD84ykAluUpADDnKQDK6CkAbuopAAjsKQCi7SkARu8pAODwKQB68ikAFPQpALj1KQBS9ykA7PgpAIb6KQAq/CkAxP0pAF7/KQD4ACoAnAIqADYEKgDQBSoAagcqAAQJKgCoCioAQgwqANwNKgB2DyoAGhEqALQSKgBOFCoA6BUqAIwXKgAmGSoAwBoqAFocKgD+HSoAmB8qADIhKgDMIioAcCQqAAomKgCkJyoAPikqAOIqKgB8LCoAFi4qALovKgBUMSoA7jIqAIg0KgAsNioAxjcqAGA5KgD6OioAnjwqADg+KgDSPyoAbEEqABBDKgCqRCoAREYqAN5HKgB4SSoAHEsqALZMKgBQTioA6k8qAI5RKgAoUyoAwlQqAFxWKgAAWCoAmlkqADRbKgDOXCoAcl4qAAxgKgCmYSoAQGMqAORkKgB+ZioAGGgqALJpKgBWayoA8GwqAIpuKgAucCoAyHEqAGJzKgD8dCoAoHYqADp4KgDUeSoAbnsqABJ9KgCsfioARoAqAOCBKgB6gyoAHoUqALiGKgBSiCoA7IkqAJCLKgAqjSoAxI4qAF6QKgACkioAnJMqADaVKgDalioAdJgqAA6aKgComyoATJ0qAOaeKgCAoCoAGqIqAL6jKgBYpSoA8qYqAIyoKgAwqioAyqsqAGStKgD+rioAorAqADyyKgDWsyoAcLUqAAq3KgCuuCoASLoqAOK7KgB8vSoAIL8qALrAKgBUwioA7sMqAJLFKgAsxyoAxsgqAGDKKgAEzCoAns0qADjPKgDc0CoAdtIqABDUKgCq1SoATtcqAOjYKgCC2ioAHNwqAMDdKgBa3yoA9OAqAJjiKgAy5CoAzOUqAGbnKgAA6SoApOoqAD7sKgDY7SoAfO8qABbxKgCw8ioASvQqAOT1KgCI9yoAIvkqALz6KgBW/CoA+v0qAJT/KgAuASsAyAIrAGIEKwAGBisAoAcrADoJKwDUCisAeAwrABIOKwCsDysARhErAOoSKwCEFCsAHhYrAMIXKwBcGSsA9horAJAcKwA0HisAzh8rAGghKwACIysApiQrAEAmKwDaJysAfikrABgrKwCyLCsATC4rAOYvKwCKMSsAJDMrAL40KwBYNisA/DcrAJY5KwAwOysAyjwrAGQ+KwAIQCsAokErADxDKwDWRCsAekYrABRIKwCuSSsASEsrAOxMKwCGTisAIFArAMRRKwBeUysA+FQrAJJWKwA2WCsA0FkrAGpbKwAEXSsAqF4rAEJgKwDcYSsAgGMrABplKwC0ZisATmgrAOhpKwCMaysAJm0rAMBuKwBacCsA/nErAJhzKwAydSsAzHYrAGZ4KwAKeisApHsrAD59KwDYfisAfIArABaCKwCwgysASoUrAO6GKwCIiCsAIoorAMaLKwBgjSsA+o4rAJSQKwA4kisA0pMrAGyVKwAGlysAqpgrAESaKwDemysAgp0rAByfKwC2oCsAUKIrAPSjKwCOpSsAKKcrAMKoKwBcqisAAKwrAJqtKwA0rysAzrArAHKyKwAMtCsAprUrAEC3KwDkuCsAfrorABi8KwC8vSsAVr8rAPDAKwCKwisALsQrAMjFKwBixysA/MgrAJbKKwA6zCsA1M0rAG7PKwAI0SsArNIrAEbUKwDg1SsAetcrABTZKwC42isAUtwrAOzdKwCQ3ysAKuErAMTiKwBe5CsAAuYrAJznKwA26SsA0OorAHTsKwAO7isAqO8rAELxKwDm8isAgPQrABr2KwC+9ysAWPkrAPL6KwCM/CsAMP4rAMr/KwBkASwA/gIsAKIELAA8BiwA1gcsAHAJLAAKCywArgwsAEgOLADiDywAfBEsACATLAC6FCwAVBYsAO4XLACIGSwALBssAMYcLABgHiwABCAsAJ4hLAA4IywA0iQsAGwmLAAQKCwAqiksAEQrLADoLCwAgi4sABwwLAC2MSwAWjMsAPQ0LACONiwAKDgsAMw5LABmOywAAD0sAKQ+LAA+QCwA2EEsAHJDLAAWRSwAsEYsAEpILADkSSwAiEssACJNLAC8TiwAVlAsAPBRLACUUywALlUsAMhWLABiWCwABlosAKBbLAA6XSwA1F4sAHhgLAASYiwArGMsAEZlLADqZiwAhGgsAB5qLAC4aywAXG0sAPZuLACQcCwAKnIsAM5zLABodSwAAncsAKZ4LABAeiwA2nssAHR9LAAYfywAsoAsAEyCLADmgywAioUsACSHLAC+iCwAWIosAPyLLACWjSwAMI8sAMqQLABkkiwACJQsAKKVLAA8lywA1pgsAHqaLAAUnCwArp0sAEifLADsoCwAhqIsACCkLAC6pSwAXqcsAPioLACSqiwALKwsANCtLABqrywABLEsAKiyLABCtCwA3LUsAHa3LAAauSwAtLosAE68LADovSwAjL8sACbBLADAwiwAWsQsAP7FLACYxywAMsksAMzKLABmzCwACs4sAKTPLAA+0SwA2NIsAHzULAAW1iwAsNcsAErZLADu2iwAiNwsACLeLAC83ywAYOEsAPriLACU5CwALuYsANLnLABs6SwABussAKDsLABE7iwA3u8sAHjxLAAS8ywAtvQsAFD2LADq9ywAhPksACj7LADC/CwAXP4sAPb/LACaAS0ANAMtAM4ELQByBi0ADAgtAKYJLQBACy0A5AwtAH4OLQAYEC0AshEtAFYTLQDwFC0AihYtACQYLQDIGS0AYhstAPwcLQCWHi0AOiAtANQhLQBuIy0ACCUtAKImLQBGKC0A4CktAHorLQAULS0AuC4tAFIwLQDsMS0AhjMtACo1LQDENi0AXjgtAPg5LQCcOy0ANj0tANA+LQBqQC0ADkItAKhDLQBCRS0A5kYtAIBILQAaSi0AtEstAFhNLQDyTi0AjFAtACZSLQDKUy0AZFUtAP5WLQCYWC0APFotANZbLQBwXS0ACl8tAK5gLQBIYi0A4mMtAHxlLQAgZy0AumgtAFRqLQDuay0Akm0tACxvLQDGcC0AYHItAPpzLQCedS0AOHctANJ4LQBsei0AEHwtAKp9LQBEfy0A3oAtAIKCLQAchC0AtoUtAFCHLQD0iC0AjootACiMLQDMjS0AZo8tAACRLQCaki0APpQtANiVLQByly0ADJktALCaLQBKnC0A5J0tAH6fLQAioS0AvKItAFakLQDwpS0AlKctAC6pLQDIqi0AYqwtAPytLQCgry0AOrEtANSyLQButC0AErYtAKy3LQBGuS0A4LotAIS8LQAevi0AuL8tAFLBLQD2wi0AkMQtACrGLQDOxy0AaMktAALLLQCczC0AQM4tANrPLQB00S0ADtMtALLULQBM1i0A5tctAIDZLQAk2y0AvtwtAFjeLQDy3y0AluEtADDjLQDK5C0AZOYtAP7nLQCi6S0APOstANbsLQBw7i0AFPAtAK7xLQBI8y0A4vQtAIb2LQAg+C0AuvktAFT7LQD4/C0Akv4tACwALgDQAS4AagMuAAQFLgCeBi4AQgguANwJLgB2Cy4AEA0uALQOLgBOEC4A6BEuAIwTLgAmFS4AwBYuAFoYLgD0GS4AjhsuADIdLgDMHi4AZiAuAAoiLgCkIy4APiUuANgmLgB8KC4AFiouALArLgBKLS4A7i4uAIgwLgAiMi4AvDMuAGA1LgD6Ni4AlDguADg6LgDSOy4AbD0uAAY/LgCgQC4AREIuAN5DLgB4RS4AEkcuALZILgBQSi4A6ksuAIRNLgAeTy4AwlAuAFxSLgD2Uy4AkFUuADRXLgDOWC4AaFouAAxcLgCmXS4AQF8uANpgLgB+Yi4AGGQuALJlLgBMZy4A8GguAIpqLgAkbC4Avm0uAGJvLgD8cC4AlnIuADp0LgDUdS4AbncuAAh5LgCiei4ARnwuAOB9LgB6fy4AHoEuALiCLgBShC4A7IUuAIaHLgAqiS4AxIouAF6MLgD4jS4AnI8uADaRLgDQki4AapQuAASWLgColy4AQpkuANyaLgB2nC4AGp4uALSfLgBOoS4A8qIuAIykLgAmpi4AwKcuAGSpLgD+qi4AmKwuADKuLgDWry4AcLEuAAqzLgCutC4ASLYuAOK3LgB8uS4AILsuALq8LgBUvi4A7r8uAIjBLgAswy4AxsQuAGDGLgD6xy4AnskuADjLLgDSzC4AbM4uAAbQLgCq0S4ARNMuAN7ULgCC1i4AHNguALbZLgBQ2y4A9NwuAI7eLgAo4C4AwuEuAGbjLgAA5S4AmuYuADToLgDY6S4AcusuAAztLgCw7i4ASvAuAOTxLgB+8y4AIvUuALz2LgBW+C4A8PkuAIr7LgAu/S4AyP4uAGIALwD8AS8AoAMvADoFLwDUBi8AbggvAAgKLwCsCy8ARg0vAOAOLwCEEC8AHhIvALgTLwBSFS8A9hYvAJAYLwAqGi8AxBsvAGgdLwACHy8AnCAvADYiLwDaIy8AdCUvAA4nLwCyKC8ATCovAOYrLwCALS8AJC8vAL4wLwBYMi8A8jMvAIw1LwAwNy8AyjgvAGQ6LwD+Oy8Aoj0vADw/LwDWQC8AcEIvAApELwCuRS8ASEcvAOJILwCGSi8AIEwvALpNLwBeTy8A+FAvAJJSLwAsVC8A0FUvAGpXLwAEWS8AnlovAEJcLwDcXS8Adl8vABBhLwCqYi8ATmQvAOhlLwCCZy8AHGkvAMBqLwBabC8A9G0vAI5vLwAycS8AzHIvAGZ0LwAAdi8ApHcvAD55LwDYei8AcnwvABZ+LwCwfy8ASoEvAO6CLwCIhC8AIoYvALyHLwBgiS8A+oovAJSMLwAuji8A0o8vAGyRLwAGky8AoJQvADqWLwDely8AeJkvABKbLwCsnC8AUJ4vAOqfLwCEoS8AHqMvAMKkLwBcpi8A9qcvAJCpLwA0qy8AzqwvAGiuLwACsC8AprEvAECzLwDatC8AdLYvABi4LwCyuS8ATLsvAOa8LwCKvi8AJMAvAL7BLwBiwy8A/MQvAJbGLwAwyC8A1MkvAG7LLwAIzS8Aos4vAEbQLwDg0S8AetMvABTVLwCu1i8AUtgvAOzZLwCG2y8AIN0vAMTeLwBe4C8A+OEvAJLjLwA25S8A0OYvAGroLwAE6i8AqOsvAELtLwDc7i8AdvAvABryLwC08y8ATvUvAPL2LwCM+C8AJvovAMD7LwBk/S8A/v4vAJgAMAAyAjAA1gMwAHAFMAAKBzAApAgwAEgKMADiCzAAfA0wABYPMAC6EDAAVBIwAO4TMACIFTAAIhcwAMYYMABgGjAA+hswAJQdMAA4HzAA0iAwAGwiMAAGJDAAqiUwAEQnMADeKDAAeCowABwsMAC2LTAAUC8wAPQwMACOMjAAKDQwAMI1MABmNzAAADkwAJo6MAA0PDAA2D0wAHI/MAAMQTAApkIwAEpEMADkRTAAfkcwABhJMAC8SjAAVkwwAPBNMACKTzAAJFEwAMhSMABiVDAA/FUwAJZXMAA6WTAA1FowAG5cMAAIXjAArF8wAEZhMADgYjAAemQwAB5mMAC4ZzAAUmkwAPZqMACQbDAAKm4wAMRvMABocTAAAnMwAJx0MAA2djAA2ncwAHR5MAAOezAAqHwwAEJ+MADmfzAAgIEwABqDMAC0hDAAWIYwAPKHMACMiTAAJoswAMqMMABkjjAA/o8wAKKRMAA8kzAA1pQwAHCWMAAUmDAArpkwAEibMADinDAAhp4wACCgMAC6oTAAVKMwAPikMACSpjAALKgwAMapMABqqzAABK0wAJ6uMAA4sDAA3LEwAHazMAAQtTAAqrYwAES4MADouTAAgrswABy9MAC2vjAAWsAwAPTBMACOwzAAKMUwAMzGMABmyDAAAMowAKTLMAA+zTAA2M4wAHLQMAAW0jAAsNMwAErVMADk1jAAiNgwACLaMAC82zAAVt0wAPreMACU4DAALuIwANLjMABs5TAABucwAKDoMAA66jAA3uswAHjtMAAS7zAArPAwAFDyMADq8zAAhPUwAB73MAC4+DAAXPowAPb7MACQ/TAAKv8wAM4AMQBoAjEAAgQxAJwFMQBABzEA2ggxAHQKMQAYDDEAsg0xAEwPMQDmEDEAihIxACQUMQC+FTEAWBcxAPwYMQCWGjEAMBwxAModMQBuHzEACCExAKIiMQBGJDEA4CUxAHonMQAUKTEArioxAFIsMQDsLTEAhi8xACAxMQDEMjEAXjQxAPg1MQCSNzEALDkxANA6MQBqPDEABD4xAJ4/MQBCQTEA3EIxAHZEMQAaRjEAtEcxAE5JMQDoSjEAjEwxACZOMQDATzEAWlExAP5SMQCYVDEAMlYxAMxXMQBwWTEAClsxAKRcMQBIXjEA4l8xAHxhMQAWYzEAsGQxAFRmMQDuZzEAiGkxACJrMQDGbDEAYG4xAPpvMQCUcTEALnMxANJ0MQBsdjEABngxAKB5MQBEezEA3nwxAHh+MQAcgDEAtoExAFCDMQDqhDEAjoYxACiIMQDCiTEAXIsxAACNMQCajjEANJAxAM6RMQBykzEADJUxAKaWMQBAmDEA5JkxAH6bMQAYnTEAsp4xAFagMQDwoTEAiqMxAC6lMQDIpjEAYqgxAPypMQCgqzEAOq0xANSuMQBusDEAErIxAKyzMQBGtTEA4LYxAHq4MQAeujEAuLsxAFK9MQDsvjEAhsAxACrCMQDEwzEAXsUxAALHMQCcyDEANsoxANDLMQB0zTEADs8xAKjQMQBC0jEA5tMxAIDVMQAa1zEAvtgxAFjaMQDy2zEAjN0xADDfMQDK4DEAZOIxAP7jMQCi5TEAPOcxANboMQBw6jEACuwxAK7tMQBI7zEA4vAxAHzyMQAW9DEAuvUxAFT3MQDu+DEAkvoxACz8MQDG/TEAYP8xAAQBMgCeAjIAOAQyANIFMgB2BzIAEAkyAKoKMgBEDDIA6A0yAIIPMgAcETIAwBIyAFoUMgD0FTIAjhcyADIZMgDMGjIAZhwyAAAeMgCaHzIAPiEyANgiMgByJDIADCYyALAnMgBKKTIA5CoyAH4sMgAiLjIAvC8yAFYxMgDwMjIAlDQyAC42MgDINzIAYjkyAAY7MgCgPDIAOj4yANQ/MgB4QTIAEkMyAKxEMgBGRjIA6kcyAIRJMgAeSzIAwkwyAFxOMgD2TzIAkFEyADRTMgDOVDIAaFYyAAJYMgCmWTIAQFsyANpcMgB0XjIAGGAyALJhMgBMYzIA5mQyAIBmMgAkaDIAvmkyAFhrMgDybDIAlm4yADBwMgDKcTIAZHMyAAh1MgCidjIAPHgyAOB5MgB6ezIAFH0yAK5+MgBSgDIA7IEyAIaDMgAghTIAxIYyAF6IMgD4iTIAkosyADaNMgDQjjIAapAyAA6SMgCykzIATJUyAOaWMgCAmDIAJJoyAL6bMgBYnTIA8p4yAJagMgAwojIAyqMyAGSlMgAIpzIAoqgyADyqMgDWqzIAeq0yABSvMgCusDIASLIyAOyzMgCGtTIAILcyALq4MgBeujIA+LsyAJK9MgA2vzIA0MAyAGrCMgAExDIAnsUyAELHMgDcyDIAdsoyABDMMgC0zTIATs8yAOjQMgCM0jIAJtQyAMDVMgBa1zIA9NgyAJjaMgAy3DIAzN0yAHDfMgAK4TIApOIyAD7kMgDi5TIAfOcyABbpMgCw6jIAVOwyAO7tMgCI7zIAIvEyAMbyMgBg9DIA+vUyAJT3MgA4+TIA0voyAGz8MgAG/jIAqv8yAEQBMwDeAjMAeAQzABwGMwC2BzMAUAkzAOoKMwCODDMAKA4zAMIPMwBcETMAABMzAJoUMwA0FjMAzhczAHIZMwAMGzMAphwzAEAeMwDkHzMAfiEzABgjMwCyJDMAViYzAPAnMwCKKTMAJCszAMgsMwBiLjMA/C8zAJYxMwAwMzMA1DQzAG42MwAIODMAojkzAEY7MwDgPDMAej4zABRAMwC4QTMAUkMzAOxEMwCGRjMAKkgzAMRJMwBeSzMA+EwzAJxOMwA2UDMA0FEzAGpTMwAOVTMAqFYzAEJYMwDcWTMAgFszABpdMwC0XjMATmAzAPJhMwCMYzMAJmUzAMBmMwBkaDMA/mkzAJhrMwAybTMA1m4zAHBwMwAKcjMArnMzAEh1MwDidjMAfHgzACB6MwC6ezMAVH0zAO5+MwCSgDMALIIzAMaDMwBghTMA+oYzAJ6IMwA4ijMA0oszAGyNMwAQjzMAtJAzAESSMwDokzMAgpUzAByXMwC2mDMAWpozAPSbMwCOnTMAKJ8zAMygMwBmojMAAKQzAJqlMwA+pzMA2KgzAHKqMwAMrDMAsK0zAEqvMwDksDMAfrIzABi0MwC8tTMAVrczAPC4MwCKujMALrwzAMi9MwBivzMA/MAzAKDCMwA6xDMA1MUzAG7HMwASyTMArMozAEbMMwDgzTMAhM8zAB7RMwC40jMAUtQzAPbVMwCQ1zMANNkzAMTaMwBo3DMAAt4zAJzfMwBA4TMA2uIzAHTkMwAO5jMAsuczAEzpMwDm6jMAgOwzACTuMwC+7zMAWPEzAPLyMwCW9DMAMPYzAMr3MwBk+TMACPszAKL8MwA8/jMA1v8zAHoBNAAUAzQArgQ0AEgGNADsBzQAhgk0ACALNAC6DDQAXg40APgPNACSETQALBM0AMYUNABqFjQABBg0AJ4ZNABCGzQA3Bw0AHYeNAAQIDQAtCE0AE4jNADoJDQAgiY0ACYoNADAKTQAWis0APQsNACYLjQAMjA0AMwxNABmMzQACjU0AKQ2NAA+ODQA2Dk0AHw7NAAWPTQAsD40AEpANADuQTQAiEM0ACJFNAC8RjQAYEg0APpJNACUSzQALk00ANJONABsUDQABlI0AKBTNAA6VTQA3lY0AHhYNAASWjQAtls0AFBdNADqXjQAhGA0AB5iNADCYzQAXGU0APZmNACQaDQANGo0AM5rNABobTQADG80AKZwNABAcjQA2nM0AH51NAAYdzQAsng0AEx6NADwezQAin00ACR/NAC+gDQAYoI0APyDNACWhTQAMIc0ANSINABuijQACIw0AKKNNABGjzQA4JA0AHqSNAAUlDQArpU0AFKXNADsmDQAhpo0ACCcNADEnTQAXp80APigNACSojQANqQ0ANClNABqpzQABKk0AKiqNABCrDQA3K00AHavNAAasTQAtLI0AE60NADytTQAjLc0ACa5NADeujQAeLw0ABK+NAC2vzQAbsE0AAjDNACixDQAPMY0ANbHNABwyTQAFMs0AK7MNABIzjQA7M80AIbRNAAg0zQAutQ0AF7WNAD41zQAktk0ACzbNADQ3DQAat40AATgNACo4TQAQuM0ANzkNAB25jQAGug0ALTpNABO6zQA6Ow0AIzuNAAm8DQAwPE0AFrzNAD09DQAmPY0ADL4NADM+TQAZvs0AAr9NACk/jQAPgA1ANgBNQByAzUAFgU1ALAGNQBKCDUA7gk1AIgLNQAiDTUAvA41AGAQNQD6ETUAlBM1AC4VNQDSFjUAbBg1AAYaNQCqGzUARB01AN4eNQB4IDUAHCI1ALYjNQBQJTUA6iY1AIQoNQAoKjUAwis1AFwtNQD2LjUAmjA1ADQyNQDOMzUAaDU1AAI3NQCmODUAQDo1ANo7NQB+PTUAGD81ALJANQBMQjUA8EM1AIpFNQAkRzUAvkg1AGJKNQD8SzUAlk01ADBPNQDUUDUAblI1AAhUNQCsVTUARlc1AOBYNQB6WjUAHlw1ALhdNQBSXzUA7GA1AJBiNQAqZDUAxGU1AF5nNQD4aDUAnGo1ADZsNQDQbTUAam81AA5xNQCocjUAQnQ1ANx1NQCAdzUAGnk1ALR6NQBOfDUA8n01AIx/NQAmgTUAwII1AGSENQD+hTUAmIc1ADKJNQDWijUAcIw1AAqONQCujzUASJE1AOKSNQB8lDUAIJY1ALqXNQBUmTUA7po1AJKcNQAsnjUAxp81AAA</prop>
				<prop name="Temps">REFSWgAAQfICAIBB7f97FK5H4bo5QP7o8zpAXI/C9Sj3XDtA//JPPUC4/x6F61E4P0DDfgEAj4JAQOxRDgB3a0FA7/F6VEINA/94Q0BI4XoUrt9nREDNzD8ATEX/QArXo3A9KkZ7QDNOARNHQD1GAbv9R/Xz4EhAEAC4vx7FSUCkcFYA471KNQPHS0BxVgGwu0xAJwEUjk0lA3TtTv30T0A3AUchUNtAUg4BkVD18yBReqUEUWUDBVJAZsYBd3ZSQEcBCudSDQPvWFNAKf7xyFNAW5qZ5wA5VBUDwuwE2zJVnQOhVQUDD1bWNQN3VgUD3wwUR1e2RQOqV80DJ1jNA4dtWP3z3FhtAwNZ3QNv+FhAH2YBzljdA9uYWB0DW1idAxFYbUDu8upXfQPgV1UTK95XPQPcJBTalB+eFbYOAthXxQPWVyUD1CzEF6YC0Vf189DcF4YCWc7sF1YCzVcdA8sEJxLmAskUJ84CxyQnZgM0L0Q+JU4Cw1QvXiWeAsF0L4JWEr6EL54vsC+SIT4CvADMJ8Yv6C/SIe7zBD8ONf4vEDA/Qj9UN+YCuVw/dj+IPwiaP6w/3gK4xD+2P8gzzgIBt9Q/Bk32Pe49vj8oTyJPAFRPNk9YT3JPFE/2PfY1bgJjk1cdFkYT1BTBVlUDa31W/fM8FBT/VV0ktVU1FFVVEz5VNQMHZVXdFFRdFOwEYlR1E1sqVCUD9FOFA77cBNt4U50DQVP98wxT2sUUUj0DnFJlA2VStgUDL1I1A/dRTQOztVE9A3y8BEVRVRMO1VG1FFD9BFANA2hQ1k0DM1A9FE8FA29PthUDAk8lA5RORQRO2u0ETXUTWk19A/BMZs0Dd0xNBIQE7ks1ZowuZZ4C4UwdZvYzZGTXCGxvdmVOAtOMb5Zldm+wY0Lu8trEZ4YT1G8WAuLsbyLGAuYEfxZ9RgLqLH8+fSA+Y0x/Zn9Yc6YC8YR3fn8ooH+yf8R/9vAB9dR/7n0A1n/ofyKPNI9Gj1iPao98jwLmAvmEj46PoI/Kj9yP7vKr+k11VE719E81A+dtT20Dc1BVE+5QFQQ1UbWEUYUDblJtBMQEbVbkBMlTPQM8VPXzs7BULVaGAq5VPQMctVYdA4sMFPdW9fNgbCQnPgIsWGUDpVjFA632dBQKWT1kWFUDvTQ0F+7ySlQUDljdFj4lACYtHi0WLygrLq8wL1IvZK8Adi+AL7ovrK++L9gv8i/0r9bGAqZX/fNsVDQqV2YNg9VWpQQstFFWTQTZVr0UdJScVX0DYFXaDQMoHFTjVP3zrFS2ZQN1VFUDPVTNAwdVVJ0D0dwEmHRUYVSUqxxTZQPlnFSv1AR4bVL180BSRQMKUhUD29JR/fOcUTUDV1G0rQbeAugklLJQHQN7tVANg0UclA5QfQRPakUET000Ts0DV05VdtoWA01VAx1NDQO4TKolBEyFdEs9dEttAyMpTH2UVGQBHGR69GQbYAC+b8hjfm+gb7JvpM/Wb+hvAPpvLN8ef0B/Yt9cf4bfmHsAlt/If8rf3N/OfxCPCu8U7wDej0jvWu9s737vkO+i77TvGK6PwOseAgtOBWb2VWYCiTUcxdxUKLRU47CeAjG1Ui3jpcy0GlMFA49tU30DAFRNA3NUDQO16FRUWly06FVFlFZWLePFVlUTLiwUl+wULf7UFGFYJQPEtJdWA6aklNVYjVSc9GRcFCgFWAUD79wXHq/4n+r/FA8ARq9Yr0oPjK+Or8Cvki+kD0Der9Avwg9UNx7DjBR8/BStPaQU+lalk7UstGGtVk1TIlbF8+RctKg2LFRuVcXzNFWt9IS028dUVbOAVH3TSlSqlfMRbLTchFSkZFRu1VPVwzdE9VN907pSVsXzhFKt802UVBXEtLXgLJSprFRzUe3jO7VRrZRQnVO/UPWDitrUVFHsVBxQVZPMT2yNlARk9E5Vs3BONVQ1TpUDntTkOU2FVGTEbXFcZBpMlQP+S320VlwknkwVoxn01JHExwA+1RbVDtWuz7Av4s/ULwbfABjfCj9E307fQD9632Q/Xj8AsN+Kf5Q/vj/QP+I/LO/+PwDA7ypPPE9OT2BPck+ET9bvIJBPok+8R+7l5rLHJCQjwFoOQlUklNJQ9bNINJRbvlFNUzJS9bOozLS1Ojz0r3RUIVQVk5M1VA1DBVy0eFV9NFy0q1hWVWRW1ZRXxfO0lhSkGVhlFFjtVMSUDa1ZbfMGWZUDzqyUlm1YLZNZWO3jG1gNNAAsD85f+P8KD+RfNg9QD2IPAFRvlg+wD4pv5A/WD6hv6g9abGSu9AR6V90UV4WWaB4VFpMcFDVEtOZVbbS1VRVTcly0OFWV8wG1VfWzyHQUkVTt41taRFQVXJTgUz0UU00kWKQUK1AeIgRTBSPMvBRVlbS0TxxUGDyVUa3z061RdbQ0lD70tAhRilWz0AwkjAzE+0C2sh+2HMTQT23zZk9ds/hWJCSQTm3zJiwkpxQ0lUL8hOFcJH5UJ3YzS7YVUwJMVbNQTK3z3QlMNcTEJLfEx/7Npi+gjwDSL8SP7i8QPyI/DJ82PzCfAFo/VJ9mn7g/ip+cn66fwJ8ACk/cn+6dFk/wn6pPJK9OrwDIT8JPbK+Gr5irrq+Yo4bCK0FOfbRPrXRQPVQMJNMMUa0UzBT57LRwUjRltCz0dZS06FO1VGy0tcxkFEBEdLFVXYMg1mRUkVYV8xg8ZINXrPW0XGRRWN3zsNT0/2VYdRRZHSSc9LRYTZNVerxUO4RUAIy00SRvAOZf4L8KbwTPNm8oz0pvTM8Ajm9wz4LP1G+mz7jP8gn2BWrOEpn8ZFsUFBpXPaPV1RR0kxR0UxwUFVZM5URUFI1VDdQsdBxMFC3kfBSsVMV0VN2kbBRb+lM9U8NT7eOLZNStU5R0HFO18+WkdK9lUk1UUhVW9qL8UXX0Vsx0jlEtI1cMtCDUdC3o7KSzUI0UUJUUDPRtAOTUl09NkypPFVOLwk5d9E6dNk7zdDQOWuzkq0yETkydVEzt5C1MxfNUTBXzuDTldIcA5oWOL5CPqo/Mj9aP4I/yjwB07xafKJ8i/3Q/bp9Y/3qfAHz/dv+g/7L/RK8+r+D/gq8A7P8GDzAPQg9UD7avaA96DzCcD44Fzq0WIgBPPfT0RCuVUG1zEOQUhgS/FrWKB4JWLLTJbNRjcM5yzig8v0691gL+XLRobL9+v9iQs4bzjLTBWJXjh1gszXScFP5XbXPQDM/WvwDQH/q/9B8OzzjPUs88L4bNAE4vcC+az5Qvpi/ga65lPtJZpOzP5kLXVt0EVk3k2iR0Fly02FVdI55Vym2EVcXUVQX0JBSuVLblQ3dULVM/VNV0VEp9hFMl1FMNFl4iHiS1bVJlE7FS9QN5Uo2zK0FSReRS5URRVXT0BFtZUS3DI1GN4+rsdNu1UGWDfVDlQ0dQti3DA1CN45pPjbMxmU/lRhZSYk4VBrbTTcYtUy9N7URch14i/ktoTYZGhT5Sg0zk9Ewd5gJG4su874btju1+T5BPakkA3u/QTwL/9E8m/0j/Qv88XwBOX3D/wv+EX5ZfyP+iD8xfAOb/uF8CbxRvJm84b0pvXG+gtg1mb8CvgmlG405N45TFTh3kT+XW1tWuckhRKo3Tv/ykNKx0qKTUg9AWzwKQU900VJXjQzDuoq0DHDR3VV2z6Cw0Vhb0JMVWXYMw5MdWg7S0s4BYvUR0FA9ZPeRZtjWz3FjFE6VYjeNqVVj1oyyctOTcJMvkHwC2f8BzFhPEfwYvEC8yzxyPAD4vSC96L2SPhi+Ij5qPrI+q5sK5tISMtIRM9MT6qhTUtQzUcxTUNfQk9WlVxYQk1H0sNEZVdRSWFHTHVAV0VC22tjNUZvWj7FOdtFw0fVNds6s4U1V0U43jyhS0k7VSJdNdDBQmUl0j7lrM1Li0NHNRrbRRleNbB1FdI85Q5cRQ/TTVUEXjK9Q05wTkYk82XbP4TiVDkE791Pw0TcJsRF5N5ZRU5JhERBMjTFV0HKyCTE9eRe7vAIDvku+kT65PyO/CT1Sv3q8ACF8CvxS/Xl84v2pfjP+mXwCAv5K/pL/uXa6/8F9ib/y/AA7PIM8yz0TPVs+gb2LPdM+otm/IYx6CM8SUstxkKGa0lJ5RndZ+oqdSfdZCRjKPZJVM1y5zRJRcLHeWLnJYVp00Vp3UpHSbttQkBFj1Y2hYJbPKTGx3pjIBWe0kdBSfnHQVZEzUKHQU76wX3n/IHwC636Tf/n8gjyqPFO9OjzjvAErvXO+uj4Dvui+U5x5DXCSjfldFNNyHfqK37IRjWuSEJQQ05lUls6o8FKVwLDQ2HJ82o1Qls0qqHHQTJBTeZDSmBHRwrFyXJkIAU43kUu1jhFVSddNP9GQYjDThpJRJq5yf5pNQHeTkNIrUZFtTUKUTHlAlQ9Dcn1besnVObXRO1ZOnXKQVRsQE4SxEfhynLkVOcps5TO3DnEx9FCS0igFNnTSMr04PYA9yD6Svvq8AqA/ar8wPFrX2r/gPKr8cHwBOv8i/Uh9kH3Yf2L/qv6wfANZfoB/iH/QfBi8YLyovPC+Alm94b0IvnM/2NR5D9DRXyMT13GcuEr7cx84SpVJYXZaG81w0HVSlNFTNE2EFJHfu5TZ1XjLdVt1kWlR0skx0GVgtE35U1FvaWA2TDVkN9FgtczPIWKU0hHRVWDU2nnUCLhLO1H/Gf5A/qj/k3+bfAAjvIu8UTy7tLu9IT3LvbE9Yfk+QS06SpFftw2yURJMsVy10/ISl3O9GM1Xa1cRV/dNjVe3DLFVaPaRUpZO7VGX0VA2Tq01U9WMIPJTTbJSaWgx0Y1z0LFPNFFItkzXA3CSIfPRBUpUkZPRp1NTHTtNRLZMwUd2EpVD91FANlNSUR8TEEra8lLlPLRNOT9Vj47VObSN5xGQTTvUkTbZ10y9NjUPMTA0TahVMbXRMLRRL/Vb2VT6tAF5DRA8+b1BvYm+MD5YPsA8Awg+8b+4P4G8KHwR/Fn84HwBquT4faL+CH8wfvr/YH8ofALR/1n/of/p/DI9GL1gvOo8wJI9Oj2CDltIATk3UzFQJObzPdqIq1Mcu81RXnuLF/Hz0cfzPDtV2olpVVO1U9EQ83ESq7OQWPNeQ3oNM1141HlNZPZb+0uMWPDSuWBUzZoTflt+o3wCaP6Sf3j/oPwLvJE8mTzhPAFJPXE+e5T6vYK+i74SntlOWhKR8V51TPczv3uJzWuTkNSzU91UFVFWdY01y9OQ6VWXU9OTKLPS1kwRUWwxUJFRVo+4lU/XkU9WGBpNTRdQstKvMUo2TlWz0X9wkKDZEtOVRnVOtUQU0xCTVPmy0B8wk0rRUmVBqfdRQddMflLTUT12UJU8lA/ysx+5iKpwllGRVXsxlTB30TEXzIARniBYFvlMkBLz8VOtQ3pKzAhzE03RvNs9AwzZveG+KbwCUb6ZvyG/Sb8zP9m8ofwLfAGR/Zn8430rfXN/Gf4Dfkt8AvH+e37Dfwt/s3/7fEO8i72BkL26POO9C6f6SQU6FhLVPlfPrxFRzUGWjDFbMJIJRzaRRrURS/fTW1CRVU31TyFz0PFRsPbQUtD5VRfOwVVXzmyBWTbOPVrW0FJRmDIQ3VqJOWO3kbJRbMObzNVmdU+1MNL1YpeRcNFNIWLW0pETUHJTLtJ8App+Q/7KftP/en/Cb7p/4/wASrzSvNq9or1IPZA92rVbCNZcclFs0NAlXnSTERGuFVjWzRMykB1Zdw6vKVf3zkQQ0V/TkEK1VVYPZVP3zofSEamr8pDMUVP1EVMVT/eSqzORIJLQR5CTbbFSkmVK15rbCNlIFFKzkx1lRDVS05ExRzdMVZLRb3VBVw6dQhVNwrIS1OpRUA6xUgk9VwxeZT6UkxLRKTpXGPgJ+tszUFU01s7RMlYRMVlXD90vV1Eu1IzAMxDOcTM0W3sKKTc22Zs8AkMNez0AvUi+Ez5bPoM+6zwDkz64v6M8S3/QvFt8o32rfADw/Tj9gP5J/LO9+P5A/oj8AzD/eP/A/Ak9c7x5PGE9C79S8N/7yIcy1Tm0DrE+qxeRQrRPQfBRHjFTarVH981FSzUPDVLQ4iiwUqxQUH/ynvgPUBJdZVb0GvjJ1Vr3kVm0DlUyk9Lds9BtM93aS8JlYJRRElPhY9aQkVJFtWH3zVVhVQxlYNbMB5Gz/vv2e/6j/uv/E/9b/AAAP4l80DwZvOA9SrzxvTm+YeK9aYZ4iple15FxkLKqspOq8pJO8pFPEpBXVVu2D2PyEnNykYlWUVbT05PDc5Kzkh6ajVLR9tOwE0czkmFO9U2OmLBQrU120TLSvVLR4VtSEQVLdIwo0FNS05LWcbLRnpEQhUU3D6qykhwaye1C9M0WMRBCWpLS0TwXET3VG1rNOtL02BjKO3CQqTc3kTLRdlOQUF8x0BkytE1BNTO2DuEwVdIwkolwnAJ4tLi9Qy1bPYC+Cz4wvli8AkI+qL7SP1i8IP+qP/I9mPwAgnzKfRJ++PcY/uD9qn5yfAK6fwJ/Sn+SfPk8oT1JPLK+YZu8oox4SaE7dFKy0FmFQ/aSc767l/oJuUv20KDR0K7Bes1MVI1fc7+7ttN5jtGQYzFSDVx0T6MrsVFFM9LIs9+5iDVm2vVPjWP2DrliV5FhKHRM4JLT+ZPfeEsmUXwCGX3C/ml+Uv75f0F/KvxxvANa/GG8Sz1xvXm9wY25tHhKtuDzEjFftY02EZAywpA+2Bb4z5AS5VcVDf21VnYNGVSXDDlW9M63VxKSeVF2kVK2zI61UNcPsU410U+1jfbVTlURTheMQU+UEUtT9dEwUXUQUJpyk7lFqZcRRrROAZHRKUf0DrRO05NxQFSOXnBRiWowUKlzU50/FFE8lVFVPfUROXbNFvBTCbISTXk0F9Ox0mNwX/gIDKNR803DWY0zFQ28UJ26FAJ6FvhojiDaPSI9Sj2yPfo8AoI+C78yPpu/Yj8rv3O8OnwAA/yI/JP+Wn4CfQv9U/27/AID/ov+0/8b/2P/q/zyvHq+YCA8qqc6iAE5drq6yM2aMRLBQzWQ81KBRrWRiLHSInK+WE/Rkd1S1Y7Xo5MRcvMTOVeXjPlTcrxZym0S0BDS0aDRXRo4SCln9Bh69NhJkNLQtKAy071fNo9CEv25fAHi/gr98H66/uL/Sv8Qf7r8AAM8izwQvHi8wL2ppBlVmYjV8XFQ7lGT6VgVUpGStc3QkN1aNpFV1c7s2xGRyVb3jOlXF1KQkWcrMRxZyW1Ql1FTVZM1TveOqU6WmJxI8U0zddOwkzFJd1CR0Xyx0rSisRONR7WOtfAR1VVHFQz801AiEpNJ0dE2bjHRkUMVEbATYnHRrZ09FBE8dE5RO5eOTLk5dVIzkZozlxNSD1sTUI0zl5Etd4wJMUr3jSux3JnIvPOS6ZOcAruX+3RbvIO8670zvVu9o7wCK73xPru+47+rvxE/WT/DvADL/DF8eX5j/ip9EXzZfeF8Ail+cX65fwF8Kr+Rfzl8wD5gKbxRnxhJBTnU25kNPYo3zdXyv3lNMdGxSHbS1Uo3zVfzEx1M1IzzQvKdu0qsg3qNVNSMcVkZ1c4tWbSYeE3TEzTwkk0xY3aQUtP0Utxay7VYUtL1YVROF/ARKPLcKfkLW3ATLTL9uFTZ/WH8Aan+EH54fqB/KH/wfxn/Yf0ACLwSPHo9Iz1rBvtKZdMSxXXzPjs9wgAVWNbPISqzEj8TEVbzPrsKf1MfWJlIxVG0kU03Tw1PIvWT8z+7S1xTXbtJqUrYdEzRSJYP8UY3zxbCEp0bfWNOGcqVQlaRQTDW0ZAQAUH3WjvIVjNc0PmUO6npkVBFNZQS818S+NZ5yE9TXRrO0NE5NFi1zq01dM880TyZP+J8AMk8cr1ZPYE+CT4xPdq+oTwDqT5Sv7k8Y/ypf9K9mX5D/ACK/LL82v2C/cr+Ev5a/qL8Aur/Mv/5fEG/qvzwPTgUusls1T12jFlAts5Vcb0pO01K1o4qMD4Zy5QzUiVmcZ3YCQLwPzg2ecoO1V02T6Lx0UVgF07AQ/A8OHVZj7AQ4HH9+f1gfADrfJN+Gf6B/gt+8f/Z/8H+A+h/c3w6PKI8S7yTnVgK5SiTkjNRkTVyPVmNWLdPNNWyE9VU15IyEf1XKXaNGtGQMpIdHYpBUtIXGhtIjtATsUx0TtLFTfeTcj97CylIt05WtUr2jXlLNJFLlg/BKPDS4dASAJJceQgd0BGvQUAU0UD2jYlAFo00qTDTrT12WjpNPdQObkE61oypOZYQspF4VTU3j/Mw0mJyXriOsNzJmY0zVJNQ0b01t9k6tAD6l5p8ISwavEK8qrywPTq8AUA9yr3QPtq+or5IP3K/erwDgD/IPBB9GvxgfWr88H14fAHAfgh+UH6YfuB8Sz9Qfxh9M6BvGIgtOfTa2809l5KpUlLBkNCgM9KAsNBWtUk2TqFJN4xzE5I+lU6WUVC00xITqpGRa1rRkzFVlM1hshMVWml3zMCx0m1ellATUaLVYrQPKBNQIWVUTAZVZ7YRYrYRYtZQE1CgW5CTvV+WD0Ex/Fj8oPwBK30w/ht9wP5rfxN++3+DfgMo/JO/uPwBPOomWkwxEfCbUZD1XxWb28rdc5/bytSe0xOikxK5VNQNyUVWtA6tg1iNVhYRUlfPLk1RF5FS1xJzk4FOmrQOqU3XGXiI8vOQENrxEzFKF84hSzcT8hFsaUpXz41FVg60c9It3UdWTPxz3djNMxIw2LPRXUNWTH1C9lDzEQ2ZPffQcJ66TJCSvrARJSlwFnPSDnPe2A0ttxLVLrQNqnJTZTFUTUQjUlGNQdjLTFA8GD9hf6l8AHA8mD0APWg9kD1ZvaG+yDwCMb74PCBuub9Bv4m9UH/ZvAEgfAn8cfz5/YH9yf4R//h8AkH+af7x/zn/wv+pxdpWek6VPTZMYRMfmg1E9Y4atUc2T+1Hlg3DsRVLC/cRTxcSEx8YjtOQ8VVrVxFVd8yBWZSRWPcSSJESAxMfeMk7Ux9aS/7VYjZRZBZP0WB1jslrEJHoM1D5YVZRYvZQARD82PxCTDj8wn0o/XD9mnwCIP5o/rD/OP9g/Ck/kn/afVAir9vKXrCRbPEQaVOSr11aNRFbFQ1SUhVZa3eRVhZORVfXzV3yErSCE5OZU9cRU/URUjAVUlET9U50kZCc+YlbVU82THszk59xEsVJa5XN59OQ2UpWkUVXkrVFVc5FRhcRRhZMhqVG15ETEtSyEcDz0Oq1QBZMFUEXjnVT0MQ1PrSPLTjX0FITrcE7zlkx0FU295ExFpKT0AoVMfWRL5USk9161DtKOAhQky/xf7l/Iv9q/rL8ObwAgbzJvNM9ub1jPem98z47PAKhvum+0z9bPEH9KfwTftn8AMN9C31TfZt9434rf9H+W37Co38Lf5N9G4h1ONcPGbU4Fo6xPlfNzUM2TW+5Q9fNnUXXD2gRUrU/sRMNSdURTrSOr2VN1hJzksFQd0yFV1OXklOQFPKRzjITfVtYFo0xXncPOBJQ1WMrls5q0hPDEh+6y+li0jST0hJSk5EpYRVMMCVgNxKwky0SfBp9An1KfADT/bp+An2r/pJ++n6D/yp9AxP/W/xhLHkUWRTbCpiSvUDalJoNEry7jVb3znmSngp7CHnSnXuUmUougDoNUKs0kVLVUU5VDjaynhoNYXIXEpxYie1Id00G8BGMLUuWv96RO8iNR5bNV6jRUtCxUfyRURyS/khbSNTy37iNOveTsxJFStFQzZLeeglB8VAOkVKPxS22kjLfOg0y1U3MgtFcmzRbF7r0O8tfEF+a/APC/As8czybPKC9Cz0wvds8AoMNmL4gvqs+cL+bP0C8S3wDsL7bfGD8qPzw/Tj9gP3I/AIQ/lj/Y3wKJrj/IO84DTFdWrlJvT53kUNWEUB2Da0hRlSO+/KQxUg3zC6dSRVMcpKd2s4SnJlKrB1XVQ3hcROhcRFjWLATFVp2DMCSUmVdkdbTUhILk5byED1kFM7MBWSUEvISfWD1UWAodgyj0hOSU5w7/8E8CXwAc/yZfSP9a/1xffv+Q/5JfQLz/vv/IX9pf9PeegrDkVJt8V/3TPVdlRDyko9Y8pGNWBfMllITmVap9I6qEhHB0pDaEhPCtVMUzuVSNtFS9A0vZVJW0fKTeU11DqFNsRYRM5CtTVVPzUt1URtSkhlI15h6DxATh9KTbqVEF82VRvVMuUaZdQ/hQZVQctIokhFW1UF0EUJ2D0E+VI07NTy2D4E5VhPw0D05UTeQ8JEY8JUxVtEwNU6kXdLcmE0w1Q5xsFBEKPCSGFCTCxBf+Hd4fsH8A6h/UfwYvIC8Kj1wvHo9gLwCaL2SPti/Az9ovrI/2Lwg/ANKP5I/2jwifKp88n06fYJ+Acp+En9Y/mJ/q36SXfgNOCl3jADy06xTv1mUu5d7im2xSVVPjUv1krATI1FTvFpIlVASXRGQgVrZlU5FWdYP+Vl1DaBVXXePQFFQ3pOe2g6RH2naDWP3TvVgF84VYVl1DSFhNgwrE5Nzs7wD+7xBf2q8Mv0ZfUF9qX1S/AJ5feL+Kv7Rf3l/oXwIJBgVQhkUWDygLPnNWVURWvXPDylVdpFQPZgV2gq5Utr1zalRlEzNU/dP9kVN1RJQPrrIerAfO4qQoNEQboE5jUmXEUdUGdhJZkOQHVrIhUf3T3RREa6hQHZNx9GQ6UD2zLQP0ZJpPHZMxLBdOgitKTq0behSUFVQfXnUiToNLZX4u1XaCjsQXDo0Arh3GHcYfwH/Sf/R/9n8QjwAajyTvNu9Qj1rvbO+2jX7vAKDvsu8cnxaf4O+Snwz/Hv8AMP9C/1T/Zv94/4r/nP++PyzoOw7ixk69s6wkFANw2g5zUO2jR1G9Q79RUu3TMixHTuI6lGSrPEQTH1TdBESkBVxPbkVWsqvhVr2zTPSkt/S0G6iUT6ZNTuLKjKSRrKRVpVilkxnUR6aizYREyQD0r9YP6A8CvwwfLr84v1q/AFQfjr94H7K/nB+uH8AfyhEmDuKmVxWkzBQsFGfeE2wkbz4C2FXFE5xVPRPFYzxkKlRvZm3uAgdUKr1Dz4zEmJxkY5Rvpm1aHnJAFAQKUu3T0hSkUZzUb+ZtpqJ9/GRFDHRjEFA11BR39pLjTqWTMXksd27VvkIvTS2kTNRZalR/ppI5TD0DmEzUBSoU5KbE137f8NOefbbfAKA/yt/EP/bfEO8a7wxPHk8AUO9CT1RPju/A74pPnE/G7wDw79rv3E+e/whfGl8sXz5fgFBfop9sX4ZfYF/KmQ5jTqJd0/w0dPOQLgNQxRMMKgQEgrTE97zEcByvLqXaxsNUXdPMVP2TPlWgPaRUr2atjsNcFFF0BLKKlKT/pKQNnK+upb5iOAlYxVTcFNbMr+avyG/6DwDsbx4fOB9aH2QfjhU+f2B/AIofpL/GH6h/4r+8dGMAflIVCQTExwzEhRTPJs22o21V7dMSVX1T2VQtc7GhVM9mzS5ygVOtM0qVU/VDEXQk25THVkJu1KTPjnNRNdOEFKRMUUBl1NTHDgPkz+6VdgNPrTNLGk8907AU35ZyfizXGF7VRjXWYvdL9URU32bVCjZCihw0z7Q/Zp94n4qfAMw/1j/An+o/5J8mTzBPWk8ALK9eT7BPck90r7ZPmF+qrwC8r5av4K/yrwS/Fr8ovzq/QKRfpl9gv3K/fL/Ow061xKFO7YTk96Yj9MRjpITctvz0T1L9I8NSPQM41BwPBiKTNAQlNMSXVST9ds6idVQHhmJNZAc+otMeWB0knATxnAQRWUaNw/hYlQ+nDI5y3KxvAP5t3m+4y/ZvAH8SfzR/Nn8ASH8y31Tfhn9o34rfnN+WkqO6V3WE5BeWkirkdNfWBCSTVnWDVPwUFla2FaPaVR0zn1W1JFVWPZMsVeWUVC1kVP1ztXdcJD80hApUDdPTtlyEmlN1g2RTfQMeNVPVY+f8VLNSBTTstNNDUs30jCTWvCSeUVoVZFEN0yNRjZPq3CRbtVAdM39Q/XNHzLQzElA9JOT0NU+dxNT0a2ZOjZP6lDSXTQ3TqzNN7fRMfYRM/SMDZgz07kvlhDw0gkw1JBVMDdNzlJS6lDeunY6fAHD/gv+0n7af0J/qn/Sf7v8AGK8SDyQPRq9gr0oPbA/OrwCID5oJ1q+YD0q/5A/2DwgfABofLB+Wv4i/Qh90H4YdDjWqTjNOPfRP1WM3zLSy1syEKlHNA6GchDRS2r2EUj2THFP1U5BTUrXDBSTnBgNUndNcFIRF6BSEWPx063C28jKcxJWbvNQElGRodMxrxQiZWa30jGSlWDWEVMQsLVgd0/FX1SPNzM+eLwCwL8LP1C/2zwjfItEO30jfAELfRD9+32g/ej+MP7bVzuOSlDSM1HfG0gzkd3bic7VWlSM17HT1VX3ju1r81H8U5EZVrfMOJMSN1xzkkFQVZp7jDCTsKkzktATEf1zkR2SHBoPVUpUjlXyEXoSEJlK29VPwUQ1juFE1Y4BWpORKUb0jB4RE0LzkhZfMtGLEFdSHBpPU5BVK7ISQ9IQqtLW89GIUlIv8TKUUTL1UFPd24iMMLP9+4mtN5UvL+Kb9jv0ATvWG/6Cfsp+kX8b/4P/6/wDsXwYPEG8ib1wPRm9Yb2pvAIwfdm+IH8oPvG/Wb+hv+m8ADH9GH3i/Yh88f05/YHt+44VOdYOUrB++H9AT5iIVDVJ9Q6hSjTPrH70jK+CyxtLsDCdeMs5VBWNaVVZlc8nk1DSMJJ3EJG0HdCzMWI2DDVkV9C1ZHSPYWK1TokQnfi8AkCuWL5iPqo/ML+Yv+C8CPwAEny4/GJ86n1w/Xj9wn5o/iVd9RLTUirw/JiUeIojZVqV0JCT3VY0jvVXaBZOBDIRKVTXzEFWmZXPZVF2EDCVUbURUNp1T7lMdI7hT5ZRE5GtKU+2zE/y021KlRC1SBZNhUt1EUs1kpOS1utQUhNy0TFHNRFHUzbY2I1BN5FCNIy1Qqi1kTx1UTyX0TzVETqYtYy5OncTMVGa0VALSnFSeBFfu40u1g/dLWi1jTvxEuEwFwy+0VAGifFfGXa5VZl1uX2i/il8AnF++X7C/wr/8X/5fMG8KzwAczz5tPm9Qz2LPzG92z3B/AKrPlM/Oz+DP8s8E315/UB9gan88307faNsGkiFOHeOzAE+tpr7CdVA19FBatYNnfKTcUQWTUUyktcdsRFZEpMtTBVRUtsXDsVS9wyVVfUOYWvyUCdSUd1aN1Ff1s6tqV8XD0ZyUOGyEnG1YlXP0WP2DE1nt5K1YnRO/WLWDhzSESgVYxTRYVYTEj46PkO+i7wB8796P2O8Cn/zvLp8g/zL/UGSfZp9o/3r/V8WzprSUVWyE9CwU5OrkNKXUNNVj3DQlxJTYBESeVVrt42MMhCpVrVPyHESruVR1pFSNc0vsdActVJ0Tz1P11FPd9ESkTSskBPNSXfRsRIZ0RG1AXKQKUpVz1FEt5LbEdGVRlbMuUR0j+FlQ7eSkpH1QvcNFpNSzEFCtNJTUTk/VM+O1TlXTeZx0E07Fw5GonBQjsJ5DTCXDbvykGmwMV77CNUx9o5xM3UQA7KVUt65djr1uv1Afer+UvwCev8i/qh/sv+6/KMveHwAvADrPjM82L0gvWi9c324vgC8AEt+cL8Yv2C9q3/wv9i8IP6AaPyw/Rj+A2zZTTp1DsMa0BHNQHaSs3wZSTVLW1TPDUlWDOESkq1NSffM85N+m4pcMRAe09Bt1Vu3j41atNBzvLu+sQOv2EspYjTOTbORIGjxECjxE2lfVpMTvhu0Ahu+476pP5O/u7xD/Kp8EXwAWX0j/gv9MX15fiP+a8faiTV10VBxX/ZS89JMchMtUVq0TFsz/tiJVVVZ9oxxVlXPk9HSs7Hdo3tUOBd5C0USki1PNVNjMNNtwpuLnUh2zr1KkvQRkpEFUB76TUd10UWpNo1e81CFspOpQjTOps4wHTqJHrHQCtHSaJpzUNU99NoYSYrwEWzAszgXGQjNNxaRMrVQctAsPTK0TBuQEE7DOZQ4VACa1hhX2FT69Ph84f2ofXH8Afh+YH5J/vB+2f/gf8h/sfwAWLygvIo80j0aPwC+6L3SPAF6PiM+aj8SP1o9gP1o/9I8Qbt8onwKfbDxBjNdOg4w/MkYDUUWUVGRwUv00zN/M3t3eAkBV5dTs9CJWYM0EDO8OTcajREQDWbWDxREcpPFM717lNlIOWAANRq5PkE9yr4Svfk+4T8pPANRP5k8oW+6vEL86XzS/Rr9EULNOcrp8X579BuLXtPRZlaxXhqIXVl1EVdUDs59VbQTUVCxVbePopVRVY7DsV2aTVEVzCq1U1aPTU5VkU/3zZNVT3QMgHATopJSzUlJlQ3s8Z8YyC6yU1nQErZ6UlFlR1aMjZATsVpQEtVDVA3+kBEmMZKUSjAS9nGcWA07102jSjNVOlWSkhDXMZNRM2rWDceRs7ktVYyBMpnVzfkyl1Nxkb0x0ugLEZNNsf0Z/KN9af0zfhh8AiH+C38R/pt/If/p/3N8WjwAA6/bfIO+yjzzvRu+oj1LvAIzvfu+w78Lv1O9Gn+Dv8u9gHP8enwj7NsOENJBO9cRVT2WjNYxkspRkKkTHtt6iMVKFo6dS1VRTRtUDj1ONZOxXxtNUTbO1XOT06sz0WlYN88lqrFQ0jFSdjKQHWI0DhW1EpM5MpCOgFqWOs1ha3QOgJERkWJ3DKCykC+9XVWPQpK+er2APWq8AtK+eD9Cv4q/8rwa/+A8qv4AMHy4fWL9qsWa1hjNEFHyqjFQ9fLT8pLS3pFRj1VZloyW0VObUVKxVWoUzcMy0OFVtlFWdw1vIVGXTglRlQ0vcNNsVVOXT3lO9U6hTSp2UU8XTOqz1zDS8rJTVhixkT5T0Fzxk4VFsxTRUxHNR5dM+Ub1Tq/hQxQRQPROMZMRVbVDl0x5QhTPQT4XTM2ZPfRS0ZHlOLURk9K2vxNRKTRXETI0zg61MZUMrTI1kTA3zOVVM1VOc7GQOxNSKdORB0Yzf9iUW3zDThqLXFD8APt9Y32rf/C9+P5jfoj/s3wC2P9g/Gu/8Pw5PIE8yT0RPAB7/aE96T4xPnk+wT8JP1E8AJv84/+pP9E8WXVb1pmVmE6qkZFd0JVCdw0hEJL7FUV0zMpT3thO0lKtTWmVkVH2Tk1RdYwfM9Gl6zP+mk1Z9Y01XLVOtuUQEIFhlo4UkBOBSLKQPFAfOMsoUpJPsVKtVWC1TGQyk5HQUzQB0D46vcA+KD5QPjm+4D8oPAAQf1m/obwofHB8+HzB/YrmSBsKkfLd+81fNtJS0pUSMF4aiJ6y/vr0GwvTE9Ku8VI2UVNVUVJ3DCGT0t14inATHHnIuU53ktVL1E8CMVIhSfZNDxVL98w08z57DnJQwUUbNM/pQRWRsx15SR3zHat5TTyUDUFxU507989N9TqW0hISXBNQzTQx1JNwkbkyVJNTHNsPMxFNmTK10rIRzVPTLZDcAzjUGPxg/KjEmPzg/Uj9MnwCGP3Cfmj+Un84/uJ/Kn+w/AA7vSE8Sr1RPnu8YX1qvRK8Afq+Qr6KvtK/Gryhf0q/8Twjur+CrLpL6rCSjwHYTbP/MfvUeoqFRJSae8oxSWiUDAPR0dVOtYwO096zOtS6SWlUFBFVFJFbKpRRW7RMY7PcGwgRY1iWTalg1c8zctApZmhWEWUVj5Vh19DQEaBbktCxYtWPxNGdWD1BrAE5l3vNEz05vgG+ib7xvrs8AyG/iCfZvIH8afxTfPn9YGzBeI3QU21Ce8gxXTVR0dLWF5PREdHQFViWTytaUdH9VdZNGrLQOVWZto9VUlXTMdGhUdaNNMbz0+lOFFKT0f8zUa0dTDQRTDbPZUlV0qpz0bPTUNPx08CyEuLZ8VIJRJZNKUX1zE7VRnfPcRISlUPUUUGy9JEzk609Fk35PbbQ2bISwTjXDRU5Nll7jjU21wwFN1SZ2E7QkA0ysh8aK1EylJk6SwkSXAHaVfuoDn/3vL59Bn1OfVZ8Ad5+Jn3v/pZ/Xn7H/45/V/wDn//n/Cw8dD3esNg94r2IPAHQPhg+YD6oPvA/ODyC/Er8o9A8+XeZylJwkb0y3ZhOkbFeeIr98X14iHNTUj6iMv37TtBR4tBTolBRYKVZl1n5TV92Dm9S3HuOs9F8mAgFZXVPX/FSfCixkZAzEKCxvVm9ozzovAHzPTi+Az5rPlC/ezd7PyC+A8s/sL/4vMN9C2UYT5CR+khQkPWx3XvKmfHd2IiVaVDTmpHSsVW2DcJQU2zhVRfPyVN2Du1S0HeSUNEuMFBVUvfPeTVMFg6hTReSUVCt8FLXzbBS8HISGUvUTT21SbVMYUlUD4VGVVNpstGckhC5RBYP4UGqdJFBN1FBNA1VQvfO1HmRVT73zTk99c+NNTg0TeU6thDQUr5z0WMvgXvOk5INMDfMapOdWTgI1TAWDmKSEDmT0C4ZN9RPPZP9G9Q7/6E8A+k8k/y7/UP9i/5T/Vl+Y/wDC/5xfrl/Q//qf5F8uD1ALAFYPUA8qbzxvXm9wb4JvlG+Apm8IH7JvxG/Wbwi7niIhWU7dhCwUtE/lY1lUtJnSTB+eIlFSZdR0tDxa1NSvfBQjVF0zk4wXsJazpNSD0JZCc1adI+E1Vg0zTEQkt1c9RMwfrK6D9LT9WK20WEVTlg1Y3YNbWLV2DiXeg3QvAD4vKI9KL0yPdi+IL6IvvC8Azs+gj+IvBN8OPwCfIjk2NRIWwnxEN8bTVs3UXD+eFba2Uq5VddN0VYVTOllV5RR0lMpU5TRUVdRWnLQYVJ10U4VTquTUy3FTtbRT1bTENMBStpUTiFItU1JSjURSWv20UVXTrVEVg3VUFNU/NOT8POTFPESOULZl01dQvUMfUL3kT7Zl02dPReMAT1XTfWFObbRsR05DPLToTGXTrYd0pCdMTWRLRVMGBLTnxrLYrERroM7TNFdmXQjWT9irPoLX7KcGXxhfKl8ATF8+v3BfYr+EX7ZVfr/gWwDeX8C/sr/kvw5v+L8KzxzPAEZv8G9iz3TPhs/4bwp5ls/AyM/ib9zP5sW201xEOU+UnZQ0RJUsRAwc52bS9wg05APg7oL+/DS7kO6T7NRbWVQ148xU1RNAfJRNsXw0IFZ1NFyUGHyE1YMkNOqUhFG8dLJYaOUW3hVucuP0dK5YlXRqBCQ49HT+xBTUV+XDAclEjzaPSI9iL2yPdo+QgwB+j4Dvsi/Mj86PCJ/a7+zv1P7t5sK5BPSMFCRNV2Zt0wxXrRZGwoVWxROtRDz09VUV9FW9Q3+tVUWzRlUdsw6MdNWVVPUUVA3UVG12bhLsWsSUtHQUf1Md40fENLUQZNTZ3JSiUpWTXdrkNCZM1O5RTRO4UbbVE4BR1aNKUV0zE9YMpNxQ5cOZNHRiUFrVoyokpOdPPTRPrTRtT/3jrE4N40VOrRTaJLRiFHQBTW3TnEzQRTSUpJOgZkNMlbNqTCbVE/BMNRQktMIsvy5VAB613q/4r+IPFL8uXzC/Kh8AdL9OH3i/ul+EH96/2L/qvwDMHzbP0M9KzwQvFi8oL0ovAFwvbi+AL+LPpC+WL8Avui+lTUWkTg3eHuI3NKS0qhwFUT0joQxEF1x0jK1SxXMAUzUjddQ0A6lUhXSclOiU9Fxs9M6NVUWjQFZllJTX9pKdthzkB1jlA2pY/ePMbViVkw1Z5QMKWe2U1VhFo7Dk1GicNCpYCr1D7yT0zUTvFu8g6/7dAD7vSO9a74zvju+g77rvpE8Axu/ojwL/FJ/mSiPwpnUu9Vj+0zz/VnIHVuUDylz/GG7/gPveEjFUPZSc/6710t4SEbz/njNSxZM0UoJFo/Dk9zbV9v8IAz5CpVYcpG5Q7XMrDGTrLAdoVqM8D7YKfmQE/ExlDxB3DJalNqOEBEqcD64PwA8A0g/Mbw6/CB8aHxR/Nh9gHwBKf5Qfbn+YH6oflH+2f8h/AOofNC/mfzgvsi80j0aPWI8Aao98j/7N1i/QL4KPFIf2LRYWgjVPJXMWJNceNe7ybaD8lBVSXXOKUuVDAfxU32bVXnNkP76TfD8+QoGFpNeePbY1tjXO3UYzWAgNNNw3R6LQHEfuPyhP6p8ABK9OT1hPck9cr65PgK+6T0Ckr7avyK/yTxT31mKKJPdahlNW9ZO3Vt3UVu2TUTVM/05dfvL/VDTHfFTDkVRl1o7/kFtecjpT1v1jAlNFVFLtk5VSYn1zXtT3zl1uYnNRDWNVOyw0B+z00CQElxQP1BZldmNPTWRO7fOQTmJdcypMD05tTgInTJW0FUz98yNUxIKMD04Km28ArW+/b9Fv22/1bwd/KX8zfwBddh7fYH9S32Tfhn/Yf6J/AKzfHo8Qj8rf9N/W3+jfKu8APO9O72Dvuo+E73bvkO+i721NDWMLTkXzlE4NY2trTyW0UOXDrlDV9KwUl+7CMlLVU6g0NByilFSPTD9OnUbTVV0zWNY8VMdWDfRXDWObV7I1UwScN0bSylilVFm2/fMDWU0D11gVlFgEdWTMNCjMn/af8J/q/xyvAB6vOK9Cr0QPhk+Qr3oP3K9Ang+wD8IP/Ef248wEfGz0qTsMv+5SYyS0JYQ06NZklK5V7cNyTPQ6Vdod4wFM9MpUNVOEVKwFtFw0GFRFA+GMtKplUx20U2WUfLQEU+WDW8BSXTOIUkUDUbxUWxpS7VPjUV1jrRyUm3VRbVM/UYVU/FTFtVBdY43stFdQRQMhbVBdM9hPLcNnT+WErU9dY31ObWRObVOvKETUi2DuguhMxIdMx7bToUtlZnZlrlNEJFG0xLcA5McO3Z7NtsW2z7Av2s/kzwD2zxDfGt8cPz7feN9SP2Q/ALbfmN96P6w/Hu22P8g/Iu8A7D/+PyhPOk9MT15PcE+67yDE777vsEvuhZ5COfyH7lJLk1DFAwzcV55DUQVkhVLdI/6sFHsQPp1GwsxtVN0jPlXlg7BVbcPLIFZtFFb9hDwEg1dMLSRMBFFYPVS89P+89FEPrJ++le6COJRU/nT0BdRs9Mv8/+7/+P8SrwRvAC4POA9KD2QPXm9wb4oPlG/Apm+4b8JhFrP8p75iTFemRcMMV132DkKFVFRGtlz091XV47tVRWOBqkz0SkRUEEz02mQUoWlUffRMFCQ0VO5TFbTVUx10U8WzSHQUE1O21ePbUnXzpFIl819alBQoNJTxUe2kUU0UrVFFw0xRDUMVtBTdVgTEm1B182TcFC0Ex6pmw0+lFE9tw7AkxEqq5OTLDDRm7CQC3CSebUy1Ez1MtSP6S+VTW/dLbcMwTPUTuHTEBS/sJKK8JwY9ls+YL6ovAKyP1i/oL/ov9I8WPxifQj8APJ9On6A7Xp/YP5KfpJ8WTwAIT7KfzJ/+nxCvIq80r0avgFivqk9sr46vkE+CoS6DTogVxt5NjmIOrHcOc7R0bBacFOFSDUNVHF8uVR7CtUAsFLIsFCJWRWORaVatVBQUhdwE6ldlJJlYLbSM9AFZhVZWk1hGtRO9WHUUpFcWw1f9gwvWV32jyfxfzl+4v/pfABRvBs84byrPXA9+b2DPkmmAjm+Qz9oJls/YCONofqIJLPRvBnoHVq2Dyhx39hKhSCx3XiM8f5byM1QU/WRcf7aCSnR/DkKlUgVWgv6CNpx3tsOsf759zrKnhVDtk3Hcf+5/AIt+in4tTS3DAU31o5wshz6FDEYlDkI1TBXmjvNcj34vAMiLjo2uj5jvwo/cj+aP4O8ACp8E/y6dLp84/4KfRP/enwCA/+qfnP+m/7j/yv/c//7/ABAPIg80D0YPeK9SD1wPtk8WuKgdTuXETv10/BTrEFRWc9QUZcwU2sQUT6wUrcOUFDhTtRRTjXMf2VQ9VDzUI1XFs5VVZu3zBVZ1FDy04VbVxqzWZc6yN1i1w5xstPFWbLQRWTWEWC3zyoy0U5NY5RR0FApUFNy8XwDev+Bf8l+sH/6/GM8yzyQvAGbNNi9YL3rPvM+OL6jPoi8gxC/WL+gvsiFmArn8LwY/ABg/Kj9MP14/ODPWZS49zkIBuJQ3fj+IP5o5vj22P6A7AJY/qD/yPwRPNk1GGhtPXU8Avz9JT9M/ZU5+TZZPqE+STwD0Tw5fIF86X1RfVk9oX3JfAIRfhl+4X8pfxE+OX+BbjvJroVct82qktCZX7fOt5Ty0oVYNE1A8tBFtVoVz1FWd45pVvePbXlWFEydVlSPsVGrt47Ys1HFEdDpUDSOzA1SdFAy0lVM98161U3VkUw0T8FJlA6m2hHR0UvWjPFLFEwdtUr3jzlHFE5dR/XNNYKR0KlENtNykrrzUrXfE1EFQlSMMLHSstU/1xE9Ng9hOneNaaU719u7ihvTkJk21FJVMxeNiVIQPNIfuEkUpTP10dHQipOSahOfG7QBu76Drhu+o77rvFI/W7ziPAAL/TI8u/4CPko9s/7aPyI8A2o/sj/b/8P96DzSfRp9YnwBqn3yfjp+AD5oPtJ/Wn+ifALKfBK8Wr9Cf+p9Er3aF3n+w8HN2hRaVDhIATnW0TmytBnaCKk5VozlOjXStTsUTV05tZE7lU2itThWTdU5V1E6VI4ypTj3k3KSozKS3/NTCWqSkz/yk3E490+OkpNvvThXT+E49gwZPWmUUTw2DHk+1pE815LVPJSNBXLRKT53TVDVPDRNgxARnTx103NdqnoKOlLSXbLShTzV2Jh7ivU+1FLy0zER1bLRj4U/V1haT7NQAUOVT2Qgsdx6CElAV0xhQVqXTHFAlIyG81CfU1KsrUA0jM7zUNyx0PFQkd4YSR9TUSyzEUWTErMsAliJcUP1kUD2DZqFQLWTE1x51nhJ7LMSB2gTEiCx0jFANE5BQqhWTldTUmyzEodQEpVVQ7XOqjMSw3MS11NRVuyzEwdQExfzEyozEa9BQXWRQVaPZUOUDkd/UBBNw9nLqzAee0vSqHMT41MQADHQFBHQKbVENgw5RFRMTUR3ErVGdgx5RDSMjpNQoLVENEzBRNeRRvaSs1Gs+UW20UeVTSFHdY7VMxNRQ1NRZUYXEUbR1dOzUaKzUblGlxFFqhRN3BHR6FOSCUV10StwEisTUkPRndoKa/GRNoMzUpVH9BOTUsfRkVbcEdLrkBL+c1MPU1JHJlNTzYD6C1twHDhLgVAx13ATqxNTwnNTz1NS1+YTk/bTUA1KNFFJarQMN7AQTUuVTGOxksx5SnXQU9CpSnYMuSjz0MuRkN9xnJnNSZcSpUm3EPPRS9ARYHPRd1VIlI2HkZGfcZGxSVpVzcFI9g3Yc9H209FWAvPSG3GSMnPSRdPQzl1JVFLT0oFJ95MxntI7j1GS0FPS6Ug0TwKjsBy7TLATQvPTWzGTZqVJN1OwE4yz06Oxk7lVSDSPzPAT67GT+1GRrBFP1Awi0ZA5TndStU8UTF1OVIxysBCNtU1WjKVMNgy5TRcSmnAQ4U91k3ARDtARHtrwETFMdk1FTPYNWquwEXNwEYxQUZuwEbGrEZHC8ZHe8BHxTvcS2FBSGU50Ti1Olo4+orGdmY8RkoBQUpmQUq5VTlXRTHQRTJQTEZMCqrATDzATJbBTPrGTVqswE2cRk4Kxk5XwU6mrUBO6kFPSsFPpTBfStUx2DAlQFxFQtdFSqTbRUHcRUraRU1WMkZjwkKFRN9DQkMVR9w5k3lGemoj9U/QSkZEtqNCRRbCRXLCRcVHV0SoQkZ5RkaoxnHnNUVaOzeVTN9IRkhlRV5FSqXeRUxQOTlGSajGShqoRkpuwkqvQksEwktDZsJLdUDYO+VCXU7CStyvQk0FQVk9XsJNoq9CTgnGTjPCToLCSDYKoegvI8JPhEJP38JANadGQHfGQMVRXEVXWDKxpVrdRVHZMhdGfeYlssVZVzMFU9gzZ8ZK08vDRCVb3TSMw0TqbUNFFVzaRkZFrsNGBVVSXTZXxkbOw0cPQ0rXbkNHxVpaN/PESFKmRkimREjyREl2RnpqJrn1XVY6TENKpVJTSqnES0DES4ZES/PETFFVXlU8hsZM6cRGNgzuOqfGTcvDTixDTqbGTumVX15HRk91UF9BRUA9VWrTRWHfRWJRMTVqq1BFa9BFaddFblUyhqPFQtVGQxTFQ3Vt1kZlxUQlY9dIRUTFYNFGpcZFSEVFykVGFWFZPVZYRUbExkcMRUdVaKtcRWnYN+7Femw+xUPgZUZAFWxUZeReY1fmUmNaIm0nWUZ/6zJCTIxGSQEnwUSqwHpmLbBAeu9fYzWlwE/zTkx1HVY4SE5AVNTOQWpORT0AazpMd2I4r0xAVk1H5Mtwa1rqI9qMyk63Cmom9EhAYMhJ5lTMUETC0EjHRlS40EtUoddErFA0NKbQRJWmUUSe1zGkktBEjdpG1IrVMUSGXzvEc9RFVHtQRHLQRGHRRGFdOrC0Y9NEVFREU99EWq5URExcREZfRELbRDWt3EQ/3zUENFtEM9NFVCBbRClVRD3bRDZXQhRC3ELIcmhRaSFUSP/rIBEFyHVo9gi65zjI+ejYbTALSPpo+4j+qP/I8OnaYzJJ8ANp2OAwSEU5BGnUafeJ+KnwCcn2afqJ/Sn7yfVqP8l/afAACr</prop>
			</obj>
			<obj name="Protocol" class="HTCProtocol" version="1">
				<prop name="Created">2024-12-12T20:31:42.747</prop>
				<prop name="LastModified">1899-12-30T00:00:00.000</prop>
				<obj name="Programs" class="HTCRunProgramList" version="5">
					<list name="emlist" count="4">
						<obj name="item" class="HTCRunProgram" version="1">
							<prop name="name">Program</prop>
							<prop name="Cycles">1</prop>
							<prop name="AnalysisMode">None</prop>
							<obj name="Segments" class="TEMRunSegmentList" version="1">
								<list name="emlist" count="1">
									<obj name="item" class="HTCRunSegment" version="2">
										<prop name="Hold">30</prop>
										<prop name="Slope">4.4</prop>
										<prop name="StepDelay">0</prop>
										<prop name="StepSize">0</prop>
										<prop name="Target">95</prop>
										<prop name="Target2">0</prop>
										<prop name="AcquisitionMode">0</prop>
										<prop name="AcqPerDegree">5</prop>
									</obj>
								</list>
							</obj>
						</obj>
						<obj name="item" class="HTCRunProgram" version="1">
							<prop name="name">Program</prop>
							<prop name="Cycles">40</prop>
							<prop name="AnalysisMode">Quantification</prop>
							<obj name="Segments" class="TEMRunSegmentList" version="1">
								<list name="emlist" count="2">
									<obj name="item" class="HTCRunSegment" version="2">
										<prop name="Hold">15</prop>
										<prop name="Slope">4.4</prop>
										<prop name="StepDelay">0</prop>
										<prop name="StepSize">0</prop>
										<prop name="Target">95</prop>
										<prop name="Target2">0</prop>
										<prop name="AcquisitionMode">0</prop>
										<prop name="AcqPerDegree">5</prop>
									</obj>
									<obj name="item" class="HTCRunSegment" version="2">
										<prop name="Hold">30</prop>
										<prop name="Slope">2.2</prop>
										<prop name="StepDelay">0</prop>
										<prop name="StepSize">0</prop>
										<prop name="Target">60</prop>
										<prop name="Target2">0</prop>
										<prop name="AcquisitionMode">1</prop>
										<prop name="AcqPerDegree">5</prop>
									</obj>
								</list>
							</obj>
						</obj>
						<obj name="item" class="HTCRunProgram" version="1">
							<prop name="name">Program</prop>
							<prop name="Cycles">1</prop>
							<prop name="AnalysisMode">Melting Curves</prop>
							<obj name="Segments" class="TEMRunSegmentList" version="1">
								<list name="emlist" count="3">
									<obj name="item" class="HTCRunSegment" version="2">
										<prop name="Hold">60</prop>
										<prop name="Slope">4.4</prop>
										<prop name="StepDelay">0</prop>
										<prop name="StepSize">0</prop>
										<prop name="Target">95</prop>
										<prop name="Target2">0</prop>
										<prop name="AcquisitionMode">0</prop>
										<prop name="AcqPerDegree">5</prop>
									</obj>
									<obj name="item" class="HTCRunSegment" version="2">
										<prop name="Hold">30</prop>
										<prop name="Slope">2.2</prop>
										<prop name="StepDelay">0</prop>
										<prop name="StepSize">0</prop>
										<prop name="Target">60</prop>
										<prop name="Target2">0</prop>
										<prop name="AcquisitionMode">0</prop>
										<prop name="AcqPerDegree">5</prop>
									</obj>
									<obj name="item" class="HTCRunSegment" version="2">
										<prop name="Hold">1</prop>
										<prop name="Slope">0.114285714285714</prop>
										<prop name="StepDelay">0</prop>
										<prop name="StepSize">0</prop>
										<prop name="Target">90</prop>
										<prop name="Target2">0</prop>
										<prop name="AcquisitionMode">2</prop>
										<prop name="AcqPerDegree">5</prop>
									</obj>
								</list>
							</obj>
						</obj>
						<obj name="item" class="HTCRunProgram" version="1">
							<prop name="name">Program</prop>
							<prop name="Cycles">1</prop>
							<prop name="AnalysisMode">None</prop>
							<obj name="Segments" class="TEMRunSegmentList" version="1">
								<list name="emlist" count="1">
									<obj name="item" class="HTCRunSegment" version="2">
										<prop name="Hold">30</prop>
										<prop name="Slope">2.2</prop>
										<prop name="StepDelay">0</prop>
										<prop name="StepSize">0</prop>
										<prop name="Target">40</prop>
										<prop name="Target2">0</prop>
										<prop name="AcquisitionMode">0</prop>
										<prop name="AcqPerDegree">5</prop>
									</obj>
								</list>
							</obj>
						</obj>
					</list>
					<list name="AnalysisModes" count="4">
						<item>None</item>
						<item>Quantification</item>
						<item>Melting Curves</item>
						<item>Color Compensation</item>
					</list>
					<prop name="ChannelCount">1</prop>
					<prop name="InstrumentSubclass">HTC_VER_10</prop>
					<obj name="Container" class="HTCBlockType" version="1">
						<prop name="Id">bt96S</prop>
						<prop name="RowCount">8</prop>
						<prop name="ColCount">12</prop>
						<prop name="OvershootDnDelay">10</prop>
						<prop name="OvershootUpDelay">10</prop>
						<prop name="RampRateMaxDn">2.2</prop>
						<prop name="RampRateMaxUp">4.4</prop>
						<prop name="ReactionVolMin">10</prop>
						<prop name="ReactionVolMax">100</prop>
						<prop name="ReactionVolDefault">20</prop>
						<prop name="HorVertCrosstalkCoefficient">0.0003</prop>
						<prop name="DiagCrosstalkCoefficent">0.0001</prop>
					</obj>
					<prop name="MaxPositionsToSeek">96</prop>
					<obj name="DetectionFormats" class="DetectionFormats" version="2">
						<list name="emlist" count="1">
							<obj name="item" class="HTCDetectionFormat" version="1">
								<list name="emlist" count="1">
									<obj name="item" class="HTCChannel" version="2">
										<prop name="name">SYBR Green I / HRM Dye</prop>
										<prop name="Active">1</prop>
										<prop name="EmissionWL">510</prop>
										<prop name="ExcitationWL">465</prop>
										<prop name="IntgrTime">250</prop>
										<prop name="MaxIntgrTime">1000</prop>
										<prop name="MeltFactor">1.2</prop>
										<prop name="QuantFactor">30</prop>
									</obj>
								</list>
								<prop name="name">SYBR Green I / HRM Dye</prop>
								<prop name="Active">1</prop>
								<prop name="DefChannelNdx">0</prop>
								<prop name="DenominatorNdx">-1</prop>
								<prop name="ReadOnly">0</prop>
								<list name="EmissionWLAvail" count="6">
									<item>510</item>
									<item>580</item>
									<item>610</item>
									<item>645</item>
									<item>670</item>
									<item>700</item>
								</list>
								<list name="ExcitationWLAvail" count="5">
									<item>465</item>
									<item>498</item>
									<item>540</item>
									<item>610</item>
									<item>680</item>
								</list>
								<prop name="MeasuringMode">hmmDynamic</prop>
							</obj>
						</list>
						<prop name="DefFormatName">SYBR Green I / HRM Dye</prop>
					</obj>
					<list name="AcquisitionModes" count="4">
						<item>None</item>
						<item>Single</item>
						<item>Continuous</item>
						<item>Step</item>
					</list>
					<prop name="SeekTemp">30</prop>
					<prop name="SampleVolume">20</prop>
				</obj>
			</obj>
			<prop name="CompletedProgramNo">5</prop>
			<prop name="StopPoint">3</prop>
			<prop name="CarouselConstMoved">0</prop>
		</obj>
		<obj name="AnlsAndSampleInfo" class="AnlsAndSampleInfo" version="1">
			<obj name="AnlsPropTypes" class="PropertyTypeList" version="1">
				<list name="emlist" count="3">
					<obj name="item" class="SamplePropType" version="1">
						<prop name="name">Units</prop>
						<prop name="PropClass">QuantUnitsProp</prop>
						<prop name="IsChannelProperty">0</prop>
						<prop name="SelectorOrder">0</prop>
						<prop name="ShowInSelector">0</prop>
						<prop name="ShowInTable">0</prop>
						<prop name="TableOrder">0</prop>
					</obj>
					<obj name="item" class="SamplePropType" version="1">
						<prop name="name">ExtRef</prop>
						<prop name="PropClass">RQExtRefProp</prop>
						<prop name="IsChannelProperty">0</prop>
						<prop name="SelectorOrder">0</prop>
						<prop name="ShowInSelector">0</prop>
						<prop name="ShowInTable">0</prop>
						<prop name="TableOrder">0</prop>
					</obj>
					<obj name="item" class="SamplePropType" version="1">
						<prop name="name">Endpt External Experiment</prop>
						<prop name="PropClass">EndptGenoExtExp</prop>
						<prop name="IsChannelProperty">0</prop>
						<prop name="SelectorOrder">0</prop>
						<prop name="ShowInSelector">0</prop>
						<prop name="ShowInTable">0</prop>
						<prop name="TableOrder">0</prop>
					</obj>
				</list>
			</obj>
			<obj name="SamplePropTypes" class="PropertyTypeList" version="1">
				<list name="emlist" count="26">
					<obj name="item" class="SamplePosPropType" version="1">
						<prop name="name">Position</prop>
						<prop name="PropClass">GenSampleEditPosition</prop>
						<prop name="AnalysisClass">General</prop>
						<prop name="IsChannelProperty">0</prop>
						<prop name="SelectorOrder">0</prop>
						<prop name="ShowInSelector">0</prop>
						<prop name="ShowInTable">1</prop>
						<prop name="TableOrder">0</prop>
					</obj>
					<obj name="item" class="SamplePropType" version="1">
						<prop name="name">Color</prop>
						<prop name="PropClass">SamplePrefColor</prop>
						<prop name="AnalysisClass">General</prop>
						<prop name="IsChannelProperty">0</prop>
						<prop name="SelectorOrder">1</prop>
						<prop name="ShowInSelector">0</prop>
						<prop name="ShowInTable">1</prop>
						<prop name="TableOrder">1</prop>
					</obj>
					<obj name="item" class="SamplePropType" version="1">
						<prop name="name">Replicate of</prop>
						<prop name="PropClass">GenSampleEditReplicate</prop>
						<prop name="AnalysisClass">General</prop>
						<prop name="IsChannelProperty">0</prop>
						<prop name="SelectorOrder">2</prop>
						<prop name="ShowInSelector">0</prop>
						<prop name="ShowInTable">1</prop>
						<prop name="TableOrder">2</prop>
					</obj>
					<obj name="item" class="SamplePropType" version="1">
						<prop name="name">Sample Name</prop>
						<prop name="PropClass">GenSampleEditName</prop>
						<prop name="AnalysisClass">General</prop>
						<prop name="IsChannelProperty">0</prop>
						<prop name="SelectorOrder">3</prop>
						<prop name="ShowInSelector">1</prop>
						<prop name="ShowInTable">1</prop>
						<prop name="TableOrder">3</prop>
					</obj>
					<obj name="item" class="SamplePropType" version="1">
						<prop name="name">Subsets</prop>
						<prop name="PropClass">GenSampleEditSubset</prop>
						<prop name="AnalysisClass">General</prop>
						<prop name="IsChannelProperty">0</prop>
						<prop name="SelectorOrder">4</prop>
						<prop name="ShowInSelector">0</prop>
						<prop name="ShowInTable">0</prop>
						<prop name="TableOrder">4</prop>
					</obj>
					<obj name="item" class="SamplePropType" version="1">
						<prop name="name">Notes</prop>
						<prop name="PropClass">GenSampleEditNotes</prop>
						<prop name="AnalysisClass">General</prop>
						<prop name="IsChannelProperty">0</prop>
						<prop name="SelectorOrder">5</prop>
						<prop name="ShowInSelector">0</prop>
						<prop name="ShowInTable">0</prop>
						<prop name="TableOrder">5</prop>
					</obj>
					<obj name="item" class="SamplePropType" version="1">
						<prop name="name">Sample ID</prop>
						<prop name="PropClass">HTCSampleID</prop>
						<prop name="AnalysisClass">General</prop>
						<prop name="IsChannelProperty">0</prop>
						<prop name="SelectorOrder">6</prop>
						<prop name="ShowInSelector">0</prop>
						<prop name="ShowInTable">0</prop>
						<prop name="TableOrder">6</prop>
					</obj>
					<obj name="item" class="SamplePropType" version="1">
						<prop name="name">Sample Prep Notes</prop>
						<prop name="PropClass">HTCSamplePrepNotes</prop>
						<prop name="AnalysisClass">General</prop>
						<prop name="IsChannelProperty">0</prop>
						<prop name="SelectorOrder">7</prop>
						<prop name="ShowInSelector">0</prop>
						<prop name="ShowInTable">0</prop>
						<prop name="TableOrder">7</prop>
					</obj>
					<obj name="item" class="SamplePrefWidthType" version="1">
						<prop name="name">Width</prop>
						<prop name="PropClass">SamplePrefWidth</prop>
						<prop name="AnalysisClass">Sample preferences</prop>
						<prop name="IsChannelProperty">0</prop>
						<prop name="SelectorOrder">8</prop>
						<prop name="ShowInSelector">0</prop>
						<prop name="ShowInTable">0</prop>
						<prop name="TableOrder">8</prop>
					</obj>
					<obj name="item" class="SamplePrefLineStyleType" version="1">
						<prop name="name">Line Style</prop>
						<prop name="PropClass">SamplePrefLineStyle</prop>
						<prop name="AnalysisClass">Sample preferences</prop>
						<prop name="IsChannelProperty">0</prop>
						<prop name="SelectorOrder">9</prop>
						<prop name="ShowInSelector">0</prop>
						<prop name="ShowInTable">0</prop>
						<prop name="TableOrder">9</prop>
					</obj>
					<obj name="item" class="SamplePrefPointStyleType" version="1">
						<prop name="name">Point Style</prop>
						<prop name="PropClass">SamplePrefPointStyle</prop>
						<prop name="AnalysisClass">Sample preferences</prop>
						<prop name="IsChannelProperty">0</prop>
						<prop name="SelectorOrder">10</prop>
						<prop name="ShowInSelector">0</prop>
						<prop name="ShowInTable">0</prop>
						<prop name="TableOrder">10</prop>
					</obj>
					<obj name="item" class="SamplePropType" version="1">
						<prop name="name">Dominant Channel</prop>
						<prop name="PropClass">DominantChannelProp</prop>
						<prop name="AnalysisClass">Color Compensation Analysis</prop>
						<prop name="IsChannelProperty">0</prop>
						<prop name="SelectorOrder">11</prop>
						<prop name="ShowInSelector">0</prop>
						<prop name="ShowInTable">0</prop>
						<prop name="TableOrder">11</prop>
					</obj>
					<obj name="item" class="EndPtSampleTypePropertyType" version="1">
						<prop name="name">EndPt Sample Type</prop>
						<prop name="PropClass">GroupingSample</prop>
						<prop name="AnalysisClass">EndPtGenotyping</prop>
						<prop name="IsChannelProperty">0</prop>
						<prop name="SelectorOrder">12</prop>
						<prop name="ShowInSelector">0</prop>
						<prop name="ShowInTable">0</prop>
						<prop name="TableOrder">12</prop>
					</obj>
					<obj name="item" class="SamplePropType" version="1">
						<prop name="name">EndPt Genotype</prop>
						<prop name="PropClass">Genotype</prop>
						<prop name="AnalysisClass">EndPtGenotyping</prop>
						<prop name="IsChannelProperty">0</prop>
						<prop name="SelectorOrder">13</prop>
						<prop name="ShowInSelector">0</prop>
						<prop name="ShowInTable">0</prop>
						<prop name="TableOrder">13</prop>
					</obj>
					<obj name="item" class="SamplePropType" version="1">
						<prop name="name">Target Name</prop>
						<prop name="PropClass">TargetName</prop>
						<prop name="AnalysisClass">General</prop>
						<prop name="IsChannelProperty">1</prop>
						<prop name="SelectorOrder">14</prop>
						<prop name="ShowInSelector">0</prop>
						<prop name="ShowInTable">0</prop>
						<prop name="TableOrder">14</prop>
					</obj>
					<obj name="item" class="QuantSampleTypePropertyType" version="1">
						<prop name="name">Quantification Sample Type</prop>
						<prop name="PropClass">QuantSampleTypeProperty</prop>
						<prop name="AnalysisClass">Quantification Analysis</prop>
						<prop name="IsChannelProperty">1</prop>
						<prop name="SelectorOrder">15</prop>
						<prop name="ShowInSelector">0</prop>
						<prop name="ShowInTable">0</prop>
						<prop name="TableOrder">15</prop>
					</obj>
					<obj name="item" class="SamplePropType" version="1">
						<prop name="name">Concentration</prop>
						<prop name="PropClass">QuantConcProperty</prop>
						<prop name="AnalysisClass">Quantification Analysis</prop>
						<prop name="IsChannelProperty">1</prop>
						<prop name="SelectorOrder">16</prop>
						<prop name="ShowInSelector">0</prop>
						<prop name="ShowInTable">0</prop>
						<prop name="TableOrder">16</prop>
					</obj>
					<obj name="item" class="QuantCpType" version="1">
						<prop name="name">Cp Low</prop>
						<prop name="PropClass">QuantCpLowProp</prop>
						<prop name="AnalysisClass">Quantification Analysis</prop>
						<prop name="IsChannelProperty">1</prop>
						<prop name="SelectorOrder">17</prop>
						<prop name="ShowInSelector">0</prop>
						<prop name="ShowInTable">0</prop>
						<prop name="TableOrder">17</prop>
					</obj>
					<obj name="item" class="QuantCpType" version="1">
						<prop name="name">Cp High</prop>
						<prop name="PropClass">QuantCpHighProp</prop>
						<prop name="AnalysisClass">Quantification Analysis</prop>
						<prop name="IsChannelProperty">1</prop>
						<prop name="SelectorOrder">18</prop>
						<prop name="ShowInSelector">0</prop>
						<prop name="ShowInTable">0</prop>
						<prop name="TableOrder">18</prop>
					</obj>
					<obj name="item" class="GroupSampleTypePropertyType" version="1">
						<prop name="name">Melt Geno Sample Type</prop>
						<prop name="PropClass">GroupChannelTypeProp</prop>
						<prop name="AnalysisClass">Melt Geno</prop>
						<prop name="IsChannelProperty">1</prop>
						<prop name="SelectorOrder">19</prop>
						<prop name="ShowInSelector">0</prop>
						<prop name="ShowInTable">0</prop>
						<prop name="TableOrder">19</prop>
					</obj>
					<obj name="item" class="SamplePropType" version="1">
						<prop name="name">Melt Geno Genotype</prop>
						<prop name="PropClass">ChannelGenotype</prop>
						<prop name="AnalysisClass">Melt Geno</prop>
						<prop name="IsChannelProperty">1</prop>
						<prop name="SelectorOrder">20</prop>
						<prop name="ShowInSelector">0</prop>
						<prop name="ShowInTable">0</prop>
						<prop name="TableOrder">20</prop>
					</obj>
					<obj name="item" class="RQTargetPropertyType" version="1">
						<prop name="name">Target Type</prop>
						<prop name="PropClass">RQTargetProperty</prop>
						<prop name="AnalysisClass">Relative Quantification</prop>
						<prop name="IsChannelProperty">1</prop>
						<prop name="SelectorOrder">21</prop>
						<prop name="ShowInSelector">0</prop>
						<prop name="ShowInTable">0</prop>
						<prop name="TableOrder">21</prop>
					</obj>
					<obj name="item" class="RQSampleTargetPropertyType" version="1">
						<prop name="name">Combined Sample and Target Type</prop>
						<prop name="PropClass">RQSampleTargetProperty</prop>
						<prop name="AnalysisClass">Relative Quantification</prop>
						<prop name="IsChannelProperty">1</prop>
						<prop name="SelectorOrder">22</prop>
						<prop name="ShowInSelector">0</prop>
						<prop name="ShowInTable">0</prop>
						<prop name="TableOrder">22</prop>
					</obj>
					<obj name="item" class="SamplePropType" version="1">
						<prop name="name">Efficiency</prop>
						<prop name="PropClass">RQEffProp</prop>
						<prop name="AnalysisClass">Relative Quantification</prop>
						<prop name="IsChannelProperty">1</prop>
						<prop name="SelectorOrder">23</prop>
						<prop name="ShowInSelector">0</prop>
						<prop name="ShowInTable">0</prop>
						<prop name="TableOrder">23</prop>
					</obj>
					<obj name="item" class="GroupSampleTypePropertyTypeNoPos" version="1">
						<prop name="name">Scanning Sample Type</prop>
						<prop name="PropClass">GroupChannelTypeProp</prop>
						<prop name="AnalysisClass">Scanning</prop>
						<prop name="IsChannelProperty">1</prop>
						<prop name="SelectorOrder">24</prop>
						<prop name="ShowInSelector">0</prop>
						<prop name="ShowInTable">0</prop>
						<prop name="TableOrder">24</prop>
					</obj>
					<obj name="item" class="SamplePropType" version="1">
						<prop name="name">Scanning Genotype</prop>
						<prop name="PropClass">ChannelGenotype</prop>
						<prop name="AnalysisClass">Scanning</prop>
						<prop name="IsChannelProperty">1</prop>
						<prop name="SelectorOrder">25</prop>
						<prop name="ShowInSelector">0</prop>
						<prop name="ShowInTable">0</prop>
						<prop name="TableOrder">25</prop>
					</obj>
				</list>
			</obj>
			<obj name="SelectedChannels" class="TEMIntegerSet" version="1">
				<list name="Items" count="1">
					<prop name="Item">0</prop>
				</list>
			</obj>
			<obj name="AnalysisProperties" class="ExpPropList" version="1">
				<list name="emlist" count="3">
					<obj name="PropertyObject" class="EndptGenoExtExp" version="3">
						<prop name="PropertyTypeName">Endpt External Experiment</prop>
					</obj>
					<obj name="PropertyObject" class="RQExtRefProp" version="3">
						<prop name="PropertyTypeName">ExtRef</prop>
						<prop name="RefExpProg">-1</prop>
					</obj>
					<obj name="PropertyObject" class="QuantUnitsProp" version="3">
						<prop name="PropertyTypeName">Units</prop>
					</obj>
				</list>
			</obj>
			<obj name="SampleInfoList" class="SamplePropInfoList" version="1">
				<list name="emlist" count="96">
					<obj name="item" class="SamplePropInfo" version="1">
						<obj name="ChannelProperties" class="ChanPropList" version="2">
							<obj name="ChannelProperties" class="EMList" version="1">
								<list name="emlist" count="1">
									<obj name="item" class="PropertyList" version="1">
										<list name="emlist" count="12">
											<obj name="PropertyObject" class="RQSampleTargetProperty" version="4">
												<prop name="PropertyTypeName">Combined Sample and Target Type</prop>
												<prop name="Position">0</prop>
												<prop name="IsDefault">0</prop>
												<obj name="ChannelProp" class="ChannelProperty" version="1">
													<prop name="ChannelIdx">0</prop>
												</obj>
											</obj>
											<obj name="PropertyObject" class="QuantConcProperty" version="4">
												<prop name="PropertyTypeName">Concentration</prop>
												<prop name="Position">0</prop>
												<prop name="IsDefault">1</prop>
												<prop name="Concentration">0</prop>
												<obj name="ChannelProp" class="ChannelProperty" version="1">
													<prop name="ChannelIdx">0</prop>
												</obj>
												<prop name="ReadOnly">1</prop>
											</obj>
											<obj name="PropertyObject" class="QuantCpHighProp" version="4">
												<prop name="PropertyTypeName">Cp High</prop>
												<prop name="Position">0</prop>
												<prop name="IsDefault">1</prop>
												<prop name="CpRangeHigh">0</prop>
												<obj name="ChannelProp" class="ChannelProperty" version="1">
													<prop name="ChannelIdx">0</prop>
												</obj>
												<prop name="ReadOnly">1</prop>
											</obj>
											<obj name="PropertyObject" class="QuantCpLowProp" version="4">
												<prop name="PropertyTypeName">Cp Low</prop>
												<prop name="Position">0</prop>
												<prop name="IsDefault">1</prop>
												<prop name="CpRangeLow">0</prop>
												<obj name="ChannelProp" class="ChannelProperty" version="1">
													<prop name="ChannelIdx">0</prop>
												</obj>
												<prop name="ReadOnly">1</prop>
											</obj>
											<obj name="PropertyObject" class="RQEffProp" version="4">
												<prop name="PropertyTypeName">Efficiency</prop>
												<prop name="Position">0</prop>
												<prop name="IsDefault">1</prop>
												<prop name="Efficiency">2</prop>
												<obj name="ChannelProp" class="ChannelProperty" version="1">
													<prop name="ChannelIdx">0</prop>
												</obj>
											</obj>
											<obj name="PropertyObject" class="ChannelGenotype" version="4">
												<prop name="PropertyTypeName">Melt Geno Genotype</prop>
												<prop name="Position">0</prop>
												<prop name="IsDefault">1</prop>
												<prop name="ReadOnly">1</prop>
												<obj name="ChannelProp" class="ChannelProperty" version="1">
													<prop name="ChannelIdx">0</prop>
												</obj>
											</obj>
											<obj name="PropertyObject" class="GroupChannelTypeProp" version="4">
												<prop name="PropertyTypeName">Melt Geno Sample Type</prop>
												<prop name="Position">0</prop>
												<prop name="IsDefault">0</prop>
												<prop name="GroupSampleType">mstUnknown</prop>
												<obj name="ChannelProp" class="ChannelProperty" version="1">
													<prop name="ChannelIdx">0</prop>
												</obj>
											</obj>
											<obj name="PropertyObject" class="QuantSampleTypeProperty" version="4">
												<prop name="PropertyTypeName">Quantification Sample Type</prop>
												<prop name="Position">0</prop>
												<prop name="IsDefault">0</prop>
												<prop name="SampleType">qsUnknown</prop>
												<obj name="ChannelProp" class="ChannelProperty" version="1">
													<prop name="ChannelIdx">0</prop>
												</obj>
											</obj>
											<obj name="PropertyObject" class="ChannelGenotype" version="4">
												<prop name="PropertyTypeName">Scanning Genotype</prop>
												<prop name="Position">0</prop>
												<prop name="IsDefault">1</prop>
												<prop name="ReadOnly">1</prop>
												<obj name="ChannelProp" class="ChannelProperty" version="1">
													<prop name="ChannelIdx">0</prop>
												</obj>
											</obj>
											<obj name="PropertyObject" class="GroupChannelTypeProp" version="4">
												<prop name="PropertyTypeName">Scanning Sample Type</prop>
												<prop name="Position">0</prop>
												<prop name="IsDefault">0</prop>
												<prop name="GroupSampleType">mstUnknown</prop>
												<obj name="ChannelProp" class="ChannelProperty" version="1">
													<prop name="ChannelIdx">0</prop>
												</obj>
											</obj>
											<obj name="PropertyObject" class="TargetName" version="4">
												<prop name="PropertyTypeName">Target Name</prop>
												<prop name="Position">0</prop>
												<prop name="IsDefault">1</prop>
												<obj name="ChannelProp" class="ChannelProperty" version="1">
													<prop name="ChannelIdx">0</prop>
												</obj>
											</obj>
											<obj name="PropertyObject" class="RQTargetProperty" version="4">
												<prop name="PropertyTypeName">Target Type</prop>
												<prop name="Position">0</prop>
												<prop name="IsDefault">0</prop>
												<prop name="TargetType">dtNone</prop>
												<obj name="ChannelProp" class="ChannelProperty" version="1">
													<prop name="ChannelIdx">0</prop>
												</obj>
											</obj>
										</list>
									</obj>
								</list>
							</obj>
						</obj>
						<prop name="ChannelPropertyCount">1</prop>
						<prop name="ContainerPosition">0</prop>
						<prop name="HasSampleProperties">1</prop>
						<obj name="SampleProperties" class="PropertyList" version="1">
							<list name="emlist" count="14">
								<obj name="PropertyObject" class="SamplePrefColor" version="4">
									<prop name="PropertyTypeName">Color</prop>
									<prop name="Position">0</prop>
									<prop name="IsDefault">0</prop>
									<prop name="Color">$00FF8000</prop>
								</obj>
								<obj name="PropertyObject" class="DominantChannelProp" version="4">
									<prop name="PropertyTypeName">Dominant Channel</prop>
									<prop name="Position">0</prop>
									<prop name="IsDefault">0</prop>
									<prop name="DominantChannel">0</prop>
								</obj>
								<obj name="PropertyObject" class="Genotype" version="4">
									<prop name="PropertyTypeName">EndPt Genotype</prop>
									<prop name="Position">0</prop>
									<prop name="IsDefault">1</prop>
									<prop name="ReadOnly">1</prop>
								</obj>
								<obj name="PropertyObject" class="GroupingSample" version="4">
									<prop name="PropertyTypeName">EndPt Sample Type</prop>
									<prop name="Position">0</prop>
									<prop name="IsDefault">0</prop>
									<prop name="GroupSampleType">mstUnknown</prop>
								</obj>
								<obj name="PropertyObject" class="SamplePrefLineStyle" version="4">
									<prop name="PropertyTypeName">Line Style</prop>
									<prop name="Position">0</prop>
									<prop name="IsDefault">0</prop>
									<prop name="LineStyle">psSolid</prop>
								</obj>
								<obj name="PropertyObject" class="GenSampleEditNotes" version="4">
									<prop name="PropertyTypeName">Notes</prop>
									<prop name="Position">0</prop>
									<prop name="IsDefault">1</prop>
								</obj>
								<obj name="PropertyObject" class="SamplePrefPointStyle" version="4">
									<prop name="PropertyTypeName">Point Style</prop>
									<prop name="Position">0</prop>
									<prop name="IsDefault">0</prop>
									<prop name="PointStyle">psNothing</prop>
								</obj>
								<obj name="PropertyObject" class="GenSampleEditPosition" version="4">
									<prop name="PropertyTypeName">Position</prop>
									<prop name="Position">0</prop>
									<prop name="IsDefault">1</prop>
								</obj>
								<obj name="PropertyObject" class="GenSampleEditReplicate" version="4">
									<prop name="PropertyTypeName">Replicate of</prop>
									<prop name="Position">0</prop>
									<prop name="IsDefault">1</prop>
									<prop name="ReplicateOf">-1</prop>
								</obj>
								<obj name="PropertyObject" class="HTCSampleID" version="4">
									<prop name="PropertyTypeName">Sample ID</prop>
									<prop name="Position">0</prop>
									<prop name="IsDefault">1</prop>
								</obj>
								<obj name="PropertyObject" class="GenSampleEditName" version="4">
									<prop name="PropertyTypeName">Sample Name</prop>
									<prop name="Position">0</prop>
									<prop name="IsDefault">0</prop>
									<prop name="name">NAPDH 1</prop>
								</obj>
								<obj name="PropertyObject" class="HTCSamplePrepNotes" version="4">
									<prop name="PropertyTypeName">Sample Prep Notes</prop>
									<prop name="Position">0</prop>
									<prop name="IsDefault">1</prop>
								</obj>
								<obj name="PropertyObject" class="GenSampleEditSubset" version="4">
									<prop name="PropertyTypeName">Subsets</prop>
									<prop name="Position">0</prop>
									<prop name="IsDefault">1</prop>
								</obj>
								<obj name="PropertyObject" class="SamplePrefWidth" version="5">
									<prop name="PropertyTypeName">Width</prop>
									<prop name="Position">0</prop>
									<prop name="IsDefault">1</prop>
									<prop name="Width">1</prop>
								</obj>
							</list>
						</obj>
					</obj>
					<obj name="item" class="SamplePropInfo" version="1">
						<obj name="ChannelProperties" class="ChanPropList" version="2">
							<obj name="ChannelProperties" class="EMList" version="1">
								<list name="emlist" count="1">
									<obj name="item" class="PropertyList" version="1">
										<list name="emlist" count="12">
											<obj name="PropertyObject" class="RQSampleTargetProperty" version="4">
												<prop name="PropertyTypeName">Combined Sample and Target Type</prop>
												<prop name="Position">1</prop>
												<prop name="IsDefault">0</prop>
												<obj name="ChannelProp" class="ChannelProperty" version="1">
													<prop name="ChannelIdx">0</prop>
												</obj>
											</obj>
											<obj name="PropertyObject" class="QuantConcProperty" version="4">
												<prop name="PropertyTypeName">Concentration</prop>
												<prop name="Position">1</prop>
												<prop name="IsDefault">1</prop>
												<prop name="Concentration">0</prop>
												<obj name="ChannelProp" class="ChannelProperty" version="1">
													<prop name="ChannelIdx">0</prop>
												</obj>
												<prop name="ReadOnly">1</prop>
											</obj>
											<obj name="PropertyObject" class="QuantCpHighProp" version="4">
												<prop name="PropertyTypeName">Cp High</prop>
												<prop name="Position">1</prop>
												<prop name="IsDefault">1</prop>
												<prop name="CpRangeHigh">0</prop>
												<obj name="ChannelProp" class="ChannelProperty" version="1">
													<prop name="ChannelIdx">0</prop>
												</obj>
												<prop name="ReadOnly">1</prop>
											</obj>
											<obj name="PropertyObject" class="QuantCpLowProp" version="4">
												<prop name="PropertyTypeName">Cp Low</prop>
												<prop name="Position">1</prop>
												<prop name="IsDefault">1</prop>
												<prop name="CpRangeLow">0</prop>
												<obj name="ChannelProp" class="ChannelProperty" version="1">
													<prop name="ChannelIdx">0</prop>
												</obj>
												<prop name="ReadOnly">1</prop>
											</obj>
											<obj name="PropertyObject" class="RQEffProp" version="4">
												<prop name="PropertyTypeName">Efficiency</prop>
												<prop name="Position">1</prop>
												<prop name="IsDefault">1</prop>
												<prop name="Efficiency">2</prop>
												<obj name="ChannelProp" class="ChannelProperty" version="1">
													<prop name="ChannelIdx">0</prop>
												</obj>
											</obj>
											<obj name="PropertyObject" class="ChannelGenotype" version="4">
												<prop name="PropertyTypeName">Melt Geno Genotype</prop>
												<prop name="Position">1</prop>
												<prop name="IsDefault">1</prop>
												<prop name="ReadOnly">1</prop>
												<obj name="ChannelProp" class="ChannelProperty" version="1">
													<prop name="ChannelIdx">0</prop>
												</obj>
											</obj>
											<obj name="PropertyObject" class="GroupChannelTypeProp" version="4">
												<prop name="PropertyTypeName">Melt Geno Sample Type</prop>
												<prop name="Position">1</prop>
												<prop name="IsDefault">0</prop>
												<prop name="GroupSampleType">mstUnknown</prop>
												<obj name="ChannelProp" class="ChannelProperty" version="1">
													<prop name="ChannelIdx">0</prop>
												</obj>
											</obj>
											<obj name="PropertyObject" class="QuantSampleTypeProperty" version="4">
												<prop name="PropertyTypeName">Quantification Sample Type</prop>
												<prop name="Position">1</prop>
												<prop name="IsDefault">0</prop>
												<prop name="SampleType">qsUnknown</prop>
												<obj name="ChannelProp" class="ChannelProperty" version="1">
													<prop name="ChannelIdx">0</prop>
												</obj>
											</obj>
											<obj name="PropertyObject" class="ChannelGenotype" version="4">
												<prop name="PropertyTypeName">Scanning Genotype</prop>
												<prop name="Position">1</prop>
												<prop name="IsDefault">1</prop>
												<prop name="ReadOnly">1</prop>
												<obj name="ChannelProp" class="ChannelProperty" version="1">
													<prop name="ChannelIdx">0</prop>
												</obj>
											</obj>
											<obj name="PropertyObject" class="GroupChannelTypeProp" version="4">
												<prop name="PropertyTypeName">Scanning Sample Type</prop>
												<prop name="Position">1</prop>
												<prop name="IsDefault">0</prop>
												<prop name="GroupSampleType">mstUnknown</prop>
												<obj name="ChannelProp" class="ChannelProperty" version="1">
													<prop name="ChannelIdx">0</prop>
												</obj>
											</obj>
											<obj name="PropertyObject" class="TargetName" version="4">
												<prop name="PropertyTypeName">Target Name</prop>
												<prop name="Position">1</prop>
												<prop name="IsDefault">1</prop>
												<obj name="ChannelProp" class="ChannelProperty" version="1">
													<prop name="ChannelIdx">0</prop>
												</obj>
											</obj>
											<obj name="PropertyObject" class="RQTargetProperty" version="4">
												<prop name="PropertyTypeName">Target Type</prop>
												<prop name="Position">1</prop>
												<prop name="IsDefault">0</prop>
												<prop name="TargetType">dtNone</prop>
												<obj name="ChannelProp" class="ChannelProperty" version="1">
													<prop name="ChannelIdx">0</prop>
												</obj>
											</obj>
										</list>
									</obj>
								</list>
							</obj>
						</obj>
						<prop name="ChannelPropertyCount">1</prop>
						<prop name="ContainerPosition">1</prop>
						<prop name="HasSampleProperties">1</prop>
						<obj name="SampleProperties" class="PropertyList" version="1">
							<list name="emlist" count="14">
								<obj name="PropertyObject" class="SamplePrefColor" version="4">
									<prop name="PropertyTypeName">Color</prop>
									<prop name="Position">1</prop>
									<prop name="IsDefault">0</prop>
									<prop name="Color">clRed</prop>
								</obj>
								<obj name="PropertyObject" class="DominantChannelProp" version="4">
									<prop name="PropertyTypeName">Dominant Channel</prop>
									<prop name="Position">1</prop>
									<prop name="IsDefault">0</prop>
									<prop name="DominantChannel">0</prop>
								</obj>
								<obj name="PropertyObject" class="Genotype" version="4">
									<prop name="PropertyTypeName">EndPt Genotype</prop>
									<prop name="Position">1</prop>
									<prop name="IsDefault">1</prop>
									<prop name="ReadOnly">1</prop>
								</obj>
								<obj name="PropertyObject" class="GroupingSample" version="4">
									<prop name="PropertyTypeName">EndPt Sample Type</prop>
									<prop name="Position">1</prop>
									<prop name="IsDefault">0</prop>
									<prop name="GroupSampleType">mstUnknown</prop>
								</obj>
								<obj name="PropertyObject" class="SamplePrefLineStyle" version="4">
									<prop name="PropertyTypeName">Line Style</prop>
									<prop name="Position">1</prop>
									<prop name="IsDefault">0</prop>
									<prop name="LineStyle">psSolid</prop>
								</obj>
								<obj name="PropertyObject" class="GenSampleEditNotes" version="4">
									<prop name="PropertyTypeName">Notes</prop>
									<prop name="Position">1</prop>
									<prop name="IsDefault">1</prop>
								</obj>
								<obj name="PropertyObject" class="SamplePrefPointStyle" version="4">
									<prop name="PropertyTypeName">Point Style</prop>
									<prop name="Position">1</prop>
									<prop name="IsDefault">0</prop>
									<prop name="PointStyle">psNothing</prop>
								</obj>
								<obj name="PropertyObject" class="GenSampleEditPosition" version="4">
									<prop name="PropertyTypeName">Position</prop>
									<prop name="Position">1</prop>
									<prop name="IsDefault">1</prop>
								</obj>
								<obj name="PropertyObject" class="GenSampleEditReplicate" version="4">
									<prop name="PropertyTypeName">Replicate of</prop>
									<prop name="Position">1</prop>
									<prop name="IsDefault">1</prop>
									<prop name="ReplicateOf">-1</prop>
								</obj>
								<obj name="PropertyObject" class="HTCSampleID" version="4">
									<prop name="PropertyTypeName">Sample ID</prop>
									<prop name="Position">1</prop>
									<prop name="IsDefault">1</prop>
								</obj>
								<obj name="PropertyObject" class="GenSampleEditName" version="4">
									<prop name="PropertyTypeName">Sample Name</prop>
									<prop name="Position">1</prop>
									<prop name="IsDefault">0</prop>
									<prop name="name">NAPDH 1</prop>
								</obj>
								<obj name="PropertyObject" class="HTCSamplePrepNotes" version="4">
									<prop name="PropertyTypeName">Sample Prep Notes</prop>
									<prop name="Position">1</prop>
									<prop name="IsDefault">1</prop>
								</obj>
								<obj name="PropertyObject" class="GenSampleEditSubset" version="4">
									<prop name="PropertyTypeName">Subsets</prop>
									<prop name="Position">1</prop>
									<prop name="IsDefault">1</prop>
								</obj>
								<obj name="PropertyObject" class="SamplePrefWidth" version="5">
									<prop name="PropertyTypeName">Width</prop>
									<prop name="Position">1</prop>
									<prop name="IsDefault">1</prop>
									<prop name="Width">1</prop>
								</obj>
							</list>
						</obj>
					</obj>
					<obj name="item" class="SamplePropInfo" version="1">
						<obj name="ChannelProperties" class="ChanPropList" version="2">
							<obj name="ChannelProperties" class="EMList" version="1">
								<list name="emlist" count="1">
									<obj name="item" class="PropertyList" version="1">
										<list name="emlist" count="12">
											<obj name="PropertyObject" class="RQSampleTargetProperty" version="4">
												<prop name="PropertyTypeName">Combined Sample and Target Type</prop>
												<prop name="Position">2</prop>
												<prop name="IsDefault">0</prop>
												<obj name="ChannelProp" class="ChannelProperty" version="1">
													<prop name="ChannelIdx">0</prop>
												</obj>
											</obj>
											<obj name="PropertyObject" class="QuantConcProperty" version="4">
												<prop name="PropertyTypeName">Concentration</prop>
												<prop name="Position">2</prop>
												<prop name="IsDefault">1</prop>
												<prop name="Concentration">0</prop>
												<obj name="ChannelProp" class="ChannelProperty" version="1">
													<prop name="ChannelIdx">0</prop>
												</obj>
												<prop name="ReadOnly">1</prop>
											</obj>
											<obj name="PropertyObject" class="QuantCpHighProp" version="4">
												<prop name="PropertyTypeName">Cp High</prop>
												<prop name="Position">2</prop>
												<prop name="IsDefault">1</prop>
												<prop name="CpRangeHigh">0</prop>
												<obj name="ChannelProp" class="ChannelProperty" version="1">
													<prop name="ChannelIdx">0</prop>
												</obj>
												<prop name="ReadOnly">1</prop>
											</obj>
											<obj name="PropertyObject" class="QuantCpLowProp" version="4">
												<prop name="PropertyTypeName">Cp Low</prop>
												<prop name="Position">2</prop>
												<prop name="IsDefault">1</prop>
												<prop name="CpRangeLow">0</prop>
												<obj name="ChannelProp" class="ChannelProperty" version="1">
													<prop name="ChannelIdx">0</prop>
												</obj>
												<prop name="ReadOnly">1</prop>
											</obj>
											<obj name="PropertyObject" class="RQEffProp" version="4">
												<prop name="PropertyTypeName">Efficiency</prop>
												<prop name="Position">2</prop>
												<prop name="IsDefault">1</prop>
												<prop name="Efficiency">2</prop>
												<obj name="ChannelProp" class="ChannelProperty" version="1">
													<prop name="ChannelIdx">0</prop>
												</obj>
											</obj>
											<obj name="PropertyObject" class="ChannelGenotype" version="4">
												<prop name="PropertyTypeName">Melt Geno Genotype</prop>
												<prop name="Position">2</prop>
												<prop name="IsDefault">1</prop>
												<prop name="ReadOnly">1</prop>
												<obj name="ChannelProp" class="ChannelProperty" version="1">
													<prop name="ChannelIdx">0</prop>
												</obj>
											</obj>
											<obj name="PropertyObject" class="GroupChannelTypeProp" version="4">
												<prop name="PropertyTypeName">Melt Geno Sample Type</prop>
												<prop name="Position">2</prop>
												<prop name="IsDefault">0</prop>
												<prop name="GroupSampleType">mstUnknown</prop>
												<obj name="ChannelProp" class="ChannelProperty" version="1">
													<prop name="ChannelIdx">0</prop>
												</obj>
											</obj>
											<obj name="PropertyObject" class="QuantSampleTypeProperty" version="4">
												<prop name="PropertyTypeName">Quantification Sample Type</prop>
												<prop name="Position">2</prop>
												<prop name="IsDefault">0</prop>
												<prop name="SampleType">qsUnknown</prop>
												<obj name="ChannelProp" class="ChannelProperty" version="1">
													<prop name="ChannelIdx">0</prop>
												</obj>
											</obj>
											<obj name="PropertyObject" class="ChannelGenotype" version="4">
												<prop name="PropertyTypeName">Scanning Genotype</prop>
												<prop name="Position">2</prop>
												<prop name="IsDefault">1</prop>
												<prop name="ReadOnly">1</prop>
												<obj name="ChannelProp" class="ChannelProperty" version="1">
													<prop name="ChannelIdx">0</prop>
												</obj>
											</obj>
											<obj name="PropertyObject" class="GroupChannelTypeProp" version="4">
												<prop name="PropertyTypeName">Scanning Sample Type</prop>
												<prop name="Position">2</prop>
												<prop name="IsDefault">0</prop>
												<prop name="GroupSampleType">mstUnknown</prop>
												<obj name="ChannelProp" class="ChannelProperty" version="1">
													<prop name="ChannelIdx">0</prop>
												</obj>
											</obj>
											<obj name="PropertyObject" class="TargetName" version="4">
												<prop name="PropertyTypeName">Target Name</prop>
												<prop name="Position">2</prop>
												<prop name="IsDefault">1</prop>
												<obj name="ChannelProp" class="ChannelProperty" version="1">
													<prop name="ChannelIdx">0</prop>
												</obj>
											</obj>
											<obj name="PropertyObject" class="RQTargetProperty" version="4">
												<prop name="PropertyTypeName">Target Type</prop>
												<prop name="Position">2</prop>
												<prop name="IsDefault">0</prop>
												<prop name="TargetType">dtNone</prop>
												<obj name="ChannelProp" class="ChannelProperty" version="1">
													<prop name="ChannelIdx">0</prop>
												</obj>
											</obj>
										</list>
									</obj>
								</list>
							</obj>
						</obj>
						<prop name="ChannelPropertyCount">1</prop>
						<prop name="ContainerPosition">2</prop>
						<prop name="HasSampleProperties">1</prop>
						<obj name="SampleProperties" class="PropertyList" version="1">
							<list name="emlist" count="14">
								<obj name="PropertyObject" class="SamplePrefColor" version="4">
									<prop name="PropertyTypeName">Color</prop>
									<prop name="Position">2</prop>
									<prop name="IsDefault">0</prop>
									<prop name="Color">$0030D700</prop>
								</obj>
								<obj name="PropertyObject" class="DominantChannelProp" version="4">
									<prop name="PropertyTypeName">Dominant Channel</prop>
									<prop name="Position">2</prop>
									<prop name="IsDefault">0</prop>
									<prop name="DominantChannel">0</prop>
								</obj>
								<obj name="PropertyObject" class="Genotype" version="4">
									<prop name="PropertyTypeName">EndPt Genotype</prop>
									<prop name="Position">2</prop>
									<prop name="IsDefault">1</prop>
									<prop name="ReadOnly">1</prop>
								</obj>
								<obj name="PropertyObject" class="GroupingSample" version="4">
									<prop name="PropertyTypeName">EndPt Sample Type</prop>
									<prop name="Position">2</prop>
									<prop name="IsDefault">0</prop>
									<prop name="GroupSampleType">mstUnknown</prop>
								</obj>
								<obj name="PropertyObject" class="SamplePrefLineStyle" version="4">
									<prop name="PropertyTypeName">Line Style</prop>
									<prop name="Position">2</prop>
									<prop name="IsDefault">0</prop>
									<prop name="LineStyle">psSolid</prop>
								</obj>
								<obj name="PropertyObject" class="GenSampleEditNotes" version="4">
									<prop name="PropertyTypeName">Notes</prop>
									<prop name="Position">2</prop>
									<prop name="IsDefault">1</prop>
								</obj>
								<obj name="PropertyObject" class="SamplePrefPointStyle" version="4">
									<prop name="PropertyTypeName">Point Style</prop>
									<prop name="Position">2</prop>
									<prop name="IsDefault">0</prop>
									<prop name="PointStyle">psNothing</prop>
								</obj>
								<obj name="PropertyObject" class="GenSampleEditPosition" version="4">
									<prop name="PropertyTypeName">Position</prop>
									<prop name="Position">2</prop>
									<prop name="IsDefault">1</prop>
								</obj>
								<obj name="PropertyObject" class="GenSampleEditReplicate" version="4">
									<prop name="PropertyTypeName">Replicate of</prop>
									<prop name="Position">2</prop>
									<prop name="IsDefault">1</prop>
									<prop name="ReplicateOf">-1</prop>
								</obj>
								<obj name="PropertyObject" class="HTCSampleID" version="4">
									<prop name="PropertyTypeName">Sample ID</prop>
									<prop name="Position">2</prop>
									<prop name="IsDefault">1</prop>
								</obj>
								<obj name="PropertyObject" class="GenSampleEditName" version="4">
									<prop name="PropertyTypeName">Sample Name</prop>
									<prop name="Position">2</prop>
									<prop name="IsDefault">0</prop>
									<prop name="name">NAPDH 1</prop>
								</obj>
								<obj name="PropertyObject" class="HTCSamplePrepNotes" version="4">
									<prop name="PropertyTypeName">Sample Prep Notes</prop>
									<prop name="Position">2</prop>
									<prop name="IsDefault">1</prop>
								</obj>
								<obj name="PropertyObject" class="GenSampleEditSubset" version="4">
									<prop name="PropertyTypeName">Subsets</prop>
									<prop name="Position">2</prop>
									<prop name="IsDefault">1</prop>
								</obj>
								<obj name="PropertyObject" class="SamplePrefWidth" version="5">
									<prop name="PropertyTypeName">Width</prop>
									<prop name="Position">2</prop>
									<prop name="IsDefault">1</prop>
									<prop name="Width">1</prop>
								</obj>
							</list>
						</obj>
					</obj>
					<obj name="item" class="SamplePropInfo" version="1">
						<obj name="ChannelProperties" class="ChanPropList" version="2">
							<obj name="ChannelProperties" class="EMList" version="1">
								<list name="emlist" count="1">
									<obj name="item" class="PropertyList" version="1">
										<list name="emlist" count="12">
											<obj name="PropertyObject" class="RQSampleTargetProperty" version="4">
												<prop name="PropertyTypeName">Combined Sample and Target Type</prop>
												<prop name="Position">3</prop>
												<prop name="IsDefault">0</prop>
												<obj name="ChannelProp" class="ChannelProperty" version="1">
													<prop name="ChannelIdx">0</prop>
												</obj>
											</obj>
											<obj name="PropertyObject" class="QuantConcProperty" version="4">
												<prop name="PropertyTypeName">Concentration</prop>
												<prop name="Position">3</prop>
												<prop name="IsDefault">1</prop>
												<prop name="Concentration">0</prop>
												<obj name="ChannelProp" class="ChannelProperty" version="1">
													<prop name="ChannelIdx">0</prop>
												</obj>
												<prop name="ReadOnly">1</prop>
											</obj>
											<obj name="PropertyObject" class="QuantCpHighProp" version="4">
												<prop name="PropertyTypeName">Cp High</prop>
												<prop name="Position">3</prop>
												<prop name="IsDefault">1</prop>
												<prop name="CpRangeHigh">0</prop>
												<obj name="ChannelProp" class="ChannelProperty" version="1">
													<prop name="ChannelIdx">0</prop>
												</obj>
												<prop name="ReadOnly">1</prop>
											</obj>
											<obj name="PropertyObject" class="QuantCpLowProp" version="4">
												<prop name="PropertyTypeName">Cp Low</prop>
												<prop name="Position">3</prop>
												<prop name="IsDefault">1</prop>
												<prop name="CpRangeLow">0</prop>
												<obj name="ChannelProp" class="ChannelProperty" version="1">
													<prop name="ChannelIdx">0</prop>
												</obj>
												<prop name="ReadOnly">1</prop>
											</obj>
											<obj name="PropertyObject" class="RQEffProp" version="4">
												<prop name="PropertyTypeName">Efficiency</prop>
												<prop name="Position">3</prop>
												<prop name="IsDefault">1</prop>
												<prop name="Efficiency">2</prop>
												<obj name="ChannelProp" class="ChannelProperty" version="1">
													<prop name="ChannelIdx">0</prop>
												</obj>
											</obj>
											<obj name="PropertyObject" class="ChannelGenotype" version="4">
												<prop name="PropertyTypeName">Melt Geno Genotype</prop>
												<prop name="Position">3</prop>
												<prop name="IsDefault">1</prop>
												<prop name="ReadOnly">1</prop>
												<obj name="ChannelProp" class="ChannelProperty" version="1">
													<prop name="ChannelIdx">0</prop>
												</obj>
											</obj>
											<obj name="PropertyObject" class="GroupChannelTypeProp" version="4">
												<prop name="PropertyTypeName">Melt Geno Sample Type</prop>
												<prop name="Position">3</prop>
												<prop name="IsDefault">0</prop>
												<prop name="GroupSampleType">mstUnknown</prop>
												<obj name="ChannelProp" class="ChannelProperty" version="1">
													<prop name="ChannelIdx">0</prop>
												</obj>
											</obj>
											<obj name="PropertyObject" class="QuantSampleTypeProperty" version="4">
												<prop name="PropertyTypeName">Quantification Sample Type</prop>
												<prop name="Position">3</prop>
												<prop name="IsDefault">0</prop>
												<prop name="SampleType">qsUnknown</prop>
												<obj name="ChannelProp" class="ChannelProperty" version="1">
													<prop name="ChannelIdx">0</prop>
												</obj>
											</obj>
											<obj name="PropertyObject" class="ChannelGenotype" version="4">
												<prop name="PropertyTypeName">Scanning Genotype</prop>
												<prop name="Position">3</prop>
												<prop name="IsDefault">1</prop>
												<prop name="ReadOnly">1</prop>
												<obj name="ChannelProp" class="ChannelProperty" version="1">
													<prop name="ChannelIdx">0</prop>
												</obj>
											</obj>
											<obj name="PropertyObject" class="GroupChannelTypeProp" version="4">
												<prop name="PropertyTypeName">Scanning Sample Type</prop>
												<prop name="Position">3</prop>
												<prop name="IsDefault">0</prop>
												<prop name="GroupSampleType">mstUnknown</prop>
												<obj name="ChannelProp" class="ChannelProperty" version="1">
													<prop name="ChannelIdx">0</prop>
												</obj>
											</obj>
											<obj name="PropertyObject" class="TargetName" version="4">
												<prop name="PropertyTypeName">Target Name</prop>
												<prop name="Position">3</prop>
												<prop name="IsDefault">1</prop>
												<obj name="ChannelProp" class="ChannelProperty" version="1">
													<prop name="ChannelIdx">0</prop>
												</obj>
											</obj>
											<obj name="PropertyObject" class="RQTargetProperty" version="4">
												<prop name="PropertyTypeName">Target Type</prop>
												<prop name="Position">3</prop>
												<prop name="IsDefault">0</prop>
												<prop name="TargetType">dtNone</prop>
												<obj name="ChannelProp" class="ChannelProperty" version="1">
													<prop name="ChannelIdx">0</prop>
												</obj>
											</obj>
										</list>
									</obj>
								</list>
							</obj>
						</obj>
						<prop name="ChannelPropertyCount">1</prop>
						<prop name="ContainerPosition">3</prop>
						<prop name="HasSampleProperties">1</prop>
						<obj name="SampleProperties" class="PropertyList" version="1">
							<list name="emlist" count="14">
								<obj name="PropertyObject" class="SamplePrefColor" version="4">
									<prop name="PropertyTypeName">Color</prop>
									<prop name="Position">3</prop>
									<prop name="IsDefault">0</prop>
									<prop name="Color">clFuchsia</prop>
								</obj>
								<obj name="PropertyObject" class="DominantChannelProp" version="4">
									<prop name="PropertyTypeName">Dominant Channel</prop>
									<prop name="Position">3</prop>
									<prop name="IsDefault">0</prop>
									<prop name="DominantChannel">0</prop>
								</obj>
								<obj name="PropertyObject" class="Genotype" version="4">
									<prop name="PropertyTypeName">EndPt Genotype</prop>
									<prop name="Position">3</prop>
									<prop name="IsDefault">1</prop>
									<prop name="ReadOnly">1</prop>
								</obj>
								<obj name="PropertyObject" class="GroupingSample" version="4">
									<prop name="PropertyTypeName">EndPt Sample Type</prop>
									<prop name="Position">3</prop>
									<prop name="IsDefault">0</prop>
									<prop name="GroupSampleType">mstUnknown</prop>
								</obj>
								<obj name="PropertyObject" class="SamplePrefLineStyle" version="4">
									<prop name="PropertyTypeName">Line Style</prop>
									<prop name="Position">3</prop>
									<prop name="IsDefault">0</prop>
									<prop name="LineStyle">psSolid</prop>
								</obj>
								<obj name="PropertyObject" class="GenSampleEditNotes" version="4">
									<prop name="PropertyTypeName">Notes</prop>
									<prop name="Position">3</prop>
									<prop name="IsDefault">1</prop>
								</obj>
								<obj name="PropertyObject" class="SamplePrefPointStyle" version="4">
									<prop name="PropertyTypeName">Point Style</prop>
									<prop name="Position">3</prop>
									<prop name="IsDefault">0</prop>
									<prop name="PointStyle">psNothing</prop>
								</obj>
								<obj name="PropertyObject" class="GenSampleEditPosition" version="4">
									<prop name="PropertyTypeName">Position</prop>
									<prop name="Position">3</prop>
									<prop name="IsDefault">1</prop>
								</obj>
								<obj name="PropertyObject" class="GenSampleEditReplicate" version="4">
									<prop name="PropertyTypeName">Replicate of</prop>
									<prop name="Position">3</prop>
									<prop name="IsDefault">1</prop>
									<prop name="ReplicateOf">-1</prop>
								</obj>
								<obj name="PropertyObject" class="HTCSampleID" version="4">
									<prop name="PropertyTypeName">Sample ID</prop>
									<prop name="Position">3</prop>
									<prop name="IsDefault">1</prop>
								</obj>
								<obj name="PropertyObject" class="GenSampleEditName" version="4">
									<prop name="PropertyTypeName">Sample Name</prop>
									<prop name="Position">3</prop>
									<prop name="IsDefault">0</prop>
									<prop name="name">NAPDH 2</prop>
								</obj>
								<obj name="PropertyObject" class="HTCSamplePrepNotes" version="4">
									<prop name="PropertyTypeName">Sample Prep Notes</prop>
									<prop name="Position">3</prop>
									<prop name="IsDefault">1</prop>
								</obj>
								<obj name="PropertyObject" class="GenSampleEditSubset" version="4">
									<prop name="PropertyTypeName">Subsets</prop>
									<prop name="Position">3</prop>
									<prop name="IsDefault">1</prop>
								</obj>
								<obj name="PropertyObject" class="SamplePrefWidth" version="5">
									<prop name="PropertyTypeName">Width</prop>
									<prop name="Position">3</prop>
									<prop name="IsDefault">1</prop>
									<prop name="Width">1</prop>
								</obj>
							</list>
						</obj>
					</obj>
					<obj name="item" class="SamplePropInfo" version="1">
						<obj name="ChannelProperties" class="ChanPropList" version="2">
							<obj name="ChannelProperties" class="EMList" version="1">
								<list name="emlist" count="1">
									<obj name="item" class="PropertyList" version="1">
										<list name="emlist" count="12">
											<obj name="PropertyObject" class="RQSampleTargetProperty" version="4">
												<prop name="PropertyTypeName">Combined Sample and Target Type</prop>
												<prop name="Position">4</prop>
												<prop name="IsDefault">0</prop>
												<obj name="ChannelProp" class="ChannelProperty" version="1">
													<prop name="ChannelIdx">0</prop>
												</obj>
											</obj>
											<obj name="PropertyObject" class="QuantConcProperty" version="4">
												<prop name="PropertyTypeName">Concentration</prop>
												<prop name="Position">4</prop>
												<prop name="IsDefault">1</prop>
												<prop name="Concentration">0</prop>
												<obj name="ChannelProp" class="ChannelProperty" version="1">
													<prop name="ChannelIdx">0</prop>
												</obj>
												<prop name="ReadOnly">1</prop>
											</obj>
											<obj name="PropertyObject" class="QuantCpHighProp" version="4">
												<prop name="PropertyTypeName">Cp High</prop>
												<prop name="Position">4</prop>
												<prop name="IsDefault">1</prop>
												<prop name="CpRangeHigh">0</prop>
												<obj name="ChannelProp" class="ChannelProperty" version="1">
													<prop name="ChannelIdx">0</prop>
												</obj>
												<prop name="ReadOnly">1</prop>
											</obj>
											<obj name="PropertyObject" class="QuantCpLowProp" version="4">
												<prop name="PropertyTypeName">Cp Low</prop>
												<prop name="Position">4</prop>
												<prop name="IsDefault">1</prop>
												<prop name="CpRangeLow">0</prop>
												<obj name="ChannelProp" class="ChannelProperty" version="1">
													<prop name="ChannelIdx">0</prop>
												</obj>
												<prop name="ReadOnly">1</prop>
											</obj>
											<obj name="PropertyObject" class="RQEffProp" version="4">
												<prop name="PropertyTypeName">Efficiency</prop>
												<prop name="Position">4</prop>
												<prop name="IsDefault">1</prop>
												<prop name="Efficiency">2</prop>
												<obj name="ChannelProp" class="ChannelProperty" version="1">
													<prop name="ChannelIdx">0</prop>
												</obj>
											</obj>
											<obj name="PropertyObject" class="ChannelGenotype" version="4">
												<prop name="PropertyTypeName">Melt Geno Genotype</prop>
												<prop name="Position">4</prop>
												<prop name="IsDefault">1</prop>
												<prop name="ReadOnly">1</prop>
												<obj name="ChannelProp" class="ChannelProperty" version="1">
													<prop name="ChannelIdx">0</prop>
												</obj>
											</obj>
											<obj name="PropertyObject" class="GroupChannelTypeProp" version="4">
												<prop name="PropertyTypeName">Melt Geno Sample Type</prop>
												<prop name="Position">4</prop>
												<prop name="IsDefault">0</prop>
												<prop name="GroupSampleType">mstUnknown</prop>
												<obj name="ChannelProp" class="ChannelProperty" version="1">
													<prop name="ChannelIdx">0</prop>
												</obj>
											</obj>
											<obj name="PropertyObject" class="QuantSampleTypeProperty" version="4">
												<prop name="PropertyTypeName">Quantification Sample Type</prop>
												<prop name="Position">4</prop>
												<prop name="IsDefault">0</prop>
												<prop name="SampleType">qsUnknown</prop>
												<obj name="ChannelProp" class="ChannelProperty" version="1">
													<prop name="ChannelIdx">0</prop>
												</obj>
											</obj>
											<obj name="PropertyObject" class="ChannelGenotype" version="4">
												<prop name="PropertyTypeName">Scanning Genotype</prop>
												<prop name="Position">4</prop>
												<prop name="IsDefault">1</prop>
												<prop name="ReadOnly">1</prop>
												<obj name="ChannelProp" class="ChannelProperty" version="1">
													<prop name="ChannelIdx">0</prop>
												</obj>
											</obj>
											<obj name="PropertyObject" class="GroupChannelTypeProp" version="4">
												<prop name="PropertyTypeName">Scanning Sample Type</prop>
												<prop name="Position">4</prop>
												<prop name="IsDefault">0</prop>
												<prop name="GroupSampleType">mstUnknown</prop>
												<obj name="ChannelProp" class="ChannelProperty" version="1">
													<prop name="ChannelIdx">0</prop>
												</obj>
											</obj>
											<obj name="PropertyObject" class="TargetName" version="4">
												<prop name="PropertyTypeName">Target Name</prop>
												<prop name="Position">4</prop>
												<prop name="IsDefault">1</prop>
												<obj name="ChannelProp" class="ChannelProperty" version="1">
													<prop name="ChannelIdx">0</prop>
												</obj>
											</obj>
											<obj name="PropertyObject" class="RQTargetProperty" version="4">
												<prop name="PropertyTypeName">Target Type</prop>
												<prop name="Position">4</prop>
												<prop name="IsDefault">0</prop>
												<prop name="TargetType">dtNone</prop>
												<obj name="ChannelProp" class="ChannelProperty" version="1">
													<prop name="ChannelIdx">0</prop>
												</obj>
											</obj>
										</list>
									</obj>
								</list>
							</obj>
						</obj>
						<prop name="ChannelPropertyCount">1</prop>
						<prop name="ContainerPosition">4</prop>
						<prop name="HasSampleProperties">1</prop>
						<obj name="SampleProperties" class="PropertyList" version="1">
							<list name="emlist" count="14">
								<obj name="PropertyObject" class="SamplePrefColor" version="4">
									<prop name="PropertyTypeName">Color</prop>
									<prop name="Position">4</prop>
									<prop name="IsDefault">0</prop>
									<prop name="Color">clGray</prop>
								</obj>
								<obj name="PropertyObject" class="DominantChannelProp" version="4">
									<prop name="PropertyTypeName">Dominant Channel</prop>
									<prop name="Position">4</prop>
									<prop name="IsDefault">0</prop>
									<prop name="DominantChannel">0</prop>
								</obj>
								<obj name="PropertyObject" class="Genotype" version="4">
									<prop name="PropertyTypeName">EndPt Genotype</prop>
									<prop name="Position">4</prop>
									<prop name="IsDefault">1</prop>
									<prop name="ReadOnly">1</prop>
								</obj>
								<obj name="PropertyObject" class="GroupingSample" version="4">
									<prop name="PropertyTypeName">EndPt Sample Type</prop>
									<prop name="Position">4</prop>
									<prop name="IsDefault">0</prop>
									<prop name="GroupSampleType">mstUnknown</prop>
								</obj>
								<obj name="PropertyObject" class="SamplePrefLineStyle" version="4">
									<prop name="PropertyTypeName">Line Style</prop>
									<prop name="Position">4</prop>
									<prop name="IsDefault">0</prop>
									<prop name="LineStyle">psSolid</prop>
								</obj>
								<obj name="PropertyObject" class="GenSampleEditNotes" version="4">
									<prop name="PropertyTypeName">Notes</prop>
									<prop name="Position">4</prop>
									<prop name="IsDefault">1</prop>
								</obj>
								<obj name="PropertyObject" class="SamplePrefPointStyle" version="4">
									<prop name="PropertyTypeName">Point Style</prop>
									<prop name="Position">4</prop>
									<prop name="IsDefault">0</prop>
									<prop name="PointStyle">psNothing</prop>
								</obj>
								<obj name="PropertyObject" class="GenSampleEditPosition" version="4">
									<prop name="PropertyTypeName">Position</prop>
									<prop name="Position">4</prop>
									<prop name="IsDefault">1</prop>
								</obj>
								<obj name="PropertyObject" class="GenSampleEditReplicate" version="4">
									<prop name="PropertyTypeName">Replicate of</prop>
									<prop name="Position">4</prop>
									<prop name="IsDefault">1</prop>
									<prop name="ReplicateOf">-1</prop>
								</obj>
								<obj name="PropertyObject" class="HTCSampleID" version="4">
									<prop name="PropertyTypeName">Sample ID</prop>
									<prop name="Position">4</prop>
									<prop name="IsDefault">1</prop>
								</obj>
								<obj name="PropertyObject" class="GenSampleEditName" version="4">
									<prop name="PropertyTypeName">Sample Name</prop>
									<prop name="Position">4</prop>
									<prop name="IsDefault">0</prop>
									<prop name="name">NAPDH 2</prop>
								</obj>
								<obj name="PropertyObject" class="HTCSamplePrepNotes" version="4">
									<prop name="PropertyTypeName">Sample Prep Notes</prop>
									<prop name="Position">4</prop>
									<prop name="IsDefault">1</prop>
								</obj>
								<obj name="PropertyObject" class="GenSampleEditSubset" version="4">
									<prop name="PropertyTypeName">Subsets</prop>
									<prop name="Position">4</prop>
									<prop name="IsDefault">1</prop>
								</obj>
								<obj name="PropertyObject" class="SamplePrefWidth" version="5">
									<prop name="PropertyTypeName">Width</prop>
									<prop name="Position">4</prop>
									<prop name="IsDefault">1</prop>
									<prop name="Width">1</prop>
								</obj>
							</list>
						</obj>
					</obj>
					<obj name="item" class="SamplePropInfo" version="1">
						<obj name="ChannelProperties" class="ChanPropList" version="2">
							<obj name="ChannelProperties" class="EMList" version="1">
								<list name="emlist" count="1">
									<obj name="item" class="PropertyList" version="1">
										<list name="emlist" count="12">
											<obj name="PropertyObject" class="RQSampleTargetProperty" version="4">
												<prop name="PropertyTypeName">Combined Sample and Target Type</prop>
												<prop name="Position">5</prop>
												<prop name="IsDefault">0</prop>
												<obj name="ChannelProp" class="ChannelProperty" version="1">
													<prop name="ChannelIdx">0</prop>
												</obj>
											</obj>
											<obj name="PropertyObject" class="QuantConcProperty" version="4">
												<prop name="PropertyTypeName">Concentration</prop>
												<prop name="Position">5</prop>
												<prop name="IsDefault">1</prop>
												<prop name="Concentration">0</prop>
												<obj name="ChannelProp" class="ChannelProperty" version="1">
													<prop name="ChannelIdx">0</prop>
												</obj>
												<prop name="ReadOnly">1</prop>
											</obj>
											<obj name="PropertyObject" class="QuantCpHighProp" version="4">
												<prop name="PropertyTypeName">Cp High</prop>
												<prop name="Position">5</prop>
												<prop name="IsDefault">1</prop>
												<prop name="CpRangeHigh">0</prop>
												<obj name="ChannelProp" class="ChannelProperty" version="1">
													<prop name="ChannelIdx">0</prop>
												</obj>
												<prop name="ReadOnly">1</prop>
											</obj>
											<obj name="PropertyObject" class="QuantCpLowProp" version="4">
												<prop name="PropertyTypeName">Cp Low</prop>
												<prop name="Position">5</prop>
												<prop name="IsDefault">1</prop>
												<prop name="CpRangeLow">0</prop>
												<obj name="ChannelProp" class="ChannelProperty" version="1">
													<prop name="ChannelIdx">0</prop>
												</obj>
												<prop name="ReadOnly">1</prop>
											</obj>
											<obj name="PropertyObject" class="RQEffProp" version="4">
												<prop name="PropertyTypeName">Efficiency</prop>
												<prop name="Position">5</prop>
												<prop name="IsDefault">1</prop>
												<prop name="Efficiency">2</prop>
												<obj name="ChannelProp" class="ChannelProperty" version="1">
													<prop name="ChannelIdx">0</prop>
												</obj>
											</obj>
											<obj name="PropertyObject" class="ChannelGenotype" version="4">
												<prop name="PropertyTypeName">Melt Geno Genotype</prop>
												<prop name="Position">5</prop>
												<prop name="IsDefault">1</prop>
												<prop name="ReadOnly">1</prop>
												<obj name="ChannelProp" class="ChannelProperty" version="1">
													<prop name="ChannelIdx">0</prop>
												</obj>
											</obj>
											<obj name="PropertyObject" class="GroupChannelTypeProp" version="4">
												<prop name="PropertyTypeName">Melt Geno Sample Type</prop>
												<prop name="Position">5</prop>
												<prop name="IsDefault">0</prop>
												<prop name="GroupSampleType">mstUnknown</prop>
												<obj name="ChannelProp" class="ChannelProperty" version="1">
													<prop name="ChannelIdx">0</prop>
												</obj>
											</obj>
											<obj name="PropertyObject" class="QuantSampleTypeProperty" version="4">
												<prop name="PropertyTypeName">Quantification Sample Type</prop>
												<prop name="Position">5</prop>
												<prop name="IsDefault">0</prop>
												<prop name="SampleType">qsUnknown</prop>
												<obj name="ChannelProp" class="ChannelProperty" version="1">
													<prop name="ChannelIdx">0</prop>
												</obj>
											</obj>
											<obj name="PropertyObject" class="ChannelGenotype" version="4">
												<prop name="PropertyTypeName">Scanning Genotype</prop>
												<prop name="Position">5</prop>
												<prop name="IsDefault">1</prop>
												<prop name="ReadOnly">1</prop>
												<obj name="ChannelProp" class="ChannelProperty" version="1">
													<prop name="ChannelIdx">0</prop>
												</obj>
											</obj>
											<obj name="PropertyObject" class="GroupChannelTypeProp" version="4">
												<prop name="PropertyTypeName">Scanning Sample Type</prop>
												<prop name="Position">5</prop>
												<prop name="IsDefault">0</prop>
												<prop name="GroupSampleType">mstUnknown</prop>
												<obj name="ChannelProp" class="ChannelProperty" version="1">
													<prop name="ChannelIdx">0</prop>
												</obj>
											</obj>
											<obj name="PropertyObject" class="TargetName" version="4">
												<prop name="PropertyTypeName">Target Name</prop>
												<prop name="Position">5</prop>
												<prop name="IsDefault">1</prop>
												<obj name="ChannelProp" class="ChannelProperty" version="1">
													<prop name="ChannelIdx">0</prop>
												</obj>
											</obj>
											<obj name="PropertyObject" class="RQTargetProperty" version="4">
												<prop name="PropertyTypeName">Target Type</prop>
												<prop name="Position">5</prop>
												<prop name="IsDefault">0</prop>
												<prop name="TargetType">dtNone</prop>
												<obj name="ChannelProp" class="ChannelProperty" version="1">
													<prop name="ChannelIdx">0</prop>
												</obj>
											</obj>
										</list>
									</obj>
								</list>
							</obj>
						</obj>
						<prop name="ChannelPropertyCount">1</prop>
						<prop name="ContainerPosition">5</prop>
						<prop name="HasSampleProperties">1</prop>
						<obj name="SampleProperties" class="PropertyList" version="1">
							<list name="emlist" count="14">
								<obj name="PropertyObject" class="SamplePrefColor" version="4">
									<prop name="PropertyTypeName">Color</prop>
									<prop name="Position">5</prop>
									<prop name="IsDefault">0</prop>
									<prop name="Color">$0012D7FA</prop>
								</obj>
								<obj name="PropertyObject" class="DominantChannelProp" version="4">
									<prop name="PropertyTypeName">Dominant Channel</prop>
									<prop name="Position">5</prop>
									<prop name="IsDefault">0</prop>
									<prop name="DominantChannel">0</prop>
								</obj>
								<obj name="PropertyObject" class="Genotype" version="4">
									<prop name="PropertyTypeName">EndPt Genotype</prop>
									<prop name="Position">5</prop>
									<prop name="IsDefault">1</prop>
									<prop name="ReadOnly">1</prop>
								</obj>
								<obj name="PropertyObject" class="GroupingSample" version="4">
									<prop name="PropertyTypeName">EndPt Sample Type</prop>
									<prop name="Position">5</prop>
									<prop name="IsDefault">0</prop>
									<prop name="GroupSampleType">mstUnknown</prop>
								</obj>
								<obj name="PropertyObject" class="SamplePrefLineStyle" version="4">
									<prop name="PropertyTypeName">Line Style</prop>
									<prop name="Position">5</prop>
									<prop name="IsDefault">0</prop>
									<prop name="LineStyle">psSolid</prop>
								</obj>
								<obj name="PropertyObject" class="GenSampleEditNotes" version="4">
									<prop name="PropertyTypeName">Notes</prop>
									<prop name="Position">5</prop>
									<prop name="IsDefault">1</prop>
								</obj>
								<obj name="PropertyObject" class="SamplePrefPointStyle" version="4">
									<prop name="PropertyTypeName">Point Style</prop>
									<prop name="Position">5</prop>
									<prop name="IsDefault">0</prop>
									<prop name="PointStyle">psNothing</prop>
								</obj>
								<obj name="PropertyObject" class="GenSampleEditPosition" version="4">
									<prop name="PropertyTypeName">Position</prop>
									<prop name="Position">5</prop>
									<prop name="IsDefault">1</prop>
								</obj>
								<obj name="PropertyObject" class="GenSampleEditReplicate" version="4">
									<prop name="PropertyTypeName">Replicate of</prop>
									<prop name="Position">5</prop>
									<prop name="IsDefault">1</prop>
									<prop name="ReplicateOf">-1</prop>
								</obj>
								<obj name="PropertyObject" class="HTCSampleID" version="4">
									<prop name="PropertyTypeName">Sample ID</prop>
									<prop name="Position">5</prop>
									<prop name="IsDefault">1</prop>
								</obj>
								<obj name="PropertyObject" class="GenSampleEditName" version="4">
									<prop name="PropertyTypeName">Sample Name</prop>
									<prop name="Position">5</prop>
									<prop name="IsDefault">0</prop>
									<prop name="name">NAPDH 2</prop>
								</obj>
								<obj name="PropertyObject" class="HTCSamplePrepNotes" version="4">
									<prop name="PropertyTypeName">Sample Prep Notes</prop>
									<prop name="Position">5</prop>
									<prop name="IsDefault">1</prop>
								</obj>
								<obj name="PropertyObject" class="GenSampleEditSubset" version="4">
									<prop name="PropertyTypeName">Subsets</prop>
									<prop name="Position">5</prop>
									<prop name="IsDefault">1</prop>
								</obj>
								<obj name="PropertyObject" class="SamplePrefWidth" version="5">
									<prop name="PropertyTypeName">Width</prop>
									<prop name="Position">5</prop>
									<prop name="IsDefault">1</prop>
									<prop name="Width">1</prop>
								</obj>
							</list>
						</obj>
					</obj>
					<obj name="item" class="SamplePropInfo" version="1">
						<obj name="ChannelProperties" class="ChanPropList" version="2">
							<obj name="ChannelProperties" class="EMList" version="1">
								<list name="emlist" count="1">
									<obj name="item" class="PropertyList" version="1">
										<list name="emlist" count="12">
											<obj name="PropertyObject" class="RQSampleTargetProperty" version="4">
												<prop name="PropertyTypeName">Combined Sample and Target Type</prop>
												<prop name="Position">6</prop>
												<prop name="IsDefault">0</prop>
												<obj name="ChannelProp" class="ChannelProperty" version="1">
													<prop name="ChannelIdx">0</prop>
												</obj>
											</obj>
											<obj name="PropertyObject" class="QuantConcProperty" version="4">
												<prop name="PropertyTypeName">Concentration</prop>
												<prop name="Position">6</prop>
												<prop name="IsDefault">1</prop>
												<prop name="Concentration">0</prop>
												<obj name="ChannelProp" class="ChannelProperty" version="1">
													<prop name="ChannelIdx">0</prop>
												</obj>
												<prop name="ReadOnly">1</prop>
											</obj>
											<obj name="PropertyObject" class="QuantCpHighProp" version="4">
												<prop name="PropertyTypeName">Cp High</prop>
												<prop name="Position">6</prop>
												<prop name="IsDefault">1</prop>
												<prop name="CpRangeHigh">0</prop>
												<obj name="ChannelProp" class="ChannelProperty" version="1">
													<prop name="ChannelIdx">0</prop>
												</obj>
												<prop name="ReadOnly">1</prop>
											</obj>
											<obj name="PropertyObject" class="QuantCpLowProp" version="4">
												<prop name="PropertyTypeName">Cp Low</prop>
												<prop name="Position">6</prop>
												<prop name="IsDefault">1</prop>
												<prop name="CpRangeLow">0</prop>
												<obj name="ChannelProp" class="ChannelProperty" version="1">
													<prop name="ChannelIdx">0</prop>
												</obj>
												<prop name="ReadOnly">1</prop>
											</obj>
											<obj name="PropertyObject" class="RQEffProp" version="4">
												<prop name="PropertyTypeName">Efficiency</prop>
												<prop name="Position">6</prop>
												<prop name="IsDefault">1</prop>
												<prop name="Efficiency">2</prop>
												<obj name="ChannelProp" class="ChannelProperty" version="1">
													<prop name="ChannelIdx">0</prop>
												</obj>
											</obj>
											<obj name="PropertyObject" class="ChannelGenotype" version="4">
												<prop name="PropertyTypeName">Melt Geno Genotype</prop>
												<prop name="Position">6</prop>
												<prop name="IsDefault">1</prop>
												<prop name="ReadOnly">1</prop>
												<obj name="ChannelProp" class="ChannelProperty" version="1">
													<prop name="ChannelIdx">0</prop>
												</obj>
											</obj>
											<obj name="PropertyObject" class="GroupChannelTypeProp" version="4">
												<prop name="PropertyTypeName">Melt Geno Sample Type</prop>
												<prop name="Position">6</prop>
												<prop name="IsDefault">0</prop>
												<prop name="GroupSampleType">mstUnknown</prop>
												<obj name="ChannelProp" class="ChannelProperty" version="1">
													<prop name="ChannelIdx">0</prop>
												</obj>
											</obj>
											<obj name="PropertyObject" class="QuantSampleTypeProperty" version="4">
												<prop name="PropertyTypeName">Quantification Sample Type</prop>
												<prop name="Position">6</prop>
												<prop name="IsDefault">0</prop>
												<prop name="SampleType">qsUnknown</prop>
												<obj name="ChannelProp" class="ChannelProperty" version="1">
													<prop name="ChannelIdx">0</prop>
												</obj>
											</obj>
											<obj name="PropertyObject" class="ChannelGenotype" version="4">
												<prop name="PropertyTypeName">Scanning Genotype</prop>
												<prop name="Position">6</prop>
												<prop name="IsDefault">1</prop>
												<prop name="ReadOnly">1</prop>
												<obj name="ChannelProp" class="ChannelProperty" version="1">
													<prop name="ChannelIdx">0</prop>
												</obj>
											</obj>
											<obj name="PropertyObject" class="GroupChannelTypeProp" version="4">
												<prop name="PropertyTypeName">Scanning Sample Type</prop>
												<prop name="Position">6</prop>
												<prop name="IsDefault">0</prop>
												<prop name="GroupSampleType">mstUnknown</prop>
												<obj name="ChannelProp" class="ChannelProperty" version="1">
													<prop name="ChannelIdx">0</prop>
												</obj>
											</obj>
											<obj name="PropertyObject" class="TargetName" version="4">
												<prop name="PropertyTypeName">Target Name</prop>
												<prop name="Position">6</prop>
												<prop name="IsDefault">1</prop>
												<obj name="ChannelProp" class="ChannelProperty" version="1">
													<prop name="ChannelIdx">0</prop>
												</obj>
											</obj>
											<obj name="PropertyObject" class="RQTargetProperty" version="4">
												<prop name="PropertyTypeName">Target Type</prop>
												<prop name="Position">6</prop>
												<prop name="IsDefault">0</prop>
												<prop name="TargetType">dtNone</prop>
												<obj name="ChannelProp" class="ChannelProperty" version="1">
													<prop name="ChannelIdx">0</prop>
												</obj>
											</obj>
										</list>
									</obj>
								</list>
							</obj>
						</obj>
						<prop name="ChannelPropertyCount">1</prop>
						<prop name="ContainerPosition">6</prop>
						<prop name="HasSampleProperties">1</prop>
						<obj name="SampleProperties" class="PropertyList" version="1">
							<list name="emlist" count="14">
								<obj name="PropertyObject" class="SamplePrefColor" version="4">
									<prop name="PropertyTypeName">Color</prop>
									<prop name="Position">6</prop>
									<prop name="IsDefault">0</prop>
									<prop name="Color">$00000097</prop>
								</obj>
								<obj name="PropertyObject" class="DominantChannelProp" version="4">
									<prop name="PropertyTypeName">Dominant Channel</prop>
									<prop name="Position">6</prop>
									<prop name="IsDefault">0</prop>
									<prop name="DominantChannel">0</prop>
								</obj>
								<obj name="PropertyObject" class="Genotype" version="4">
									<prop name="PropertyTypeName">EndPt Genotype</prop>
									<prop name="Position">6</prop>
									<prop name="IsDefault">1</prop>
									<prop name="ReadOnly">1</prop>
								</obj>
								<obj name="PropertyObject" class="GroupingSample" version="4">
									<prop name="PropertyTypeName">EndPt Sample Type</prop>
									<prop name="Position">6</prop>
									<prop name="IsDefault">0</prop>
									<prop name="GroupSampleType">mstUnknown</prop>
								</obj>
								<obj name="PropertyObject" class="SamplePrefLineStyle" version="4">
									<prop name="PropertyTypeName">Line Style</prop>
									<prop name="Position">6</prop>
									<prop name="IsDefault">0</prop>
									<prop name="LineStyle">psSolid</prop>
								</obj>
								<obj name="PropertyObject" class="GenSampleEditNotes" version="4">
									<prop name="PropertyTypeName">Notes</prop>
									<prop name="Position">6</prop>
									<prop name="IsDefault">1</prop>
								</obj>
								<obj name="PropertyObject" class="SamplePrefPointStyle" version="4">
									<prop name="PropertyTypeName">Point Style</prop>
									<prop name="Position">6</prop>
									<prop name="IsDefault">0</prop>
									<prop name="PointStyle">psNothing</prop>
								</obj>
								<obj name="PropertyObject" class="GenSampleEditPosition" version="4">
									<prop name="PropertyTypeName">Position</prop>
									<prop name="Position">6</prop>
									<prop name="IsDefault">1</prop>
								</obj>
								<obj name="PropertyObject" class="GenSampleEditReplicate" version="4">
									<prop name="PropertyTypeName">Replicate of</prop>
									<prop name="Position">6</prop>
									<prop name="IsDefault">1</prop>
									<prop name="ReplicateOf">-1</prop>
								</obj>
								<obj name="PropertyObject" class="HTCSampleID" version="4">
									<prop name="PropertyTypeName">Sample ID</prop>
									<prop name="Position">6</prop>
									<prop name="IsDefault">1</prop>
								</obj>
								<obj name="PropertyObject" class="GenSampleEditName" version="4">
									<prop name="PropertyTypeName">Sample Name</prop>
									<prop name="Position">6</prop>
									<prop name="IsDefault">0</prop>
									<prop name="name">NAPDH 3</prop>
								</obj>
								<obj name="PropertyObject" class="HTCSamplePrepNotes" version="4">
									<prop name="PropertyTypeName">Sample Prep Notes</prop>
									<prop name="Position">6</prop>
									<prop name="IsDefault">1</prop>
								</obj>
								<obj name="PropertyObject" class="GenSampleEditSubset" version="4">
									<prop name="PropertyTypeName">Subsets</prop>
									<prop name="Position">6</prop>
									<prop name="IsDefault">1</prop>
								</obj>
								<obj name="PropertyObject" class="SamplePrefWidth" version="5">
									<prop name="PropertyTypeName">Width</prop>
									<prop name="Position">6</prop>
									<prop name="IsDefault">1</prop>
									<prop name="Width">1</prop>
								</obj>
							</list>
						</obj>
					</obj>
					<obj name="item" class="SamplePropInfo" version="1">
						<obj name="ChannelProperties" class="ChanPropList" version="2">
							<obj name="ChannelProperties" class="EMList" version="1">
								<list name="emlist" count="1">
									<obj name="item" class="PropertyList" version="1">
										<list name="emlist" count="12">
											<obj name="PropertyObject" class="RQSampleTargetProperty" version="4">
												<prop name="PropertyTypeName">Combined Sample and Target Type</prop>
												<prop name="Position">7</prop>
												<prop name="IsDefault">0</prop>
												<obj name="ChannelProp" class="ChannelProperty" version="1">
													<prop name="ChannelIdx">0</prop>
												</obj>
											</obj>
											<obj name="PropertyObject" class="QuantConcProperty" version="4">
												<prop name="PropertyTypeName">Concentration</prop>
												<prop name="Position">7</prop>
												<prop name="IsDefault">1</prop>
												<prop name="Concentration">0</prop>
												<obj name="ChannelProp" class="ChannelProperty" version="1">
													<prop name="ChannelIdx">0</prop>
												</obj>
												<prop name="ReadOnly">1</prop>
											</obj>
											<obj name="PropertyObject" class="QuantCpHighProp" version="4">
												<prop name="PropertyTypeName">Cp High</prop>
												<prop name="Position">7</prop>
												<prop name="IsDefault">1</prop>
												<prop name="CpRangeHigh">0</prop>
												<obj name="ChannelProp" class="ChannelProperty" version="1">
													<prop name="ChannelIdx">0</prop>
												</obj>
												<prop name="ReadOnly">1</prop>
											</obj>
											<obj name="PropertyObject" class="QuantCpLowProp" version="4">
												<prop name="PropertyTypeName">Cp Low</prop>
												<prop name="Position">7</prop>
												<prop name="IsDefault">1</prop>
												<prop name="CpRangeLow">0</prop>
												<obj name="ChannelProp" class="ChannelProperty" version="1">
													<prop name="ChannelIdx">0</prop>
												</obj>
												<prop name="ReadOnly">1</prop>
											</obj>
											<obj name="PropertyObject" class="RQEffProp" version="4">
												<prop name="PropertyTypeName">Efficiency</prop>
												<prop name="Position">7</prop>
												<prop name="IsDefault">1</prop>
												<prop name="Efficiency">2</prop>
												<obj name="ChannelProp" class="ChannelProperty" version="1">
													<prop name="ChannelIdx">0</prop>
												</obj>
											</obj>
											<obj name="PropertyObject" class="ChannelGenotype" version="4">
												<prop name="PropertyTypeName">Melt Geno Genotype</prop>
												<prop name="Position">7</prop>
												<prop name="IsDefault">1</prop>
												<prop name="ReadOnly">1</prop>
												<obj name="ChannelProp" class="ChannelProperty" version="1">
													<prop name="ChannelIdx">0</prop>
												</obj>
											</obj>
											<obj name="PropertyObject" class="GroupChannelTypeProp" version="4">
												<prop name="PropertyTypeName">Melt Geno Sample Type</prop>
												<prop name="Position">7</prop>
												<prop name="IsDefault">0</prop>
												<prop name="GroupSampleType">mstUnknown</prop>
												<obj name="ChannelProp" class="ChannelProperty" version="1">
													<prop name="ChannelIdx">0</prop>
												</obj>
											</obj>
											<obj name="PropertyObject" class="QuantSampleTypeProperty" version="4">
												<prop name="PropertyTypeName">Quantification Sample Type</prop>
												<prop name="Position">7</prop>
												<prop name="IsDefault">0</prop>
												<prop name="SampleType">qsUnknown</prop>
												<obj name="ChannelProp" class="ChannelProperty" version="1">
													<prop name="ChannelIdx">0</prop>
												</obj>
											</obj>
											<obj name="PropertyObject" class="ChannelGenotype" version="4">
												<prop name="PropertyTypeName">Scanning Genotype</prop>
												<prop name="Position">7</prop>
												<prop name="IsDefault">1</prop>
												<prop name="ReadOnly">1</prop>
												<obj name="ChannelProp" class="ChannelProperty" version="1">
													<prop name="ChannelIdx">0</prop>
												</obj>
											</obj>
											<obj name="PropertyObject" class="GroupChannelTypeProp" version="4">
												<prop name="PropertyTypeName">Scanning Sample Type</prop>
												<prop name="Position">7</prop>
												<prop name="IsDefault">0</prop>
												<prop name="GroupSampleType">mstUnknown</prop>
												<obj name="ChannelProp" class="ChannelProperty" version="1">
													<prop name="ChannelIdx">0</prop>
												</obj>
											</obj>
											<obj name="PropertyObject" class="TargetName" version="4">
												<prop name="PropertyTypeName">Target Name</prop>
												<prop name="Position">7</prop>
												<prop name="IsDefault">1</prop>
												<obj name="ChannelProp" class="ChannelProperty" version="1">
													<prop name="ChannelIdx">0</prop>
												</obj>
											</obj>
											<obj name="PropertyObject" class="RQTargetProperty" version="4">
												<prop name="PropertyTypeName">Target Type</prop>
												<prop name="Position">7</prop>
												<prop name="IsDefault">0</prop>
												<prop name="TargetType">dtNone</prop>
												<obj name="ChannelProp" class="ChannelProperty" version="1">
													<prop name="ChannelIdx">0</prop>
												</obj>
											</obj>
										</list>
									</obj>
								</list>
							</obj>
						</obj>
						<prop name="ChannelPropertyCount">1</prop>
						<prop name="ContainerPosition">7</prop>
						<prop name="HasSampleProperties">1</prop>
						<obj name="SampleProperties" class="PropertyList" version="1">
							<list name="emlist" count="14">
								<obj name="PropertyObject" class="SamplePrefColor" version="4">
									<prop name="PropertyTypeName">Color</prop>
									<prop name="Position">7</prop>
									<prop name="IsDefault">0</prop>
									<prop name="Color">$00FFFF0F</prop>
								</obj>
								<obj name="PropertyObject" class="DominantChannelProp" version="4">
									<prop name="PropertyTypeName">Dominant Channel</prop>
									<prop name="Position">7</prop>
									<prop name="IsDefault">0</prop>
									<prop name="DominantChannel">0</prop>
								</obj>
								<obj name="PropertyObject" class="Genotype" version="4">
									<prop name="PropertyTypeName">EndPt Genotype</prop>
									<prop name="Position">7</prop>
									<prop name="IsDefault">1</prop>
									<prop name="ReadOnly">1</prop>
								</obj>
								<obj name="PropertyObject" class="GroupingSample" version="4">
									<prop name="PropertyTypeName">EndPt Sample Type</prop>
									<prop name="Position">7</prop>
									<prop name="IsDefault">0</prop>
									<prop name="GroupSampleType">mstUnknown</prop>
								</obj>
								<obj name="PropertyObject" class="SamplePrefLineStyle" version="4">
									<prop name="PropertyTypeName">Line Style</prop>
									<prop name="Position">7</prop>
									<prop name="IsDefault">0</prop>
									<prop name="LineStyle">psSolid</prop>
								</obj>
								<obj name="PropertyObject" class="GenSampleEditNotes" version="4">
									<prop name="PropertyTypeName">Notes</prop>
									<prop name="Position">7</prop>
									<prop name="IsDefault">1</prop>
								</obj>
								<obj name="PropertyObject" class="SamplePrefPointStyle" version="4">
									<prop name="PropertyTypeName">Point Style</prop>
									<prop name="Position">7</prop>
									<prop name="IsDefault">0</prop>
									<prop name="PointStyle">psNothing</prop>
								</obj>
								<obj name="PropertyObject" class="GenSampleEditPosition" version="4">
									<prop name="PropertyTypeName">Position</prop>
									<prop name="Position">7</prop>
									<prop name="IsDefault">1</prop>
								</obj>
								<obj name="PropertyObject" class="GenSampleEditReplicate" version="4">
									<prop name="PropertyTypeName">Replicate of</prop>
									<prop name="Position">7</prop>
									<prop name="IsDefault">1</prop>
									<prop name="ReplicateOf">-1</prop>
								</obj>
								<obj name="PropertyObject" class="HTCSampleID" version="4">
									<prop name="PropertyTypeName">Sample ID</prop>
									<prop name="Position">7</prop>
									<prop name="IsDefault">1</prop>
								</obj>
								<obj name="PropertyObject" class="GenSampleEditName" version="4">
									<prop name="PropertyTypeName">Sample Name</prop>
									<prop name="Position">7</prop>
									<prop name="IsDefault">0</prop>
									<prop name="name">NAPDH 3</prop>
								</obj>
								<obj name="PropertyObject" class="HTCSamplePrepNotes" version="4">
									<prop name="PropertyTypeName">Sample Prep Notes</prop>
									<prop name="Position">7</prop>
									<prop name="IsDefault">1</prop>
								</obj>
								<obj name="PropertyObject" class="GenSampleEditSubset" version="4">
									<prop name="PropertyTypeName">Subsets</prop>
									<prop name="Position">7</prop>
									<prop name="IsDefault">1</prop>
								</obj>
								<obj name="PropertyObject" class="SamplePrefWidth" version="5">
									<prop name="PropertyTypeName">Width</prop>
									<prop name="Position">7</prop>
									<prop name="IsDefault">1</prop>
									<prop name="Width">1</prop>
								</obj>
							</list>
						</obj>
					</obj>
					<obj name="item" class="SamplePropInfo" version="1">
						<obj name="ChannelProperties" class="ChanPropList" version="2">
							<obj name="ChannelProperties" class="EMList" version="1">
								<list name="emlist" count="1">
									<obj name="item" class="PropertyList" version="1">
										<list name="emlist" count="12">
											<obj name="PropertyObject" class="RQSampleTargetProperty" version="4">
												<prop name="PropertyTypeName">Combined Sample and Target Type</prop>
												<prop name="Position">8</prop>
												<prop name="IsDefault">0</prop>
												<obj name="ChannelProp" class="ChannelProperty" version="1">
													<prop name="ChannelIdx">0</prop>
												</obj>
											</obj>
											<obj name="PropertyObject" class="QuantConcProperty" version="4">
												<prop name="PropertyTypeName">Concentration</prop>
												<prop name="Position">8</prop>
												<prop name="IsDefault">1</prop>
												<prop name="Concentration">0</prop>
												<obj name="ChannelProp" class="ChannelProperty" version="1">
													<prop name="ChannelIdx">0</prop>
												</obj>
												<prop name="ReadOnly">1</prop>
											</obj>
											<obj name="PropertyObject" class="QuantCpHighProp" version="4">
												<prop name="PropertyTypeName">Cp High</prop>
												<prop name="Position">8</prop>
												<prop name="IsDefault">1</prop>
												<prop name="CpRangeHigh">0</prop>
												<obj name="ChannelProp" class="ChannelProperty" version="1">
													<prop name="ChannelIdx">0</prop>
												</obj>
												<prop name="ReadOnly">1</prop>
											</obj>
											<obj name="PropertyObject" class="QuantCpLowProp" version="4">
												<prop name="PropertyTypeName">Cp Low</prop>
												<prop name="Position">8</prop>
												<prop name="IsDefault">1</prop>
												<prop name="CpRangeLow">0</prop>
												<obj name="ChannelProp" class="ChannelProperty" version="1">
													<prop name="ChannelIdx">0</prop>
												</obj>
												<prop name="ReadOnly">1</prop>
											</obj>
											<obj name="PropertyObject" class="RQEffProp" version="4">
												<prop name="PropertyTypeName">Efficiency</prop>
												<prop name="Position">8</prop>
												<prop name="IsDefault">1</prop>
												<prop name="Efficiency">2</prop>
												<obj name="ChannelProp" class="ChannelProperty" version="1">
													<prop name="ChannelIdx">0</prop>
												</obj>
											</obj>
											<obj name="PropertyObject" class="ChannelGenotype" version="4">
												<prop name="PropertyTypeName">Melt Geno Genotype</prop>
												<prop name="Position">8</prop>
												<prop name="IsDefault">1</prop>
												<prop name="ReadOnly">1</prop>
												<obj name="ChannelProp" class="ChannelProperty" version="1">
													<prop name="ChannelIdx">0</prop>
												</obj>
											</obj>
											<obj name="PropertyObject" class="GroupChannelTypeProp" version="4">
												<prop name="PropertyTypeName">Melt Geno Sample Type</prop>
												<prop name="Position">8</prop>
												<prop name="IsDefault">0</prop>
												<prop name="GroupSampleType">mstUnknown</prop>
												<obj name="ChannelProp" class="ChannelProperty" version="1">
													<prop name="ChannelIdx">0</prop>
												</obj>
											</obj>
											<obj name="PropertyObject" class="QuantSampleTypeProperty" version="4">
												<prop name="PropertyTypeName">Quantification Sample Type</prop>
												<prop name="Position">8</prop>
												<prop name="IsDefault">0</prop>
												<prop name="SampleType">qsUnknown</prop>
												<obj name="ChannelProp" class="ChannelProperty" version="1">
													<prop name="ChannelIdx">0</prop>
												</obj>
											</obj>
											<obj name="PropertyObject" class="ChannelGenotype" version="4">
												<prop name="PropertyTypeName">Scanning Genotype</prop>
												<prop name="Position">8</prop>
												<prop name="IsDefault">1</prop>
												<prop name="ReadOnly">1</prop>
												<obj name="ChannelProp" class="ChannelProperty" version="1">
													<prop name="ChannelIdx">0</prop>
												</obj>
											</obj>
											<obj name="PropertyObject" class="GroupChannelTypeProp" version="4">
												<prop name="PropertyTypeName">Scanning Sample Type</prop>
												<prop name="Position">8</prop>
												<prop name="IsDefault">0</prop>
												<prop name="GroupSampleType">mstUnknown</prop>
												<obj name="ChannelProp" class="ChannelProperty" version="1">
													<prop name="ChannelIdx">0</prop>
												</obj>
											</obj>
											<obj name="PropertyObject" class="TargetName" version="4">
												<prop name="PropertyTypeName">Target Name</prop>
												<prop name="Position">8</prop>
												<prop name="IsDefault">1</prop>
												<obj name="ChannelProp" class="ChannelProperty" version="1">
													<prop name="ChannelIdx">0</prop>
												</obj>
											</obj>
											<obj name="PropertyObject" class="RQTargetProperty" version="4">
												<prop name="PropertyTypeName">Target Type</prop>
												<prop name="Position">8</prop>
												<prop name="IsDefault">0</prop>
												<prop name="TargetType">dtNone</prop>
												<obj name="ChannelProp" class="ChannelProperty" version="1">
													<prop name="ChannelIdx">0</prop>
												</obj>
											</obj>
										</list>
									</obj>
								</list>
							</obj>
						</obj>
						<prop name="ChannelPropertyCount">1</prop>
						<prop name="ContainerPosition">8</prop>
						<prop name="HasSampleProperties">1</prop>
						<obj name="SampleProperties" class="PropertyList" version="1">
							<list name="emlist" count="14">
								<obj name="PropertyObject" class="SamplePrefColor" version="4">
									<prop name="PropertyTypeName">Color</prop>
									<prop name="Position">8</prop>
									<prop name="IsDefault">0</prop>
									<prop name="Color">$00404000</prop>
								</obj>
								<obj name="PropertyObject" class="DominantChannelProp" version="4">
									<prop name="PropertyTypeName">Dominant Channel</prop>
									<prop name="Position">8</prop>
									<prop name="IsDefault">0</prop>
									<prop name="DominantChannel">0</prop>
								</obj>
								<obj name="PropertyObject" class="Genotype" version="4">
									<prop name="PropertyTypeName">EndPt Genotype</prop>
									<prop name="Position">8</prop>
									<prop name="IsDefault">1</prop>
									<prop name="ReadOnly">1</prop>
								</obj>
								<obj name="PropertyObject" class="GroupingSample" version="4">
									<prop name="PropertyTypeName">EndPt Sample Type</prop>
									<prop name="Position">8</prop>
									<prop name="IsDefault">0</prop>
									<prop name="GroupSampleType">mstUnknown</prop>
								</obj>
								<obj name="PropertyObject" class="SamplePrefLineStyle" version="4">
									<prop name="PropertyTypeName">Line Style</prop>
									<prop name="Position">8</prop>
									<prop name="IsDefault">0</prop>
									<prop name="LineStyle">psSolid</prop>
								</obj>
								<obj name="PropertyObject" class="GenSampleEditNotes" version="4">
									<prop name="PropertyTypeName">Notes</prop>
									<prop name="Position">8</prop>
									<prop name="IsDefault">1</prop>
								</obj>
								<obj name="PropertyObject" class="SamplePrefPointStyle" version="4">
									<prop name="PropertyTypeName">Point Style</prop>
									<prop name="Position">8</prop>
									<prop name="IsDefault">0</prop>
									<prop name="PointStyle">psNothing</prop>
								</obj>
								<obj name="PropertyObject" class="GenSampleEditPosition" version="4">
									<prop name="PropertyTypeName">Position</prop>
									<prop name="Position">8</prop>
									<prop name="IsDefault">1</prop>
								</obj>
								<obj name="PropertyObject" class="GenSampleEditReplicate" version="4">
									<prop name="PropertyTypeName">Replicate of</prop>
									<prop name="Position">8</prop>
									<prop name="IsDefault">1</prop>
									<prop name="ReplicateOf">-1</prop>
								</obj>
								<obj name="PropertyObject" class="HTCSampleID" version="4">
									<prop name="PropertyTypeName">Sample ID</prop>
									<prop name="Position">8</prop>
									<prop name="IsDefault">1</prop>
								</obj>
								<obj name="PropertyObject" class="GenSampleEditName" version="4">
									<prop name="PropertyTypeName">Sample Name</prop>
									<prop name="Position">8</prop>
									<prop name="IsDefault">0</prop>
									<prop name="name">NAPDH 3</prop>
								</obj>
								<obj name="PropertyObject" class="HTCSamplePrepNotes" version="4">
									<prop name="PropertyTypeName">Sample Prep Notes</prop>
									<prop name="Position">8</prop>
									<prop name="IsDefault">1</prop>
								</obj>
								<obj name="PropertyObject" class="GenSampleEditSubset" version="4">
									<prop name="PropertyTypeName">Subsets</prop>
									<prop name="Position">8</prop>
									<prop name="IsDefault">1</prop>
								</obj>
								<obj name="PropertyObject" class="SamplePrefWidth" version="5">
									<prop name="PropertyTypeName">Width</prop>
									<prop name="Position">8</prop>
									<prop name="IsDefault">1</prop>
									<prop name="Width">1</prop>
								</obj>
							</list>
						</obj>
					</obj>
					<obj name="item" class="SamplePropInfo" version="1">
						<obj name="ChannelProperties" class="ChanPropList" version="2">
							<obj name="ChannelProperties" class="EMList" version="1">
								<list name="emlist" count="1">
									<obj name="item" class="PropertyList" version="1">
										<list name="emlist" count="12">
											<obj name="PropertyObject" class="RQSampleTargetProperty" version="4">
												<prop name="PropertyTypeName">Combined Sample and Target Type</prop>
												<prop name="Position">9</prop>
												<prop name="IsDefault">0</prop>
												<obj name="ChannelProp" class="ChannelProperty" version="1">
													<prop name="ChannelIdx">0</prop>
												</obj>
											</obj>
											<obj name="PropertyObject" class="QuantConcProperty" version="4">
												<prop name="PropertyTypeName">Concentration</prop>
												<prop name="Position">9</prop>
												<prop name="IsDefault">1</prop>
												<prop name="Concentration">0</prop>
												<obj name="ChannelProp" class="ChannelProperty" version="1">
													<prop name="ChannelIdx">0</prop>
												</obj>
												<prop name="ReadOnly">1</prop>
											</obj>
											<obj name="PropertyObject" class="QuantCpHighProp" version="4">
												<prop name="PropertyTypeName">Cp High</prop>
												<prop name="Position">9</prop>
												<prop name="IsDefault">1</prop>
												<prop name="CpRangeHigh">0</prop>
												<obj name="ChannelProp" class="ChannelProperty" version="1">
													<prop name="ChannelIdx">0</prop>
												</obj>
												<prop name="ReadOnly">1</prop>
											</obj>
											<obj name="PropertyObject" class="QuantCpLowProp" version="4">
												<prop name="PropertyTypeName">Cp Low</prop>
												<prop name="Position">9</prop>
												<prop name="IsDefault">1</prop>
												<prop name="CpRangeLow">0</prop>
												<obj name="ChannelProp" class="ChannelProperty" version="1">
													<prop name="ChannelIdx">0</prop>
												</obj>
												<prop name="ReadOnly">1</prop>
											</obj>
											<obj name="PropertyObject" class="RQEffProp" version="4">
												<prop name="PropertyTypeName">Efficiency</prop>
												<prop name="Position">9</prop>
												<prop name="IsDefault">1</prop>
												<prop name="Efficiency">2</prop>
												<obj name="ChannelProp" class="ChannelProperty" version="1">
													<prop name="ChannelIdx">0</prop>
												</obj>
											</obj>
											<obj name="PropertyObject" class="ChannelGenotype" version="4">
												<prop name="PropertyTypeName">Melt Geno Genotype</prop>
												<prop name="Position">9</prop>
												<prop name="IsDefault">1</prop>
												<prop name="ReadOnly">1</prop>
												<obj name="ChannelProp" class="ChannelProperty" version="1">
													<prop name="ChannelIdx">0</prop>
												</obj>
											</obj>
											<obj name="PropertyObject" class="GroupChannelTypeProp" version="4">
												<prop name="PropertyTypeName">Melt Geno Sample Type</prop>
												<prop name="Position">9</prop>
												<prop name="IsDefault">0</prop>
												<prop name="GroupSampleType">mstUnknown</prop>
												<obj name="ChannelProp" class="ChannelProperty" version="1">
													<prop name="ChannelIdx">0</prop>
												</obj>
											</obj>
											<obj name="PropertyObject" class="QuantSampleTypeProperty" version="4">
												<prop name="PropertyTypeName">Quantification Sample Type</prop>
												<prop name="Position">9</prop>
												<prop name="IsDefault">0</prop>
												<prop name="SampleType">qsUnknown</prop>
												<obj name="ChannelProp" class="ChannelProperty" version="1">
													<prop name="ChannelIdx">0</prop>
												</obj>
											</obj>
											<obj name="PropertyObject" class="ChannelGenotype" version="4">
												<prop name="PropertyTypeName">Scanning Genotype</prop>
												<prop name="Position">9</prop>
												<prop name="IsDefault">1</prop>
												<prop name="ReadOnly">1</prop>
												<obj name="ChannelProp" class="ChannelProperty" version="1">
													<prop name="ChannelIdx">0</prop>
												</obj>
											</obj>
											<obj name="PropertyObject" class="GroupChannelTypeProp" version="4">
												<prop name="PropertyTypeName">Scanning Sample Type</prop>
												<prop name="Position">9</prop>
												<prop name="IsDefault">0</prop>
												<prop name="GroupSampleType">mstUnknown</prop>
												<obj name="ChannelProp" class="ChannelProperty" version="1">
													<prop name="ChannelIdx">0</prop>
												</obj>
											</obj>
											<obj name="PropertyObject" class="TargetName" version="4">
												<prop name="PropertyTypeName">Target Name</prop>
												<prop name="Position">9</prop>
												<prop name="IsDefault">1</prop>
												<obj name="ChannelProp" class="ChannelProperty" version="1">
													<prop name="ChannelIdx">0</prop>
												</obj>
											</obj>
											<obj name="PropertyObject" class="RQTargetProperty" version="4">
												<prop name="PropertyTypeName">Target Type</prop>
												<prop name="Position">9</prop>
												<prop name="IsDefault">0</prop>
												<prop name="TargetType">dtNone</prop>
												<obj name="ChannelProp" class="ChannelProperty" version="1">
													<prop name="ChannelIdx">0</prop>
												</obj>
											</obj>
										</list>
									</obj>
								</list>
							</obj>
						</obj>
						<prop name="ChannelPropertyCount">1</prop>
						<prop name="ContainerPosition">9</prop>
						<prop name="HasSampleProperties">1</prop>
						<obj name="SampleProperties" class="PropertyList" version="1">
							<list name="emlist" count="14">
								<obj name="PropertyObject" class="SamplePrefColor" version="4">
									<prop name="PropertyTypeName">Color</prop>
									<prop name="Position">9</prop>
									<prop name="IsDefault">0</prop>
									<prop name="Color">$004080FF</prop>
								</obj>
								<obj name="PropertyObject" class="DominantChannelProp" version="4">
									<prop name="PropertyTypeName">Dominant Channel</prop>
									<prop name="Position">9</prop>
									<prop name="IsDefault">0</prop>
									<prop name="DominantChannel">0</prop>
								</obj>
								<obj name="PropertyObject" class="Genotype" version="4">
									<prop name="PropertyTypeName">EndPt Genotype</prop>
									<prop name="Position">9</prop>
									<prop name="IsDefault">1</prop>
									<prop name="ReadOnly">1</prop>
								</obj>
								<obj name="PropertyObject" class="GroupingSample" version="4">
									<prop name="PropertyTypeName">EndPt Sample Type</prop>
									<prop name="Position">9</prop>
									<prop name="IsDefault">0</prop>
									<prop name="GroupSampleType">mstUnknown</prop>
								</obj>
								<obj name="PropertyObject" class="SamplePrefLineStyle" version="4">
									<prop name="PropertyTypeName">Line Style</prop>
									<prop name="Position">9</prop>
									<prop name="IsDefault">0</prop>
									<prop name="LineStyle">psSolid</prop>
								</obj>
								<obj name="PropertyObject" class="GenSampleEditNotes" version="4">
									<prop name="PropertyTypeName">Notes</prop>
									<prop name="Position">9</prop>
									<prop name="IsDefault">1</prop>
								</obj>
								<obj name="PropertyObject" class="SamplePrefPointStyle" version="4">
									<prop name="PropertyTypeName">Point Style</prop>
									<prop name="Position">9</prop>
									<prop name="IsDefault">0</prop>
									<prop name="PointStyle">psNothing</prop>
								</obj>
								<obj name="PropertyObject" class="GenSampleEditPosition" version="4">
									<prop name="PropertyTypeName">Position</prop>
									<prop name="Position">9</prop>
									<prop name="IsDefault">1</prop>
								</obj>
								<obj name="PropertyObject" class="GenSampleEditReplicate" version="4">
									<prop name="PropertyTypeName">Replicate of</prop>
									<prop name="Position">9</prop>
									<prop name="IsDefault">1</prop>
									<prop name="ReplicateOf">-1</prop>
								</obj>
								<obj name="PropertyObject" class="HTCSampleID" version="4">
									<prop name="PropertyTypeName">Sample ID</prop>
									<prop name="Position">9</prop>
									<prop name="IsDefault">1</prop>
								</obj>
								<obj name="PropertyObject" class="GenSampleEditName" version="4">
									<prop name="PropertyTypeName">Sample Name</prop>
									<prop name="Position">9</prop>
									<prop name="IsDefault">0</prop>
									<prop name="name">NAPDH 4</prop>
								</obj>
								<obj name="PropertyObject" class="HTCSamplePrepNotes" version="4">
									<prop name="PropertyTypeName">Sample Prep Notes</prop>
									<prop name="Position">9</prop>
									<prop name="IsDefault">1</prop>
								</obj>
								<obj name="PropertyObject" class="GenSampleEditSubset" version="4">
									<prop name="PropertyTypeName">Subsets</prop>
									<prop name="Position">9</prop>
									<prop name="IsDefault">1</prop>
								</obj>
								<obj name="PropertyObject" class="SamplePrefWidth" version="5">
									<prop name="PropertyTypeName">Width</prop>
									<prop name="Position">9</prop>
									<prop name="IsDefault">1</prop>
									<prop name="Width">1</prop>
								</obj>
							</list>
						</obj>
					</obj>
					<obj name="item" class="SamplePropInfo" version="1">
						<obj name="ChannelProperties" class="ChanPropList" version="2">
							<obj name="ChannelProperties" class="EMList" version="1">
								<list name="emlist" count="1">
									<obj name="item" class="PropertyList" version="1">
										<list name="emlist" count="12">
											<obj name="PropertyObject" class="RQSampleTargetProperty" version="4">
												<prop name="PropertyTypeName">Combined Sample and Target Type</prop>
												<prop name="Position">10</prop>
												<prop name="IsDefault">0</prop>
												<obj name="ChannelProp" class="ChannelProperty" version="1">
													<prop name="ChannelIdx">0</prop>
												</obj>
											</obj>
											<obj name="PropertyObject" class="QuantConcProperty" version="4">
												<prop name="PropertyTypeName">Concentration</prop>
												<prop name="Position">10</prop>
												<prop name="IsDefault">1</prop>
												<prop name="Concentration">0</prop>
												<obj name="ChannelProp" class="ChannelProperty" version="1">
													<prop name="ChannelIdx">0</prop>
												</obj>
												<prop name="ReadOnly">1</prop>
											</obj>
											<obj name="PropertyObject" class="QuantCpHighProp" version="4">
												<prop name="PropertyTypeName">Cp High</prop>
												<prop name="Position">10</prop>
												<prop name="IsDefault">1</prop>
												<prop name="CpRangeHigh">0</prop>
												<obj name="ChannelProp" class="ChannelProperty" version="1">
													<prop name="ChannelIdx">0</prop>
												</obj>
												<prop name="ReadOnly">1</prop>
											</obj>
											<obj name="PropertyObject" class="QuantCpLowProp" version="4">
												<prop name="PropertyTypeName">Cp Low</prop>
												<prop name="Position">10</prop>
												<prop name="IsDefault">1</prop>
												<prop name="CpRangeLow">0</prop>
												<obj name="ChannelProp" class="ChannelProperty" version="1">
													<prop name="ChannelIdx">0</prop>
												</obj>
												<prop name="ReadOnly">1</prop>
											</obj>
											<obj name="PropertyObject" class="RQEffProp" version="4">
												<prop name="PropertyTypeName">Efficiency</prop>
												<prop name="Position">10</prop>
												<prop name="IsDefault">1</prop>
												<prop name="Efficiency">2</prop>
												<obj name="ChannelProp" class="ChannelProperty" version="1">
													<prop name="ChannelIdx">0</prop>
												</obj>
											</obj>
											<obj name="PropertyObject" class="ChannelGenotype" version="4">
												<prop name="PropertyTypeName">Melt Geno Genotype</prop>
												<prop name="Position">10</prop>
												<prop name="IsDefault">1</prop>
												<prop name="ReadOnly">1</prop>
												<obj name="ChannelProp" class="ChannelProperty" version="1">
													<prop name="ChannelIdx">0</prop>
												</obj>
											</obj>
											<obj name="PropertyObject" class="GroupChannelTypeProp" version="4">
												<prop name="PropertyTypeName">Melt Geno Sample Type</prop>
												<prop name="Position">10</prop>
												<prop name="IsDefault">0</prop>
												<prop name="GroupSampleType">mstUnknown</prop>
												<obj name="ChannelProp" class="ChannelProperty" version="1">
													<prop name="ChannelIdx">0</prop>
												</obj>
											</obj>
											<obj name="PropertyObject" class="QuantSampleTypeProperty" version="4">
												<prop name="PropertyTypeName">Quantification Sample Type</prop>
												<prop name="Position">10</prop>
												<prop name="IsDefault">0</prop>
												<prop name="SampleType">qsUnknown</prop>
												<obj name="ChannelProp" class="ChannelProperty" version="1">
													<prop name="ChannelIdx">0</prop>
												</obj>
											</obj>
											<obj name="PropertyObject" class="ChannelGenotype" version="4">
												<prop name="PropertyTypeName">Scanning Genotype</prop>
												<prop name="Position">10</prop>
												<prop name="IsDefault">1</prop>
												<prop name="ReadOnly">1</prop>
												<obj name="ChannelProp" class="ChannelProperty" version="1">
													<prop name="ChannelIdx">0</prop>
												</obj>
											</obj>
											<obj name="PropertyObject" class="GroupChannelTypeProp" version="4">
												<prop name="PropertyTypeName">Scanning Sample Type</prop>
												<prop name="Position">10</prop>
												<prop name="IsDefault">0</prop>
												<prop name="GroupSampleType">mstUnknown</prop>
												<obj name="ChannelProp" class="ChannelProperty" version="1">
													<prop name="ChannelIdx">0</prop>
												</obj>
											</obj>
											<obj name="PropertyObject" class="TargetName" version="4">
												<prop name="PropertyTypeName">Target Name</prop>
												<prop name="Position">10</prop>
												<prop name="IsDefault">1</prop>
												<obj name="ChannelProp" class="ChannelProperty" version="1">
													<prop name="ChannelIdx">0</prop>
												</obj>
											</obj>
											<obj name="PropertyObject" class="RQTargetProperty" version="4">
												<prop name="PropertyTypeName">Target Type</prop>
												<prop name="Position">10</prop>
												<prop name="IsDefault">0</prop>
												<prop name="TargetType">dtNone</prop>
												<obj name="ChannelProp" class="ChannelProperty" version="1">
													<prop name="ChannelIdx">0</prop>
												</obj>
											</obj>
										</list>
									</obj>
								</list>
							</obj>
						</obj>
						<prop name="ChannelPropertyCount">1</prop>
						<prop name="ContainerPosition">10</prop>
						<prop name="HasSampleProperties">1</prop>
						<obj name="SampleProperties" class="PropertyList" version="1">
							<list name="emlist" count="14">
								<obj name="PropertyObject" class="SamplePrefColor" version="4">
									<prop name="PropertyTypeName">Color</prop>
									<prop name="Position">10</prop>
									<prop name="IsDefault">0</prop>
									<prop name="Color">$00FD0299</prop>
								</obj>
								<obj name="PropertyObject" class="DominantChannelProp" version="4">
									<prop name="PropertyTypeName">Dominant Channel</prop>
									<prop name="Position">10</prop>
									<prop name="IsDefault">0</prop>
									<prop name="DominantChannel">0</prop>
								</obj>
								<obj name="PropertyObject" class="Genotype" version="4">
									<prop name="PropertyTypeName">EndPt Genotype</prop>
									<prop name="Position">10</prop>
									<prop name="IsDefault">1</prop>
									<prop name="ReadOnly">1</prop>
								</obj>
								<obj name="PropertyObject" class="GroupingSample" version="4">
									<prop name="PropertyTypeName">EndPt Sample Type</prop>
									<prop name="Position">10</prop>
									<prop name="IsDefault">0</prop>
									<prop name="GroupSampleType">mstUnknown</prop>
								</obj>
								<obj name="PropertyObject" class="SamplePrefLineStyle" version="4">
									<prop name="PropertyTypeName">Line Style</prop>
									<prop name="Position">10</prop>
									<prop name="IsDefault">0</prop>
									<prop name="LineStyle">psSolid</prop>
								</obj>
								<obj name="PropertyObject" class="GenSampleEditNotes" version="4">
									<prop name="PropertyTypeName">Notes</prop>
									<prop name="Position">10</prop>
									<prop name="IsDefault">1</prop>
								</obj>
								<obj name="PropertyObject" class="SamplePrefPointStyle" version="4">
									<prop name="PropertyTypeName">Point Style</prop>
									<prop name="Position">10</prop>
									<prop name="IsDefault">0</prop>
									<prop name="PointStyle">psNothing</prop>
								</obj>
								<obj name="PropertyObject" class="GenSampleEditPosition" version="4">
									<prop name="PropertyTypeName">Position</prop>
									<prop name="Position">10</prop>
									<prop name="IsDefault">1</prop>
								</obj>
								<obj name="PropertyObject" class="GenSampleEditReplicate" version="4">
									<prop name="PropertyTypeName">Replicate of</prop>
									<prop name="Position">10</prop>
									<prop name="IsDefault">1</prop>
									<prop name="ReplicateOf">-1</prop>
								</obj>
								<obj name="PropertyObject" class="HTCSampleID" version="4">
									<prop name="PropertyTypeName">Sample ID</prop>
									<prop name="Position">10</prop>
									<prop name="IsDefault">1</prop>
								</obj>
								<obj name="PropertyObject" class="GenSampleEditName" version="4">
									<prop name="PropertyTypeName">Sample Name</prop>
									<prop name="Position">10</prop>
									<prop name="IsDefault">0</prop>
									<prop name="name">NAPDH 4</prop>
								</obj>
								<obj name="PropertyObject" class="HTCSamplePrepNotes" version="4">
									<prop name="PropertyTypeName">Sample Prep Notes</prop>
									<prop name="Position">10</prop>
									<prop name="IsDefault">1</prop>
								</obj>
								<obj name="PropertyObject" class="GenSampleEditSubset" version="4">
									<prop name="PropertyTypeName">Subsets</prop>
									<prop name="Position">10</prop>
									<prop name="IsDefault">1</prop>
								</obj>
								<obj name="PropertyObject" class="SamplePrefWidth" version="5">
									<prop name="PropertyTypeName">Width</prop>
									<prop name="Position">10</prop>
									<prop name="IsDefault">1</prop>
									<prop name="Width">1</prop>
								</obj>
							</list>
						</obj>
					</obj>
					<obj name="item" class="SamplePropInfo" version="1">
						<obj name="ChannelProperties" class="ChanPropList" version="2">
							<obj name="ChannelProperties" class="EMList" version="1">
								<list name="emlist" count="1">
									<obj name="item" class="PropertyList" version="1">
										<list name="emlist" count="12">
											<obj name="PropertyObject" class="RQSampleTargetProperty" version="4">
												<prop name="PropertyTypeName">Combined Sample and Target Type</prop>
												<prop name="Position">11</prop>
												<prop name="IsDefault">0</prop>
												<obj name="ChannelProp" class="ChannelProperty" version="1">
													<prop name="ChannelIdx">0</prop>
												</obj>
											</obj>
											<obj name="PropertyObject" class="QuantConcProperty" version="4">
												<prop name="PropertyTypeName">Concentration</prop>
												<prop name="Position">11</prop>
												<prop name="IsDefault">1</prop>
												<prop name="Concentration">0</prop>
												<obj name="ChannelProp" class="ChannelProperty" version="1">
													<prop name="ChannelIdx">0</prop>
												</obj>
												<prop name="ReadOnly">1</prop>
											</obj>
											<obj name="PropertyObject" class="QuantCpHighProp" version="4">
												<prop name="PropertyTypeName">Cp High</prop>
												<prop name="Position">11</prop>
												<prop name="IsDefault">1</prop>
												<prop name="CpRangeHigh">0</prop>
												<obj name="ChannelProp" class="ChannelProperty" version="1">
													<prop name="ChannelIdx">0</prop>
												</obj>
												<prop name="ReadOnly">1</prop>
											</obj>
											<obj name="PropertyObject" class="QuantCpLowProp" version="4">
												<prop name="PropertyTypeName">Cp Low</prop>
												<prop name="Position">11</prop>
												<prop name="IsDefault">1</prop>
												<prop name="CpRangeLow">0</prop>
												<obj name="ChannelProp" class="ChannelProperty" version="1">
													<prop name="ChannelIdx">0</prop>
												</obj>
												<prop name="ReadOnly">1</prop>
											</obj>
											<obj name="PropertyObject" class="RQEffProp" version="4">
												<prop name="PropertyTypeName">Efficiency</prop>
												<prop name="Position">11</prop>
												<prop name="IsDefault">1</prop>
												<prop name="Efficiency">2</prop>
												<obj name="ChannelProp" class="ChannelProperty" version="1">
													<prop name="ChannelIdx">0</prop>
												</obj>
											</obj>
											<obj name="PropertyObject" class="ChannelGenotype" version="4">
												<prop name="PropertyTypeName">Melt Geno Genotype</prop>
												<prop name="Position">11</prop>
												<prop name="IsDefault">1</prop>
												<prop name="ReadOnly">1</prop>
												<obj name="ChannelProp" class="ChannelProperty" version="1">
													<prop name="ChannelIdx">0</prop>
												</obj>
											</obj>
											<obj name="PropertyObject" class="GroupChannelTypeProp" version="4">
												<prop name="PropertyTypeName">Melt Geno Sample Type</prop>
												<prop name="Position">11</prop>
												<prop name="IsDefault">0</prop>
												<prop name="GroupSampleType">mstUnknown</prop>
												<obj name="ChannelProp" class="ChannelProperty" version="1">
													<prop name="ChannelIdx">0</prop>
												</obj>
											</obj>
											<obj name="PropertyObject" class="QuantSampleTypeProperty" version="4">
												<prop name="PropertyTypeName">Quantification Sample Type</prop>
												<prop name="Position">11</prop>
												<prop name="IsDefault">0</prop>
												<prop name="SampleType">qsUnknown</prop>
												<obj name="ChannelProp" class="ChannelProperty" version="1">
													<prop name="ChannelIdx">0</prop>
												</obj>
											</obj>
											<obj name="PropertyObject" class="ChannelGenotype" version="4">
												<prop name="PropertyTypeName">Scanning Genotype</prop>
												<prop name="Position">11</prop>
												<prop name="IsDefault">1</prop>
												<prop name="ReadOnly">1</prop>
												<obj name="ChannelProp" class="ChannelProperty" version="1">
													<prop name="ChannelIdx">0</prop>
												</obj>
											</obj>
											<obj name="PropertyObject" class="GroupChannelTypeProp" version="4">
												<prop name="PropertyTypeName">Scanning Sample Type</prop>
												<prop name="Position">11</prop>
												<prop name="IsDefault">0</prop>
												<prop name="GroupSampleType">mstUnknown</prop>
												<obj name="ChannelProp" class="ChannelProperty" version="1">
													<prop name="ChannelIdx">0</prop>
												</obj>
											</obj>
											<obj name="PropertyObject" class="TargetName" version="4">
												<prop name="PropertyTypeName">Target Name</prop>
												<prop name="Position">11</prop>
												<prop name="IsDefault">1</prop>
												<obj name="ChannelProp" class="ChannelProperty" version="1">
													<prop name="ChannelIdx">0</prop>
												</obj>
											</obj>
											<obj name="PropertyObject" class="RQTargetProperty" version="4">
												<prop name="PropertyTypeName">Target Type</prop>
												<prop name="Position">11</prop>
												<prop name="IsDefault">0</prop>
												<prop name="TargetType">dtNone</prop>
												<obj name="ChannelProp" class="ChannelProperty" version="1">
													<prop name="ChannelIdx">0</prop>
												</obj>
											</obj>
										</list>
									</obj>
								</list>
							</obj>
						</obj>
						<prop name="ChannelPropertyCount">1</prop>
						<prop name="ContainerPosition">11</prop>
						<prop name="HasSampleProperties">1</prop>
						<obj name="SampleProperties" class="PropertyList" version="1">
							<list name="emlist" count="14">
								<obj name="PropertyObject" class="SamplePrefColor" version="4">
									<prop name="PropertyTypeName">Color</prop>
									<prop name="Position">11</prop>
									<prop name="IsDefault">0</prop>
									<prop name="Color">$0026C4B8</prop>
								</obj>
								<obj name="PropertyObject" class="DominantChannelProp" version="4">
									<prop name="PropertyTypeName">Dominant Channel</prop>
									<prop name="Position">11</prop>
									<prop name="IsDefault">0</prop>
									<prop name="DominantChannel">0</prop>
								</obj>
								<obj name="PropertyObject" class="Genotype" version="4">
									<prop name="PropertyTypeName">EndPt Genotype</prop>
									<prop name="Position">11</prop>
									<prop name="IsDefault">1</prop>
									<prop name="ReadOnly">1</prop>
								</obj>
								<obj name="PropertyObject" class="GroupingSample" version="4">
									<prop name="PropertyTypeName">EndPt Sample Type</prop>
									<prop name="Position">11</prop>
									<prop name="IsDefault">0</prop>
									<prop name="GroupSampleType">mstUnknown</prop>
								</obj>
								<obj name="PropertyObject" class="SamplePrefLineStyle" version="4">
									<prop name="PropertyTypeName">Line Style</prop>
									<prop name="Position">11</prop>
									<prop name="IsDefault">0</prop>
									<prop name="LineStyle">psSolid</prop>
								</obj>
								<obj name="PropertyObject" class="GenSampleEditNotes" version="4">
									<prop name="PropertyTypeName">Notes</prop>
									<prop name="Position">11</prop>
									<prop name="IsDefault">1</prop>
								</obj>
								<obj name="PropertyObject" class="SamplePrefPointStyle" version="4">
									<prop name="PropertyTypeName">Point Style</prop>
									<prop name="Position">11</prop>
									<prop name="IsDefault">0</prop>
									<prop name="PointStyle">psNothing</prop>
								</obj>
								<obj name="PropertyObject" class="GenSampleEditPosition" version="4">
									<prop name="PropertyTypeName">Position</prop>
									<prop name="Position">11</prop>
									<prop name="IsDefault">1</prop>
								</obj>
								<obj name="PropertyObject" class="GenSampleEditReplicate" version="4">
									<prop name="PropertyTypeName">Replicate of</prop>
									<prop name="Position">11</prop>
									<prop name="IsDefault">1</prop>
									<prop name="ReplicateOf">-1</prop>
								</obj>
								<obj name="PropertyObject" class="HTCSampleID" version="4">
									<prop name="PropertyTypeName">Sample ID</prop>
									<prop name="Position">11</prop>
									<prop name="IsDefault">1</prop>
								</obj>
								<obj name="PropertyObject" class="GenSampleEditName" version="4">
									<prop name="PropertyTypeName">Sample Name</prop>
									<prop name="Position">11</prop>
									<prop name="IsDefault">0</prop>
									<prop name="name">NAPDH 4</prop>
								</obj>
								<obj name="PropertyObject" class="HTCSamplePrepNotes" version="4">
									<prop name="PropertyTypeName">Sample Prep Notes</prop>
									<prop name="Position">11</prop>
									<prop name="IsDefault">1</prop>
								</obj>
								<obj name="PropertyObject" class="GenSampleEditSubset" version="4">
									<prop name="PropertyTypeName">Subsets</prop>
									<prop name="Position">11</prop>
									<prop name="IsDefault">1</prop>
								</obj>
								<obj name="PropertyObject" class="SamplePrefWidth" version="5">
									<prop name="PropertyTypeName">Width</prop>
									<prop name="Position">11</prop>
									<prop name="IsDefault">1</prop>
									<prop name="Width">1</prop>
								</obj>
							</list>
						</obj>
					</obj>
					<obj name="item" class="SamplePropInfo" version="1">
						<obj name="ChannelProperties" class="ChanPropList" version="2">
							<obj name="ChannelProperties" class="EMList" version="1">
								<list name="emlist" count="1">
									<obj name="item" class="PropertyList" version="1">
										<list name="emlist" count="12">
											<obj name="PropertyObject" class="RQSampleTargetProperty" version="4">
												<prop name="PropertyTypeName">Combined Sample and Target Type</prop>
												<prop name="Position">12</prop>
												<prop name="IsDefault">0</prop>
												<obj name="ChannelProp" class="ChannelProperty" version="1">
													<prop name="ChannelIdx">0</prop>
												</obj>
											</obj>
											<obj name="PropertyObject" class="QuantConcProperty" version="4">
												<prop name="PropertyTypeName">Concentration</prop>
												<prop name="Position">12</prop>
												<prop name="IsDefault">1</prop>
												<prop name="Concentration">0</prop>
												<obj name="ChannelProp" class="ChannelProperty" version="1">
													<prop name="ChannelIdx">0</prop>
												</obj>
												<prop name="ReadOnly">1</prop>
											</obj>
											<obj name="PropertyObject" class="QuantCpHighProp" version="4">
												<prop name="PropertyTypeName">Cp High</prop>
												<prop name="Position">12</prop>
												<prop name="IsDefault">1</prop>
												<prop name="CpRangeHigh">0</prop>
												<obj name="ChannelProp" class="ChannelProperty" version="1">
													<prop name="ChannelIdx">0</prop>
												</obj>
												<prop name="ReadOnly">1</prop>
											</obj>
											<obj name="PropertyObject" class="QuantCpLowProp" version="4">
												<prop name="PropertyTypeName">Cp Low</prop>
												<prop name="Position">12</prop>
												<prop name="IsDefault">1</prop>
												<prop name="CpRangeLow">0</prop>
												<obj name="ChannelProp" class="ChannelProperty" version="1">
													<prop name="ChannelIdx">0</prop>
												</obj>
												<prop name="ReadOnly">1</prop>
											</obj>
											<obj name="PropertyObject" class="RQEffProp" version="4">
												<prop name="PropertyTypeName">Efficiency</prop>
												<prop name="Position">12</prop>
												<prop name="IsDefault">1</prop>
												<prop name="Efficiency">2</prop>
												<obj name="ChannelProp" class="ChannelProperty" version="1">
													<prop name="ChannelIdx">0</prop>
												</obj>
											</obj>
											<obj name="PropertyObject" class="ChannelGenotype" version="4">
												<prop name="PropertyTypeName">Melt Geno Genotype</prop>
												<prop name="Position">12</prop>
												<prop name="IsDefault">1</prop>
												<prop name="ReadOnly">1</prop>
												<obj name="ChannelProp" class="ChannelProperty" version="1">
													<prop name="ChannelIdx">0</prop>
												</obj>
											</obj>
											<obj name="PropertyObject" class="GroupChannelTypeProp" version="4">
												<prop name="PropertyTypeName">Melt Geno Sample Type</prop>
												<prop name="Position">12</prop>
												<prop name="IsDefault">0</prop>
												<prop name="GroupSampleType">mstUnknown</prop>
												<obj name="ChannelProp" class="ChannelProperty" version="1">
													<prop name="ChannelIdx">0</prop>
												</obj>
											</obj>
											<obj name="PropertyObject" class="QuantSampleTypeProperty" version="4">
												<prop name="PropertyTypeName">Quantification Sample Type</prop>
												<prop name="Position">12</prop>
												<prop name="IsDefault">0</prop>
												<prop name="SampleType">qsUnknown</prop>
												<obj name="ChannelProp" class="ChannelProperty" version="1">
													<prop name="ChannelIdx">0</prop>
												</obj>
											</obj>
											<obj name="PropertyObject" class="ChannelGenotype" version="4">
												<prop name="PropertyTypeName">Scanning Genotype</prop>
												<prop name="Position">12</prop>
												<prop name="IsDefault">1</prop>
												<prop name="ReadOnly">1</prop>
												<obj name="ChannelProp" class="ChannelProperty" version="1">
													<prop name="ChannelIdx">0</prop>
												</obj>
											</obj>
											<obj name="PropertyObject" class="GroupChannelTypeProp" version="4">
												<prop name="PropertyTypeName">Scanning Sample Type</prop>
												<prop name="Position">12</prop>
												<prop name="IsDefault">0</prop>
												<prop name="GroupSampleType">mstUnknown</prop>
												<obj name="ChannelProp" class="ChannelProperty" version="1">
													<prop name="ChannelIdx">0</prop>
												</obj>
											</obj>
											<obj name="PropertyObject" class="TargetName" version="4">
												<prop name="PropertyTypeName">Target Name</prop>
												<prop name="Position">12</prop>
												<prop name="IsDefault">1</prop>
												<obj name="ChannelProp" class="ChannelProperty" version="1">
													<prop name="ChannelIdx">0</prop>
												</obj>
											</obj>
											<obj name="PropertyObject" class="RQTargetProperty" version="4">
												<prop name="PropertyTypeName">Target Type</prop>
												<prop name="Position">12</prop>
												<prop name="IsDefault">0</prop>
												<prop name="TargetType">dtNone</prop>
												<obj name="ChannelProp" class="ChannelProperty" version="1">
													<prop name="ChannelIdx">0</prop>
												</obj>
											</obj>
										</list>
									</obj>
								</list>
							</obj>
						</obj>
						<prop name="ChannelPropertyCount">1</prop>
						<prop name="ContainerPosition">12</prop>
						<prop name="HasSampleProperties">1</prop>
						<obj name="SampleProperties" class="PropertyList" version="1">
							<list name="emlist" count="14">
								<obj name="PropertyObject" class="SamplePrefColor" version="4">
									<prop name="PropertyTypeName">Color</prop>
									<prop name="Position">12</prop>
									<prop name="IsDefault">0</prop>
									<prop name="Color">$00FF8000</prop>
								</obj>
								<obj name="PropertyObject" class="DominantChannelProp" version="4">
									<prop name="PropertyTypeName">Dominant Channel</prop>
									<prop name="Position">12</prop>
									<prop name="IsDefault">0</prop>
									<prop name="DominantChannel">0</prop>
								</obj>
								<obj name="PropertyObject" class="Genotype" version="4">
									<prop name="PropertyTypeName">EndPt Genotype</prop>
									<prop name="Position">12</prop>
									<prop name="IsDefault">1</prop>
									<prop name="ReadOnly">1</prop>
								</obj>
								<obj name="PropertyObject" class="GroupingSample" version="4">
									<prop name="PropertyTypeName">EndPt Sample Type</prop>
									<prop name="Position">12</prop>
									<prop name="IsDefault">0</prop>
									<prop name="GroupSampleType">mstUnknown</prop>
								</obj>
								<obj name="PropertyObject" class="SamplePrefLineStyle" version="4">
									<prop name="PropertyTypeName">Line Style</prop>
									<prop name="Position">12</prop>
									<prop name="IsDefault">0</prop>
									<prop name="LineStyle">psSolid</prop>
								</obj>
								<obj name="PropertyObject" class="GenSampleEditNotes" version="4">
									<prop name="PropertyTypeName">Notes</prop>
									<prop name="Position">12</prop>
									<prop name="IsDefault">1</prop>
								</obj>
								<obj name="PropertyObject" class="SamplePrefPointStyle" version="4">
									<prop name="PropertyTypeName">Point Style</prop>
									<prop name="Position">12</prop>
									<prop name="IsDefault">0</prop>
									<prop name="PointStyle">psNothing</prop>
								</obj>
								<obj name="PropertyObject" class="GenSampleEditPosition" version="4">
									<prop name="PropertyTypeName">Position</prop>
									<prop name="Position">12</prop>
									<prop name="IsDefault">1</prop>
								</obj>
								<obj name="PropertyObject" class="GenSampleEditReplicate" version="4">
									<prop name="PropertyTypeName">Replicate of</prop>
									<prop name="Position">12</prop>
									<prop name="IsDefault">1</prop>
									<prop name="ReplicateOf">-1</prop>
								</obj>
								<obj name="PropertyObject" class="HTCSampleID" version="4">
									<prop name="PropertyTypeName">Sample ID</prop>
									<prop name="Position">12</prop>
									<prop name="IsDefault">1</prop>
								</obj>
								<obj name="PropertyObject" class="GenSampleEditName" version="4">
									<prop name="PropertyTypeName">Sample Name</prop>
									<prop name="Position">12</prop>
									<prop name="IsDefault">0</prop>
									<prop name="name">FCER1A 1</prop>
								</obj>
								<obj name="PropertyObject" class="HTCSamplePrepNotes" version="4">
									<prop name="PropertyTypeName">Sample Prep Notes</prop>
									<prop name="Position">12</prop>
									<prop name="IsDefault">1</prop>
								</obj>
								<obj name="PropertyObject" class="GenSampleEditSubset" version="4">
									<prop name="PropertyTypeName">Subsets</prop>
									<prop name="Position">12</prop>
									<prop name="IsDefault">1</prop>
								</obj>
								<obj name="PropertyObject" class="SamplePrefWidth" version="5">
									<prop name="PropertyTypeName">Width</prop>
									<prop name="Position">12</prop>
									<prop name="IsDefault">1</prop>
									<prop name="Width">1</prop>
								</obj>
							</list>
						</obj>
					</obj>
					<obj name="item" class="SamplePropInfo" version="1">
						<obj name="ChannelProperties" class="ChanPropList" version="2">
							<obj name="ChannelProperties" class="EMList" version="1">
								<list name="emlist" count="1">
									<obj name="item" class="PropertyList" version="1">
										<list name="emlist" count="12">
											<obj name="PropertyObject" class="RQSampleTargetProperty" version="4">
												<prop name="PropertyTypeName">Combined Sample and Target Type</prop>
												<prop name="Position">13</prop>
												<prop name="IsDefault">0</prop>
												<obj name="ChannelProp" class="ChannelProperty" version="1">
													<prop name="ChannelIdx">0</prop>
												</obj>
											</obj>
											<obj name="PropertyObject" class="QuantConcProperty" version="4">
												<prop name="PropertyTypeName">Concentration</prop>
												<prop name="Position">13</prop>
												<prop name="IsDefault">1</prop>
												<prop name="Concentration">0</prop>
												<obj name="ChannelProp" class="ChannelProperty" version="1">
													<prop name="ChannelIdx">0</prop>
												</obj>
												<prop name="ReadOnly">1</prop>
											</obj>
											<obj name="PropertyObject" class="QuantCpHighProp" version="4">
												<prop name="PropertyTypeName">Cp High</prop>
												<prop name="Position">13</prop>
												<prop name="IsDefault">1</prop>
												<prop name="CpRangeHigh">0</prop>
												<obj name="ChannelProp" class="ChannelProperty" version="1">
													<prop name="ChannelIdx">0</prop>
												</obj>
												<prop name="ReadOnly">1</prop>
											</obj>
											<obj name="PropertyObject" class="QuantCpLowProp" version="4">
												<prop name="PropertyTypeName">Cp Low</prop>
												<prop name="Position">13</prop>
												<prop name="IsDefault">1</prop>
												<prop name="CpRangeLow">0</prop>
												<obj name="ChannelProp" class="ChannelProperty" version="1">
													<prop name="ChannelIdx">0</prop>
												</obj>
												<prop name="ReadOnly">1</prop>
											</obj>
											<obj name="PropertyObject" class="RQEffProp" version="4">
												<prop name="PropertyTypeName">Efficiency</prop>
												<prop name="Position">13</prop>
												<prop name="IsDefault">1</prop>
												<prop name="Efficiency">2</prop>
												<obj name="ChannelProp" class="ChannelProperty" version="1">
													<prop name="ChannelIdx">0</prop>
												</obj>
											</obj>
											<obj name="PropertyObject" class="ChannelGenotype" version="4">
												<prop name="PropertyTypeName">Melt Geno Genotype</prop>
												<prop name="Position">13</prop>
												<prop name="IsDefault">1</prop>
												<prop name="ReadOnly">1</prop>
												<obj name="ChannelProp" class="ChannelProperty" version="1">
													<prop name="ChannelIdx">0</prop>
												</obj>
											</obj>
											<obj name="PropertyObject" class="GroupChannelTypeProp" version="4">
												<prop name="PropertyTypeName">Melt Geno Sample Type</prop>
												<prop name="Position">13</prop>
												<prop name="IsDefault">0</prop>
												<prop name="GroupSampleType">mstUnknown</prop>
												<obj name="ChannelProp" class="ChannelProperty" version="1">
													<prop name="ChannelIdx">0</prop>
												</obj>
											</obj>
											<obj name="PropertyObject" class="QuantSampleTypeProperty" version="4">
												<prop name="PropertyTypeName">Quantification Sample Type</prop>
												<prop name="Position">13</prop>
												<prop name="IsDefault">0</prop>
												<prop name="SampleType">qsUnknown</prop>
												<obj name="ChannelProp" class="ChannelProperty" version="1">
													<prop name="ChannelIdx">0</prop>
												</obj>
											</obj>
											<obj name="PropertyObject" class="ChannelGenotype" version="4">
												<prop name="PropertyTypeName">Scanning Genotype</prop>
												<prop name="Position">13</prop>
												<prop name="IsDefault">1</prop>
												<prop name="ReadOnly">1</prop>
												<obj name="ChannelProp" class="ChannelProperty" version="1">
													<prop name="ChannelIdx">0</prop>
												</obj>
											</obj>
											<obj name="PropertyObject" class="GroupChannelTypeProp" version="4">
												<prop name="PropertyTypeName">Scanning Sample Type</prop>
												<prop name="Position">13</prop>
												<prop name="IsDefault">0</prop>
												<prop name="GroupSampleType">mstUnknown</prop>
												<obj name="ChannelProp" class="ChannelProperty" version="1">
													<prop name="ChannelIdx">0</prop>
												</obj>
											</obj>
											<obj name="PropertyObject" class="TargetName" version="4">
												<prop name="PropertyTypeName">Target Name</prop>
												<prop name="Position">13</prop>
												<prop name="IsDefault">1</prop>
												<obj name="ChannelProp" class="ChannelProperty" version="1">
													<prop name="ChannelIdx">0</prop>
												</obj>
											</obj>
											<obj name="PropertyObject" class="RQTargetProperty" version="4">
												<prop name="PropertyTypeName">Target Type</prop>
												<prop name="Position">13</prop>
												<prop name="IsDefault">0</prop>
												<prop name="TargetType">dtNone</prop>
												<obj name="ChannelProp" class="ChannelProperty" version="1">
													<prop name="ChannelIdx">0</prop>
												</obj>
											</obj>
										</list>
									</obj>
								</list>
							</obj>
						</obj>
						<prop name="ChannelPropertyCount">1</prop>
						<prop name="ContainerPosition">13</prop>
						<prop name="HasSampleProperties">1</prop>
						<obj name="SampleProperties" class="PropertyList" version="1">
							<list name="emlist" count="14">
								<obj name="PropertyObject" class="SamplePrefColor" version="4">
									<prop name="PropertyTypeName">Color</prop>
									<prop name="Position">13</prop>
									<prop name="IsDefault">0</prop>
									<prop name="Color">clRed</prop>
								</obj>
								<obj name="PropertyObject" class="DominantChannelProp" version="4">
									<prop name="PropertyTypeName">Dominant Channel</prop>
									<prop name="Position">13</prop>
									<prop name="IsDefault">0</prop>
									<prop name="DominantChannel">0</prop>
								</obj>
								<obj name="PropertyObject" class="Genotype" version="4">
									<prop name="PropertyTypeName">EndPt Genotype</prop>
									<prop name="Position">13</prop>
									<prop name="IsDefault">1</prop>
									<prop name="ReadOnly">1</prop>
								</obj>
								<obj name="PropertyObject" class="GroupingSample" version="4">
									<prop name="PropertyTypeName">EndPt Sample Type</prop>
									<prop name="Position">13</prop>
									<prop name="IsDefault">0</prop>
									<prop name="GroupSampleType">mstUnknown</prop>
								</obj>
								<obj name="PropertyObject" class="SamplePrefLineStyle" version="4">
									<prop name="PropertyTypeName">Line Style</prop>
									<prop name="Position">13</prop>
									<prop name="IsDefault">0</prop>
									<prop name="LineStyle">psSolid</prop>
								</obj>
								<obj name="PropertyObject" class="GenSampleEditNotes" version="4">
									<prop name="PropertyTypeName">Notes</prop>
									<prop name="Position">13</prop>
									<prop name="IsDefault">1</prop>
								</obj>
								<obj name="PropertyObject" class="SamplePrefPointStyle" version="4">
									<prop name="PropertyTypeName">Point Style</prop>
									<prop name="Position">13</prop>
									<prop name="IsDefault">0</prop>
									<prop name="PointStyle">psNothing</prop>
								</obj>
								<obj name="PropertyObject" class="GenSampleEditPosition" version="4">
									<prop name="PropertyTypeName">Position</prop>
									<prop name="Position">13</prop>
									<prop name="IsDefault">1</prop>
								</obj>
								<obj name="PropertyObject" class="GenSampleEditReplicate" version="4">
									<prop name="PropertyTypeName">Replicate of</prop>
									<prop name="Position">13</prop>
									<prop name="IsDefault">1</prop>
									<prop name="ReplicateOf">-1</prop>
								</obj>
								<obj name="PropertyObject" class="HTCSampleID" version="4">
									<prop name="PropertyTypeName">Sample ID</prop>
									<prop name="Position">13</prop>
									<prop name="IsDefault">1</prop>
								</obj>
								<obj name="PropertyObject" class="GenSampleEditName" version="4">
									<prop name="PropertyTypeName">Sample Name</prop>
									<prop name="Position">13</prop>
									<prop name="IsDefault">0</prop>
									<prop name="name">FCER1A 1</prop>
								</obj>
								<obj name="PropertyObject" class="HTCSamplePrepNotes" version="4">
									<prop name="PropertyTypeName">Sample Prep Notes</prop>
									<prop name="Position">13</prop>
									<prop name="IsDefault">1</prop>
								</obj>
								<obj name="PropertyObject" class="GenSampleEditSubset" version="4">
									<prop name="PropertyTypeName">Subsets</prop>
									<prop name="Position">13</prop>
									<prop name="IsDefault">1</prop>
								</obj>
								<obj name="PropertyObject" class="SamplePrefWidth" version="5">
									<prop name="PropertyTypeName">Width</prop>
									<prop name="Position">13</prop>
									<prop name="IsDefault">1</prop>
									<prop name="Width">1</prop>
								</obj>
							</list>
						</obj>
					</obj>
					<obj name="item" class="SamplePropInfo" version="1">
						<obj name="ChannelProperties" class="ChanPropList" version="2">
							<obj name="ChannelProperties" class="EMList" version="1">
								<list name="emlist" count="1">
									<obj name="item" class="PropertyList" version="1">
										<list name="emlist" count="12">
											<obj name="PropertyObject" class="RQSampleTargetProperty" version="4">
												<prop name="PropertyTypeName">Combined Sample and Target Type</prop>
												<prop name="Position">14</prop>
												<prop name="IsDefault">0</prop>
												<obj name="ChannelProp" class="ChannelProperty" version="1">
													<prop name="ChannelIdx">0</prop>
												</obj>
											</obj>
											<obj name="PropertyObject" class="QuantConcProperty" version="4">
												<prop name="PropertyTypeName">Concentration</prop>
												<prop name="Position">14</prop>
												<prop name="IsDefault">1</prop>
												<prop name="Concentration">0</prop>
												<obj name="ChannelProp" class="ChannelProperty" version="1">
													<prop name="ChannelIdx">0</prop>
												</obj>
												<prop name="ReadOnly">1</prop>
											</obj>
											<obj name="PropertyObject" class="QuantCpHighProp" version="4">
												<prop name="PropertyTypeName">Cp High</prop>
												<prop name="Position">14</prop>
												<prop name="IsDefault">1</prop>
												<prop name="CpRangeHigh">0</prop>
												<obj name="ChannelProp" class="ChannelProperty" version="1">
													<prop name="ChannelIdx">0</prop>
												</obj>
												<prop name="ReadOnly">1</prop>
											</obj>
											<obj name="PropertyObject" class="QuantCpLowProp" version="4">
												<prop name="PropertyTypeName">Cp Low</prop>
												<prop name="Position">14</prop>
												<prop name="IsDefault">1</prop>
												<prop name="CpRangeLow">0</prop>
												<obj name="ChannelProp" class="ChannelProperty" version="1">
													<prop name="ChannelIdx">0</prop>
												</obj>
												<prop name="ReadOnly">1</prop>
											</obj>
											<obj name="PropertyObject" class="RQEffProp" version="4">
												<prop name="PropertyTypeName">Efficiency</prop>
												<prop name="Position">14</prop>
												<prop name="IsDefault">1</prop>
												<prop name="Efficiency">2</prop>
												<obj name="ChannelProp" class="ChannelProperty" version="1">
													<prop name="ChannelIdx">0</prop>
												</obj>
											</obj>
											<obj name="PropertyObject" class="ChannelGenotype" version="4">
												<prop name="PropertyTypeName">Melt Geno Genotype</prop>
												<prop name="Position">14</prop>
												<prop name="IsDefault">1</prop>
												<prop name="ReadOnly">1</prop>
												<obj name="ChannelProp" class="ChannelProperty" version="1">
													<prop name="ChannelIdx">0</prop>
												</obj>
											</obj>
											<obj name="PropertyObject" class="GroupChannelTypeProp" version="4">
												<prop name="PropertyTypeName">Melt Geno Sample Type</prop>
												<prop name="Position">14</prop>
												<prop name="IsDefault">0</prop>
												<prop name="GroupSampleType">mstUnknown</prop>
												<obj name="ChannelProp" class="ChannelProperty" version="1">
													<prop name="ChannelIdx">0</prop>
												</obj>
											</obj>
											<obj name="PropertyObject" class="QuantSampleTypeProperty" version="4">
												<prop name="PropertyTypeName">Quantification Sample Type</prop>
												<prop name="Position">14</prop>
												<prop name="IsDefault">0</prop>
												<prop name="SampleType">qsUnknown</prop>
												<obj name="ChannelProp" class="ChannelProperty" version="1">
													<prop name="ChannelIdx">0</prop>
												</obj>
											</obj>
											<obj name="PropertyObject" class="ChannelGenotype" version="4">
												<prop name="PropertyTypeName">Scanning Genotype</prop>
												<prop name="Position">14</prop>
												<prop name="IsDefault">1</prop>
												<prop name="ReadOnly">1</prop>
												<obj name="ChannelProp" class="ChannelProperty" version="1">
													<prop name="ChannelIdx">0</prop>
												</obj>
											</obj>
											<obj name="PropertyObject" class="GroupChannelTypeProp" version="4">
												<prop name="PropertyTypeName">Scanning Sample Type</prop>
												<prop name="Position">14</prop>
												<prop name="IsDefault">0</prop>
												<prop name="GroupSampleType">mstUnknown</prop>
												<obj name="ChannelProp" class="ChannelProperty" version="1">
													<prop name="ChannelIdx">0</prop>
												</obj>
											</obj>
											<obj name="PropertyObject" class="TargetName" version="4">
												<prop name="PropertyTypeName">Target Name</prop>
												<prop name="Position">14</prop>
												<prop name="IsDefault">1</prop>
												<obj name="ChannelProp" class="ChannelProperty" version="1">
													<prop name="ChannelIdx">0</prop>
												</obj>
											</obj>
											<obj name="PropertyObject" class="RQTargetProperty" version="4">
												<prop name="PropertyTypeName">Target Type</prop>
												<prop name="Position">14</prop>
												<prop name="IsDefault">0</prop>
												<prop name="TargetType">dtNone</prop>
												<obj name="ChannelProp" class="ChannelProperty" version="1">
													<prop name="ChannelIdx">0</prop>
												</obj>
											</obj>
										</list>
									</obj>
								</list>
							</obj>
						</obj>
						<prop name="ChannelPropertyCount">1</prop>
						<prop name="ContainerPosition">14</prop>
						<prop name="HasSampleProperties">1</prop>
						<obj name="SampleProperties" class="PropertyList" version="1">
							<list name="emlist" count="14">
								<obj name="PropertyObject" class="SamplePrefColor" version="4">
									<prop name="PropertyTypeName">Color</prop>
									<prop name="Position">14</prop>
									<prop name="IsDefault">0</prop>
									<prop name="Color">$0030D700</prop>
								</obj>
								<obj name="PropertyObject" class="DominantChannelProp" version="4">
									<prop name="PropertyTypeName">Dominant Channel</prop>
									<prop name="Position">14</prop>
									<prop name="IsDefault">0</prop>
									<prop name="DominantChannel">0</prop>
								</obj>
								<obj name="PropertyObject" class="Genotype" version="4">
									<prop name="PropertyTypeName">EndPt Genotype</prop>
									<prop name="Position">14</prop>
									<prop name="IsDefault">1</prop>
									<prop name="ReadOnly">1</prop>
								</obj>
								<obj name="PropertyObject" class="GroupingSample" version="4">
									<prop name="PropertyTypeName">EndPt Sample Type</prop>
									<prop name="Position">14</prop>
									<prop name="IsDefault">0</prop>
									<prop name="GroupSampleType">mstUnknown</prop>
								</obj>
								<obj name="PropertyObject" class="SamplePrefLineStyle" version="4">
									<prop name="PropertyTypeName">Line Style</prop>
									<prop name="Position">14</prop>
									<prop name="IsDefault">0</prop>
									<prop name="LineStyle">psSolid</prop>
								</obj>
								<obj name="PropertyObject" class="GenSampleEditNotes" version="4">
									<prop name="PropertyTypeName">Notes</prop>
									<prop name="Position">14</prop>
									<prop name="IsDefault">1</prop>
								</obj>
								<obj name="PropertyObject" class="SamplePrefPointStyle" version="4">
									<prop name="PropertyTypeName">Point Style</prop>
									<prop name="Position">14</prop>
									<prop name="IsDefault">0</prop>
									<prop name="PointStyle">psNothing</prop>
								</obj>
								<obj name="PropertyObject" class="GenSampleEditPosition" version="4">
									<prop name="PropertyTypeName">Position</prop>
									<prop name="Position">14</prop>
									<prop name="IsDefault">1</prop>
								</obj>
								<obj name="PropertyObject" class="GenSampleEditReplicate" version="4">
									<prop name="PropertyTypeName">Replicate of</prop>
									<prop name="Position">14</prop>
									<prop name="IsDefault">1</prop>
									<prop name="ReplicateOf">-1</prop>
								</obj>
								<obj name="PropertyObject" class="HTCSampleID" version="4">
									<prop name="PropertyTypeName">Sample ID</prop>
									<prop name="Position">14</prop>
									<prop name="IsDefault">1</prop>
								</obj>
								<obj name="PropertyObject" class="GenSampleEditName" version="4">
									<prop name="PropertyTypeName">Sample Name</prop>
									<prop name="Position">14</prop>
									<prop name="IsDefault">0</prop>
									<prop name="name">FCER1A 1</prop>
								</obj>
								<obj name="PropertyObject" class="HTCSamplePrepNotes" version="4">
									<prop name="PropertyTypeName">Sample Prep Notes</prop>
									<prop name="Position">14</prop>
									<prop name="IsDefault">1</prop>
								</obj>
								<obj name="PropertyObject" class="GenSampleEditSubset" version="4">
									<prop name="PropertyTypeName">Subsets</prop>
									<prop name="Position">14</prop>
									<prop name="IsDefault">1</prop>
								</obj>
								<obj name="PropertyObject" class="SamplePrefWidth" version="5">
									<prop name="PropertyTypeName">Width</prop>
									<prop name="Position">14</prop>
									<prop name="IsDefault">1</prop>
									<prop name="Width">1</prop>
								</obj>
							</list>
						</obj>
					</obj>
					<obj name="item" class="SamplePropInfo" version="1">
						<obj name="ChannelProperties" class="ChanPropList" version="2">
							<obj name="ChannelProperties" class="EMList" version="1">
								<list name="emlist" count="1">
									<obj name="item" class="PropertyList" version="1">
										<list name="emlist" count="12">
											<obj name="PropertyObject" class="RQSampleTargetProperty" version="4">
												<prop name="PropertyTypeName">Combined Sample and Target Type</prop>
												<prop name="Position">15</prop>
												<prop name="IsDefault">0</prop>
												<obj name="ChannelProp" class="ChannelProperty" version="1">
													<prop name="ChannelIdx">0</prop>
												</obj>
											</obj>
											<obj name="PropertyObject" class="QuantConcProperty" version="4">
												<prop name="PropertyTypeName">Concentration</prop>
												<prop name="Position">15</prop>
												<prop name="IsDefault">1</prop>
												<prop name="Concentration">0</prop>
												<obj name="ChannelProp" class="ChannelProperty" version="1">
													<prop name="ChannelIdx">0</prop>
												</obj>
												<prop name="ReadOnly">1</prop>
											</obj>
											<obj name="PropertyObject" class="QuantCpHighProp" version="4">
												<prop name="PropertyTypeName">Cp High</prop>
												<prop name="Position">15</prop>
												<prop name="IsDefault">1</prop>
												<prop name="CpRangeHigh">0</prop>
												<obj name="ChannelProp" class="ChannelProperty" version="1">
													<prop name="ChannelIdx">0</prop>
												</obj>
												<prop name="ReadOnly">1</prop>
											</obj>
											<obj name="PropertyObject" class="QuantCpLowProp" version="4">
												<prop name="PropertyTypeName">Cp Low</prop>
												<prop name="Position">15</prop>
												<prop name="IsDefault">1</prop>
												<prop name="CpRangeLow">0</prop>
												<obj name="ChannelProp" class="ChannelProperty" version="1">
													<prop name="ChannelIdx">0</prop>
												</obj>
												<prop name="ReadOnly">1</prop>
											</obj>
											<obj name="PropertyObject" class="RQEffProp" version="4">
												<prop name="PropertyTypeName">Efficiency</prop>
												<prop name="Position">15</prop>
												<prop name="IsDefault">1</prop>
												<prop name="Efficiency">2</prop>
												<obj name="ChannelProp" class="ChannelProperty" version="1">
													<prop name="ChannelIdx">0</prop>
												</obj>
											</obj>
											<obj name="PropertyObject" class="ChannelGenotype" version="4">
												<prop name="PropertyTypeName">Melt Geno Genotype</prop>
												<prop name="Position">15</prop>
												<prop name="IsDefault">1</prop>
												<prop name="ReadOnly">1</prop>
												<obj name="ChannelProp" class="ChannelProperty" version="1">
													<prop name="ChannelIdx">0</prop>
												</obj>
											</obj>
											<obj name="PropertyObject" class="GroupChannelTypeProp" version="4">
												<prop name="PropertyTypeName">Melt Geno Sample Type</prop>
												<prop name="Position">15</prop>
												<prop name="IsDefault">0</prop>
												<prop name="GroupSampleType">mstUnknown</prop>
												<obj name="ChannelProp" class="ChannelProperty" version="1">
													<prop name="ChannelIdx">0</prop>
												</obj>
											</obj>
											<obj name="PropertyObject" class="QuantSampleTypeProperty" version="4">
												<prop name="PropertyTypeName">Quantification Sample Type</prop>
												<prop name="Position">15</prop>
												<prop name="IsDefault">0</prop>
												<prop name="SampleType">qsUnknown</prop>
												<obj name="ChannelProp" class="ChannelProperty" version="1">
													<prop name="ChannelIdx">0</prop>
												</obj>
											</obj>
											<obj name="PropertyObject" class="ChannelGenotype" version="4">
												<prop name="PropertyTypeName">Scanning Genotype</prop>
												<prop name="Position">15</prop>
												<prop name="IsDefault">1</prop>
												<prop name="ReadOnly">1</prop>
												<obj name="ChannelProp" class="ChannelProperty" version="1">
													<prop name="ChannelIdx">0</prop>
												</obj>
											</obj>
											<obj name="PropertyObject" class="GroupChannelTypeProp" version="4">
												<prop name="PropertyTypeName">Scanning Sample Type</prop>
												<prop name="Position">15</prop>
												<prop name="IsDefault">0</prop>
												<prop name="GroupSampleType">mstUnknown</prop>
												<obj name="ChannelProp" class="ChannelProperty" version="1">
													<prop name="ChannelIdx">0</prop>
												</obj>
											</obj>
											<obj name="PropertyObject" class="TargetName" version="4">
												<prop name="PropertyTypeName">Target Name</prop>
												<prop name="Position">15</prop>
												<prop name="IsDefault">1</prop>
												<obj name="ChannelProp" class="ChannelProperty" version="1">
													<prop name="ChannelIdx">0</prop>
												</obj>
											</obj>
											<obj name="PropertyObject" class="RQTargetProperty" version="4">
												<prop name="PropertyTypeName">Target Type</prop>
												<prop name="Position">15</prop>
												<prop name="IsDefault">0</prop>
												<prop name="TargetType">dtNone</prop>
												<obj name="ChannelProp" class="ChannelProperty" version="1">
													<prop name="ChannelIdx">0</prop>
												</obj>
											</obj>
										</list>
									</obj>
								</list>
							</obj>
						</obj>
						<prop name="ChannelPropertyCount">1</prop>
						<prop name="ContainerPosition">15</prop>
						<prop name="HasSampleProperties">1</prop>
						<obj name="SampleProperties" class="PropertyList" version="1">
							<list name="emlist" count="14">
								<obj name="PropertyObject" class="SamplePrefColor" version="4">
									<prop name="PropertyTypeName">Color</prop>
									<prop name="Position">15</prop>
									<prop name="IsDefault">0</prop>
									<prop name="Color">clFuchsia</prop>
								</obj>
								<obj name="PropertyObject" class="DominantChannelProp" version="4">
									<prop name="PropertyTypeName">Dominant Channel</prop>
									<prop name="Position">15</prop>
									<prop name="IsDefault">0</prop>
									<prop name="DominantChannel">0</prop>
								</obj>
								<obj name="PropertyObject" class="Genotype" version="4">
									<prop name="PropertyTypeName">EndPt Genotype</prop>
									<prop name="Position">15</prop>
									<prop name="IsDefault">1</prop>
									<prop name="ReadOnly">1</prop>
								</obj>
								<obj name="PropertyObject" class="GroupingSample" version="4">
									<prop name="PropertyTypeName">EndPt Sample Type</prop>
									<prop name="Position">15</prop>
									<prop name="IsDefault">0</prop>
									<prop name="GroupSampleType">mstUnknown</prop>
								</obj>
								<obj name="PropertyObject" class="SamplePrefLineStyle" version="4">
									<prop name="PropertyTypeName">Line Style</prop>
									<prop name="Position">15</prop>
									<prop name="IsDefault">0</prop>
									<prop name="LineStyle">psSolid</prop>
								</obj>
								<obj name="PropertyObject" class="GenSampleEditNotes" version="4">
									<prop name="PropertyTypeName">Notes</prop>
									<prop name="Position">15</prop>
									<prop name="IsDefault">1</prop>
								</obj>
								<obj name="PropertyObject" class="SamplePrefPointStyle" version="4">
									<prop name="PropertyTypeName">Point Style</prop>
									<prop name="Position">15</prop>
									<prop name="IsDefault">0</prop>
									<prop name="PointStyle">psNothing</prop>
								</obj>
								<obj name="PropertyObject" class="GenSampleEditPosition" version="4">
									<prop name="PropertyTypeName">Position</prop>
									<prop name="Position">15</prop>
									<prop name="IsDefault">1</prop>
								</obj>
								<obj name="PropertyObject" class="GenSampleEditReplicate" version="4">
									<prop name="PropertyTypeName">Replicate of</prop>
									<prop name="Position">15</prop>
									<prop name="IsDefault">1</prop>
									<prop name="ReplicateOf">-1</prop>
								</obj>
								<obj name="PropertyObject" class="HTCSampleID" version="4">
									<prop name="PropertyTypeName">Sample ID</prop>
									<prop name="Position">15</prop>
									<prop name="IsDefault">1</prop>
								</obj>
								<obj name="PropertyObject" class="GenSampleEditName" version="4">
									<prop name="PropertyTypeName">Sample Name</prop>
									<prop name="Position">15</prop>
									<prop name="IsDefault">0</prop>
									<prop name="name">FCER1A 2</prop>
								</obj>
								<obj name="PropertyObject" class="HTCSamplePrepNotes" version="4">
									<prop name="PropertyTypeName">Sample Prep Notes</prop>
									<prop name="Position">15</prop>
									<prop name="IsDefault">1</prop>
								</obj>
								<obj name="PropertyObject" class="GenSampleEditSubset" version="4">
									<prop name="PropertyTypeName">Subsets</prop>
									<prop name="Position">15</prop>
									<prop name="IsDefault">1</prop>
								</obj>
								<obj name="PropertyObject" class="SamplePrefWidth" version="5">
									<prop name="PropertyTypeName">Width</prop>
									<prop name="Position">15</prop>
									<prop name="IsDefault">1</prop>
									<prop name="Width">1</prop>
								</obj>
							</list>
						</obj>
					</obj>
					<obj name="item" class="SamplePropInfo" version="1">
						<obj name="ChannelProperties" class="ChanPropList" version="2">
							<obj name="ChannelProperties" class="EMList" version="1">
								<list name="emlist" count="1">
									<obj name="item" class="PropertyList" version="1">
										<list name="emlist" count="12">
											<obj name="PropertyObject" class="RQSampleTargetProperty" version="4">
												<prop name="PropertyTypeName">Combined Sample and Target Type</prop>
												<prop name="Position">16</prop>
												<prop name="IsDefault">0</prop>
												<obj name="ChannelProp" class="ChannelProperty" version="1">
													<prop name="ChannelIdx">0</prop>
												</obj>
											</obj>
											<obj name="PropertyObject" class="QuantConcProperty" version="4">
												<prop name="PropertyTypeName">Concentration</prop>
												<prop name="Position">16</prop>
												<prop name="IsDefault">1</prop>
												<prop name="Concentration">0</prop>
												<obj name="ChannelProp" class="ChannelProperty" version="1">
													<prop name="ChannelIdx">0</prop>
												</obj>
												<prop name="ReadOnly">1</prop>
											</obj>
											<obj name="PropertyObject" class="QuantCpHighProp" version="4">
												<prop name="PropertyTypeName">Cp High</prop>
												<prop name="Position">16</prop>
												<prop name="IsDefault">1</prop>
												<prop name="CpRangeHigh">0</prop>
												<obj name="ChannelProp" class="ChannelProperty" version="1">
													<prop name="ChannelIdx">0</prop>
												</obj>
												<prop name="ReadOnly">1</prop>
											</obj>
											<obj name="PropertyObject" class="QuantCpLowProp" version="4">
												<prop name="PropertyTypeName">Cp Low</prop>
												<prop name="Position">16</prop>
												<prop name="IsDefault">1</prop>
												<prop name="CpRangeLow">0</prop>
												<obj name="ChannelProp" class="ChannelProperty" version="1">
													<prop name="ChannelIdx">0</prop>
												</obj>
												<prop name="ReadOnly">1</prop>
											</obj>
											<obj name="PropertyObject" class="RQEffProp" version="4">
												<prop name="PropertyTypeName">Efficiency</prop>
												<prop name="Position">16</prop>
												<prop name="IsDefault">1</prop>
												<prop name="Efficiency">2</prop>
												<obj name="ChannelProp" class="ChannelProperty" version="1">
													<prop name="ChannelIdx">0</prop>
												</obj>
											</obj>
											<obj name="PropertyObject" class="ChannelGenotype" version="4">
												<prop name="PropertyTypeName">Melt Geno Genotype</prop>
												<prop name="Position">16</prop>
												<prop name="IsDefault">1</prop>
												<prop name="ReadOnly">1</prop>
												<obj name="ChannelProp" class="ChannelProperty" version="1">
													<prop name="ChannelIdx">0</prop>
												</obj>
											</obj>
											<obj name="PropertyObject" class="GroupChannelTypeProp" version="4">
												<prop name="PropertyTypeName">Melt Geno Sample Type</prop>
												<prop name="Position">16</prop>
												<prop name="IsDefault">0</prop>
												<prop name="GroupSampleType">mstUnknown</prop>
												<obj name="ChannelProp" class="ChannelProperty" version="1">
													<prop name="ChannelIdx">0</prop>
												</obj>
											</obj>
											<obj name="PropertyObject" class="QuantSampleTypeProperty" version="4">
												<prop name="PropertyTypeName">Quantification Sample Type</prop>
												<prop name="Position">16</prop>
												<prop name="IsDefault">0</prop>
												<prop name="SampleType">qsUnknown</prop>
												<obj name="ChannelProp" class="ChannelProperty" version="1">
													<prop name="ChannelIdx">0</prop>
												</obj>
											</obj>
											<obj name="PropertyObject" class="ChannelGenotype" version="4">
												<prop name="PropertyTypeName">Scanning Genotype</prop>
												<prop name="Position">16</prop>
												<prop name="IsDefault">1</prop>
												<prop name="ReadOnly">1</prop>
												<obj name="ChannelProp" class="ChannelProperty" version="1">
													<prop name="ChannelIdx">0</prop>
												</obj>
											</obj>
											<obj name="PropertyObject" class="GroupChannelTypeProp" version="4">
												<prop name="PropertyTypeName">Scanning Sample Type</prop>
												<prop name="Position">16</prop>
												<prop name="IsDefault">0</prop>
												<prop name="GroupSampleType">mstUnknown</prop>
												<obj name="ChannelProp" class="ChannelProperty" version="1">
													<prop name="ChannelIdx">0</prop>
												</obj>
											</obj>
											<obj name="PropertyObject" class="TargetName" version="4">
												<prop name="PropertyTypeName">Target Name</prop>
												<prop name="Position">16</prop>
												<prop name="IsDefault">1</prop>
												<obj name="ChannelProp" class="ChannelProperty" version="1">
													<prop name="ChannelIdx">0</prop>
												</obj>
											</obj>
											<obj name="PropertyObject" class="RQTargetProperty" version="4">
												<prop name="PropertyTypeName">Target Type</prop>
												<prop name="Position">16</prop>
												<prop name="IsDefault">0</prop>
												<prop name="TargetType">dtNone</prop>
												<obj name="ChannelProp" class="ChannelProperty" version="1">
													<prop name="ChannelIdx">0</prop>
												</obj>
											</obj>
										</list>
									</obj>
								</list>
							</obj>
						</obj>
						<prop name="ChannelPropertyCount">1</prop>
						<prop name="ContainerPosition">16</prop>
						<prop name="HasSampleProperties">1</prop>
						<obj name="SampleProperties" class="PropertyList" version="1">
							<list name="emlist" count="14">
								<obj name="PropertyObject" class="SamplePrefColor" version="4">
									<prop name="PropertyTypeName">Color</prop>
									<prop name="Position">16</prop>
									<prop name="IsDefault">0</prop>
									<prop name="Color">clGray</prop>
								</obj>
								<obj name="PropertyObject" class="DominantChannelProp" version="4">
									<prop name="PropertyTypeName">Dominant Channel</prop>
									<prop name="Position">16</prop>
									<prop name="IsDefault">0</prop>
									<prop name="DominantChannel">0</prop>
								</obj>
								<obj name="PropertyObject" class="Genotype" version="4">
									<prop name="PropertyTypeName">EndPt Genotype</prop>
									<prop name="Position">16</prop>
									<prop name="IsDefault">1</prop>
									<prop name="ReadOnly">1</prop>
								</obj>
								<obj name="PropertyObject" class="GroupingSample" version="4">
									<prop name="PropertyTypeName">EndPt Sample Type</prop>
									<prop name="Position">16</prop>
									<prop name="IsDefault">0</prop>
									<prop name="GroupSampleType">mstUnknown</prop>
								</obj>
								<obj name="PropertyObject" class="SamplePrefLineStyle" version="4">
									<prop name="PropertyTypeName">Line Style</prop>
									<prop name="Position">16</prop>
									<prop name="IsDefault">0</prop>
									<prop name="LineStyle">psSolid</prop>
								</obj>
								<obj name="PropertyObject" class="GenSampleEditNotes" version="4">
									<prop name="PropertyTypeName">Notes</prop>
									<prop name="Position">16</prop>
									<prop name="IsDefault">1</prop>
								</obj>
								<obj name="PropertyObject" class="SamplePrefPointStyle" version="4">
									<prop name="PropertyTypeName">Point Style</prop>
									<prop name="Position">16</prop>
									<prop name="IsDefault">0</prop>
									<prop name="PointStyle">psNothing</prop>
								</obj>
								<obj name="PropertyObject" class="GenSampleEditPosition" version="4">
									<prop name="PropertyTypeName">Position</prop>
									<prop name="Position">16</prop>
									<prop name="IsDefault">1</prop>
								</obj>
								<obj name="PropertyObject" class="GenSampleEditReplicate" version="4">
									<prop name="PropertyTypeName">Replicate of</prop>
									<prop name="Position">16</prop>
									<prop name="IsDefault">1</prop>
									<prop name="ReplicateOf">-1</prop>
								</obj>
								<obj name="PropertyObject" class="HTCSampleID" version="4">
									<prop name="PropertyTypeName">Sample ID</prop>
									<prop name="Position">16</prop>
									<prop name="IsDefault">1</prop>
								</obj>
								<obj name="PropertyObject" class="GenSampleEditName" version="4">
									<prop name="PropertyTypeName">Sample Name</prop>
									<prop name="Position">16</prop>
									<prop name="IsDefault">0</prop>
									<prop name="name">FCER1A 2</prop>
								</obj>
								<obj name="PropertyObject" class="HTCSamplePrepNotes" version="4">
									<prop name="PropertyTypeName">Sample Prep Notes</prop>
									<prop name="Position">16</prop>
									<prop name="IsDefault">1</prop>
								</obj>
								<obj name="PropertyObject" class="GenSampleEditSubset" version="4">
									<prop name="PropertyTypeName">Subsets</prop>
									<prop name="Position">16</prop>
									<prop name="IsDefault">1</prop>
								</obj>
								<obj name="PropertyObject" class="SamplePrefWidth" version="5">
									<prop name="PropertyTypeName">Width</prop>
									<prop name="Position">16</prop>
									<prop name="IsDefault">1</prop>
									<prop name="Width">1</prop>
								</obj>
							</list>
						</obj>
					</obj>
					<obj name="item" class="SamplePropInfo" version="1">
						<obj name="ChannelProperties" class="ChanPropList" version="2">
							<obj name="ChannelProperties" class="EMList" version="1">
								<list name="emlist" count="1">
									<obj name="item" class="PropertyList" version="1">
										<list name="emlist" count="12">
											<obj name="PropertyObject" class="RQSampleTargetProperty" version="4">
												<prop name="PropertyTypeName">Combined Sample and Target Type</prop>
												<prop name="Position">17</prop>
												<prop name="IsDefault">0</prop>
												<obj name="ChannelProp" class="ChannelProperty" version="1">
													<prop name="ChannelIdx">0</prop>
												</obj>
											</obj>
											<obj name="PropertyObject" class="QuantConcProperty" version="4">
												<prop name="PropertyTypeName">Concentration</prop>
												<prop name="Position">17</prop>
												<prop name="IsDefault">1</prop>
												<prop name="Concentration">0</prop>
												<obj name="ChannelProp" class="ChannelProperty" version="1">
													<prop name="ChannelIdx">0</prop>
												</obj>
												<prop name="ReadOnly">1</prop>
											</obj>
											<obj name="PropertyObject" class="QuantCpHighProp" version="4">
												<prop name="PropertyTypeName">Cp High</prop>
												<prop name="Position">17</prop>
												<prop name="IsDefault">1</prop>
												<prop name="CpRangeHigh">0</prop>
												<obj name="ChannelProp" class="ChannelProperty" version="1">
													<prop name="ChannelIdx">0</prop>
												</obj>
												<prop name="ReadOnly">1</prop>
											</obj>
											<obj name="PropertyObject" class="QuantCpLowProp" version="4">
												<prop name="PropertyTypeName">Cp Low</prop>
												<prop name="Position">17</prop>
												<prop name="IsDefault">1</prop>
												<prop name="CpRangeLow">0</prop>
												<obj name="ChannelProp" class="ChannelProperty" version="1">
													<prop name="ChannelIdx">0</prop>
												</obj>
												<prop name="ReadOnly">1</prop>
											</obj>
											<obj name="PropertyObject" class="RQEffProp" version="4">
												<prop name="PropertyTypeName">Efficiency</prop>
												<prop name="Position">17</prop>
												<prop name="IsDefault">1</prop>
												<prop name="Efficiency">2</prop>
												<obj name="ChannelProp" class="ChannelProperty" version="1">
													<prop name="ChannelIdx">0</prop>
												</obj>
											</obj>
											<obj name="PropertyObject" class="ChannelGenotype" version="4">
												<prop name="PropertyTypeName">Melt Geno Genotype</prop>
												<prop name="Position">17</prop>
												<prop name="IsDefault">1</prop>
												<prop name="ReadOnly">1</prop>
												<obj name="ChannelProp" class="ChannelProperty" version="1">
													<prop name="ChannelIdx">0</prop>
												</obj>
											</obj>
											<obj name="PropertyObject" class="GroupChannelTypeProp" version="4">
												<prop name="PropertyTypeName">Melt Geno Sample Type</prop>
												<prop name="Position">17</prop>
												<prop name="IsDefault">0</prop>
												<prop name="GroupSampleType">mstUnknown</prop>
												<obj name="ChannelProp" class="ChannelProperty" version="1">
													<prop name="ChannelIdx">0</prop>
												</obj>
											</obj>
											<obj name="PropertyObject" class="QuantSampleTypeProperty" version="4">
												<prop name="PropertyTypeName">Quantification Sample Type</prop>
												<prop name="Position">17</prop>
												<prop name="IsDefault">0</prop>
												<prop name="SampleType">qsUnknown</prop>
												<obj name="ChannelProp" class="ChannelProperty" version="1">
													<prop name="ChannelIdx">0</prop>
												</obj>
											</obj>
											<obj name="PropertyObject" class="ChannelGenotype" version="4">
												<prop name="PropertyTypeName">Scanning Genotype</prop>
												<prop name="Position">17</prop>
												<prop name="IsDefault">1</prop>
												<prop name="ReadOnly">1</prop>
												<obj name="ChannelProp" class="ChannelProperty" version="1">
													<prop name="ChannelIdx">0</prop>
												</obj>
											</obj>
											<obj name="PropertyObject" class="GroupChannelTypeProp" version="4">
												<prop name="PropertyTypeName">Scanning Sample Type</prop>
												<prop name="Position">17</prop>
												<prop name="IsDefault">0</prop>
												<prop name="GroupSampleType">mstUnknown</prop>
												<obj name="ChannelProp" class="ChannelProperty" version="1">
													<prop name="ChannelIdx">0</prop>
												</obj>
											</obj>
											<obj name="PropertyObject" class="TargetName" version="4">
												<prop name="PropertyTypeName">Target Name</prop>
												<prop name="Position">17</prop>
												<prop name="IsDefault">1</prop>
												<obj name="ChannelProp" class="ChannelProperty" version="1">
													<prop name="ChannelIdx">0</prop>
												</obj>
											</obj>
											<obj name="PropertyObject" class="RQTargetProperty" version="4">
												<prop name="PropertyTypeName">Target Type</prop>
												<prop name="Position">17</prop>
												<prop name="IsDefault">0</prop>
												<prop name="TargetType">dtNone</prop>
												<obj name="ChannelProp" class="ChannelProperty" version="1">
													<prop name="ChannelIdx">0</prop>
												</obj>
											</obj>
										</list>
									</obj>
								</list>
							</obj>
						</obj>
						<prop name="ChannelPropertyCount">1</prop>
						<prop name="ContainerPosition">17</prop>
						<prop name="HasSampleProperties">1</prop>
						<obj name="SampleProperties" class="PropertyList" version="1">
							<list name="emlist" count="14">
								<obj name="PropertyObject" class="SamplePrefColor" version="4">
									<prop name="PropertyTypeName">Color</prop>
									<prop name="Position">17</prop>
									<prop name="IsDefault">0</prop>
									<prop name="Color">$0012D7FA</prop>
								</obj>
								<obj name="PropertyObject" class="DominantChannelProp" version="4">
									<prop name="PropertyTypeName">Dominant Channel</prop>
									<prop name="Position">17</prop>
									<prop name="IsDefault">0</prop>
									<prop name="DominantChannel">0</prop>
								</obj>
								<obj name="PropertyObject" class="Genotype" version="4">
									<prop name="PropertyTypeName">EndPt Genotype</prop>
									<prop name="Position">17</prop>
									<prop name="IsDefault">1</prop>
									<prop name="ReadOnly">1</prop>
								</obj>
								<obj name="PropertyObject" class="GroupingSample" version="4">
									<prop name="PropertyTypeName">EndPt Sample Type</prop>
									<prop name="Position">17</prop>
									<prop name="IsDefault">0</prop>
									<prop name="GroupSampleType">mstUnknown</prop>
								</obj>
								<obj name="PropertyObject" class="SamplePrefLineStyle" version="4">
									<prop name="PropertyTypeName">Line Style</prop>
									<prop name="Position">17</prop>
									<prop name="IsDefault">0</prop>
									<prop name="LineStyle">psSolid</prop>
								</obj>
								<obj name="PropertyObject" class="GenSampleEditNotes" version="4">
									<prop name="PropertyTypeName">Notes</prop>
									<prop name="Position">17</prop>
									<prop name="IsDefault">1</prop>
								</obj>
								<obj name="PropertyObject" class="SamplePrefPointStyle" version="4">
									<prop name="PropertyTypeName">Point Style</prop>
									<prop name="Position">17</prop>
									<prop name="IsDefault">0</prop>
									<prop name="PointStyle">psNothing</prop>
								</obj>
								<obj name="PropertyObject" class="GenSampleEditPosition" version="4">
									<prop name="PropertyTypeName">Position</prop>
									<prop name="Position">17</prop>
									<prop name="IsDefault">1</prop>
								</obj>
								<obj name="PropertyObject" class="GenSampleEditReplicate" version="4">
									<prop name="PropertyTypeName">Replicate of</prop>
									<prop name="Position">17</prop>
									<prop name="IsDefault">1</prop>
									<prop name="ReplicateOf">-1</prop>
								</obj>
								<obj name="PropertyObject" class="HTCSampleID" version="4">
									<prop name="PropertyTypeName">Sample ID</prop>
									<prop name="Position">17</prop>
									<prop name="IsDefault">1</prop>
								</obj>
								<obj name="PropertyObject" class="GenSampleEditName" version="4">
									<prop name="PropertyTypeName">Sample Name</prop>
									<prop name="Position">17</prop>
									<prop name="IsDefault">0</prop>
									<prop name="name">FCER1A 2</prop>
								</obj>
								<obj name="PropertyObject" class="HTCSamplePrepNotes" version="4">
									<prop name="PropertyTypeName">Sample Prep Notes</prop>
									<prop name="Position">17</prop>
									<prop name="IsDefault">1</prop>
								</obj>
								<obj name="PropertyObject" class="GenSampleEditSubset" version="4">
									<prop name="PropertyTypeName">Subsets</prop>
									<prop name="Position">17</prop>
									<prop name="IsDefault">1</prop>
								</obj>
								<obj name="PropertyObject" class="SamplePrefWidth" version="5">
									<prop name="PropertyTypeName">Width</prop>
									<prop name="Position">17</prop>
									<prop name="IsDefault">1</prop>
									<prop name="Width">1</prop>
								</obj>
							</list>
						</obj>
					</obj>
					<obj name="item" class="SamplePropInfo" version="1">
						<obj name="ChannelProperties" class="ChanPropList" version="2">
							<obj name="ChannelProperties" class="EMList" version="1">
								<list name="emlist" count="1">
									<obj name="item" class="PropertyList" version="1">
										<list name="emlist" count="12">
											<obj name="PropertyObject" class="RQSampleTargetProperty" version="4">
												<prop name="PropertyTypeName">Combined Sample and Target Type</prop>
												<prop name="Position">18</prop>
												<prop name="IsDefault">0</prop>
												<obj name="ChannelProp" class="ChannelProperty" version="1">
													<prop name="ChannelIdx">0</prop>
												</obj>
											</obj>
											<obj name="PropertyObject" class="QuantConcProperty" version="4">
												<prop name="PropertyTypeName">Concentration</prop>
												<prop name="Position">18</prop>
												<prop name="IsDefault">1</prop>
												<prop name="Concentration">0</prop>
												<obj name="ChannelProp" class="ChannelProperty" version="1">
													<prop name="ChannelIdx">0</prop>
												</obj>
												<prop name="ReadOnly">1</prop>
											</obj>
											<obj name="PropertyObject" class="QuantCpHighProp" version="4">
												<prop name="PropertyTypeName">Cp High</prop>
												<prop name="Position">18</prop>
												<prop name="IsDefault">1</prop>
												<prop name="CpRangeHigh">0</prop>
												<obj name="ChannelProp" class="ChannelProperty" version="1">
													<prop name="ChannelIdx">0</prop>
												</obj>
												<prop name="ReadOnly">1</prop>
											</obj>
											<obj name="PropertyObject" class="QuantCpLowProp" version="4">
												<prop name="PropertyTypeName">Cp Low</prop>
												<prop name="Position">18</prop>
												<prop name="IsDefault">1</prop>
												<prop name="CpRangeLow">0</prop>
												<obj name="ChannelProp" class="ChannelProperty" version="1">
													<prop name="ChannelIdx">0</prop>
												</obj>
												<prop name="ReadOnly">1</prop>
											</obj>
											<obj name="PropertyObject" class="RQEffProp" version="4">
												<prop name="PropertyTypeName">Efficiency</prop>
												<prop name="Position">18</prop>
												<prop name="IsDefault">1</prop>
												<prop name="Efficiency">2</prop>
												<obj name="ChannelProp" class="ChannelProperty" version="1">
													<prop name="ChannelIdx">0</prop>
												</obj>
											</obj>
											<obj name="PropertyObject" class="ChannelGenotype" version="4">
												<prop name="PropertyTypeName">Melt Geno Genotype</prop>
												<prop name="Position">18</prop>
												<prop name="IsDefault">1</prop>
												<prop name="ReadOnly">1</prop>
												<obj name="ChannelProp" class="ChannelProperty" version="1">
													<prop name="ChannelIdx">0</prop>
												</obj>
											</obj>
											<obj name="PropertyObject" class="GroupChannelTypeProp" version="4">
												<prop name="PropertyTypeName">Melt Geno Sample Type</prop>
												<prop name="Position">18</prop>
												<prop name="IsDefault">0</prop>
												<prop name="GroupSampleType">mstUnknown</prop>
												<obj name="ChannelProp" class="ChannelProperty" version="1">
													<prop name="ChannelIdx">0</prop>
												</obj>
											</obj>
											<obj name="PropertyObject" class="QuantSampleTypeProperty" version="4">
												<prop name="PropertyTypeName">Quantification Sample Type</prop>
												<prop name="Position">18</prop>
												<prop name="IsDefault">0</prop>
												<prop name="SampleType">qsUnknown</prop>
												<obj name="ChannelProp" class="ChannelProperty" version="1">
													<prop name="ChannelIdx">0</prop>
												</obj>
											</obj>
											<obj name="PropertyObject" class="ChannelGenotype" version="4">
												<prop name="PropertyTypeName">Scanning Genotype</prop>
												<prop name="Position">18</prop>
												<prop name="IsDefault">1</prop>
												<prop name="ReadOnly">1</prop>
												<obj name="ChannelProp" class="ChannelProperty" version="1">
													<prop name="ChannelIdx">0</prop>
												</obj>
											</obj>
											<obj name="PropertyObject" class="GroupChannelTypeProp" version="4">
												<prop name="PropertyTypeName">Scanning Sample Type</prop>
												<prop name="Position">18</prop>
												<prop name="IsDefault">0</prop>
												<prop name="GroupSampleType">mstUnknown</prop>
												<obj name="ChannelProp" class="ChannelProperty" version="1">
													<prop name="ChannelIdx">0</prop>
												</obj>
											</obj>
											<obj name="PropertyObject" class="TargetName" version="4">
												<prop name="PropertyTypeName">Target Name</prop>
												<prop name="Position">18</prop>
												<prop name="IsDefault">1</prop>
												<obj name="ChannelProp" class="ChannelProperty" version="1">
													<prop name="ChannelIdx">0</prop>
												</obj>
											</obj>
											<obj name="PropertyObject" class="RQTargetProperty" version="4">
												<prop name="PropertyTypeName">Target Type</prop>
												<prop name="Position">18</prop>
												<prop name="IsDefault">0</prop>
												<prop name="TargetType">dtNone</prop>
												<obj name="ChannelProp" class="ChannelProperty" version="1">
													<prop name="ChannelIdx">0</prop>
												</obj>
											</obj>
										</list>
									</obj>
								</list>
							</obj>
						</obj>
						<prop name="ChannelPropertyCount">1</prop>
						<prop name="ContainerPosition">18</prop>
						<prop name="HasSampleProperties">1</prop>
						<obj name="SampleProperties" class="PropertyList" version="1">
							<list name="emlist" count="14">
								<obj name="PropertyObject" class="SamplePrefColor" version="4">
									<prop name="PropertyTypeName">Color</prop>
									<prop name="Position">18</prop>
									<prop name="IsDefault">0</prop>
									<prop name="Color">$00000097</prop>
								</obj>
								<obj name="PropertyObject" class="DominantChannelProp" version="4">
									<prop name="PropertyTypeName">Dominant Channel</prop>
									<prop name="Position">18</prop>
									<prop name="IsDefault">0</prop>
									<prop name="DominantChannel">0</prop>
								</obj>
								<obj name="PropertyObject" class="Genotype" version="4">
									<prop name="PropertyTypeName">EndPt Genotype</prop>
									<prop name="Position">18</prop>
									<prop name="IsDefault">1</prop>
									<prop name="ReadOnly">1</prop>
								</obj>
								<obj name="PropertyObject" class="GroupingSample" version="4">
									<prop name="PropertyTypeName">EndPt Sample Type</prop>
									<prop name="Position">18</prop>
									<prop name="IsDefault">0</prop>
									<prop name="GroupSampleType">mstUnknown</prop>
								</obj>
								<obj name="PropertyObject" class="SamplePrefLineStyle" version="4">
									<prop name="PropertyTypeName">Line Style</prop>
									<prop name="Position">18</prop>
									<prop name="IsDefault">0</prop>
									<prop name="LineStyle">psSolid</prop>
								</obj>
								<obj name="PropertyObject" class="GenSampleEditNotes" version="4">
									<prop name="PropertyTypeName">Notes</prop>
									<prop name="Position">18</prop>
									<prop name="IsDefault">1</prop>
								</obj>
								<obj name="PropertyObject" class="SamplePrefPointStyle" version="4">
									<prop name="PropertyTypeName">Point Style</prop>
									<prop name="Position">18</prop>
									<prop name="IsDefault">0</prop>
									<prop name="PointStyle">psNothing</prop>
								</obj>
								<obj name="PropertyObject" class="GenSampleEditPosition" version="4">
									<prop name="PropertyTypeName">Position</prop>
									<prop name="Position">18</prop>
									<prop name="IsDefault">1</prop>
								</obj>
								<obj name="PropertyObject" class="GenSampleEditReplicate" version="4">
									<prop name="PropertyTypeName">Replicate of</prop>
									<prop name="Position">18</prop>
									<prop name="IsDefault">1</prop>
									<prop name="ReplicateOf">-1</prop>
								</obj>
								<obj name="PropertyObject" class="HTCSampleID" version="4">
									<prop name="PropertyTypeName">Sample ID</prop>
									<prop name="Position">18</prop>
									<prop name="IsDefault">1</prop>
								</obj>
								<obj name="PropertyObject" class="GenSampleEditName" version="4">
									<prop name="PropertyTypeName">Sample Name</prop>
									<prop name="Position">18</prop>
									<prop name="IsDefault">0</prop>
									<prop name="name">FCER1A 3</prop>
								</obj>
								<obj name="PropertyObject" class="HTCSamplePrepNotes" version="4">
									<prop name="PropertyTypeName">Sample Prep Notes</prop>
									<prop name="Position">18</prop>
									<prop name="IsDefault">1</prop>
								</obj>
								<obj name="PropertyObject" class="GenSampleEditSubset" version="4">
									<prop name="PropertyTypeName">Subsets</prop>
									<prop name="Position">18</prop>
									<prop name="IsDefault">1</prop>
								</obj>
								<obj name="PropertyObject" class="SamplePrefWidth" version="5">
									<prop name="PropertyTypeName">Width</prop>
									<prop name="Position">18</prop>
									<prop name="IsDefault">1</prop>
									<prop name="Width">1</prop>
								</obj>
							</list>
						</obj>
					</obj>
					<obj name="item" class="SamplePropInfo" version="1">
						<obj name="ChannelProperties" class="ChanPropList" version="2">
							<obj name="ChannelProperties" class="EMList" version="1">
								<list name="emlist" count="1">
									<obj name="item" class="PropertyList" version="1">
										<list name="emlist" count="12">
											<obj name="PropertyObject" class="RQSampleTargetProperty" version="4">
												<prop name="PropertyTypeName">Combined Sample and Target Type</prop>
												<prop name="Position">19</prop>
												<prop name="IsDefault">0</prop>
												<obj name="ChannelProp" class="ChannelProperty" version="1">
													<prop name="ChannelIdx">0</prop>
												</obj>
											</obj>
											<obj name="PropertyObject" class="QuantConcProperty" version="4">
												<prop name="PropertyTypeName">Concentration</prop>
												<prop name="Position">19</prop>
												<prop name="IsDefault">1</prop>
												<prop name="Concentration">0</prop>
												<obj name="ChannelProp" class="ChannelProperty" version="1">
													<prop name="ChannelIdx">0</prop>
												</obj>
												<prop name="ReadOnly">1</prop>
											</obj>
											<obj name="PropertyObject" class="QuantCpHighProp" version="4">
												<prop name="PropertyTypeName">Cp High</prop>
												<prop name="Position">19</prop>
												<prop name="IsDefault">1</prop>
												<prop name="CpRangeHigh">0</prop>
												<obj name="ChannelProp" class="ChannelProperty" version="1">
													<prop name="ChannelIdx">0</prop>
												</obj>
												<prop name="ReadOnly">1</prop>
											</obj>
											<obj name="PropertyObject" class="QuantCpLowProp" version="4">
												<prop name="PropertyTypeName">Cp Low</prop>
												<prop name="Position">19</prop>
												<prop name="IsDefault">1</prop>
												<prop name="CpRangeLow">0</prop>
												<obj name="ChannelProp" class="ChannelProperty" version="1">
													<prop name="ChannelIdx">0</prop>
												</obj>
												<prop name="ReadOnly">1</prop>
											</obj>
											<obj name="PropertyObject" class="RQEffProp" version="4">
												<prop name="PropertyTypeName">Efficiency</prop>
												<prop name="Position">19</prop>
												<prop name="IsDefault">1</prop>
												<prop name="Efficiency">2</prop>
												<obj name="ChannelProp" class="ChannelProperty" version="1">
													<prop name="ChannelIdx">0</prop>
												</obj>
											</obj>
											<obj name="PropertyObject" class="ChannelGenotype" version="4">
												<prop name="PropertyTypeName">Melt Geno Genotype</prop>
												<prop name="Position">19</prop>
												<prop name="IsDefault">1</prop>
												<prop name="ReadOnly">1</prop>
												<obj name="ChannelProp" class="ChannelProperty" version="1">
													<prop name="ChannelIdx">0</prop>
												</obj>
											</obj>
											<obj name="PropertyObject" class="GroupChannelTypeProp" version="4">
												<prop name="PropertyTypeName">Melt Geno Sample Type</prop>
												<prop name="Position">19</prop>
												<prop name="IsDefault">0</prop>
												<prop name="GroupSampleType">mstUnknown</prop>
												<obj name="ChannelProp" class="ChannelProperty" version="1">
													<prop name="ChannelIdx">0</prop>
												</obj>
											</obj>
											<obj name="PropertyObject" class="QuantSampleTypeProperty" version="4">
												<prop name="PropertyTypeName">Quantification Sample Type</prop>
												<prop name="Position">19</prop>
												<prop name="IsDefault">0</prop>
												<prop name="SampleType">qsUnknown</prop>
												<obj name="ChannelProp" class="ChannelProperty" version="1">
													<prop name="ChannelIdx">0</prop>
												</obj>
											</obj>
											<obj name="PropertyObject" class="ChannelGenotype" version="4">
												<prop name="PropertyTypeName">Scanning Genotype</prop>
												<prop name="Position">19</prop>
												<prop name="IsDefault">1</prop>
												<prop name="ReadOnly">1</prop>
												<obj name="ChannelProp" class="ChannelProperty" version="1">
													<prop name="ChannelIdx">0</prop>
												</obj>
											</obj>
											<obj name="PropertyObject" class="GroupChannelTypeProp" version="4">
												<prop name="PropertyTypeName">Scanning Sample Type</prop>
												<prop name="Position">19</prop>
												<prop name="IsDefault">0</prop>
												<prop name="GroupSampleType">mstUnknown</prop>
												<obj name="ChannelProp" class="ChannelProperty" version="1">
													<prop name="ChannelIdx">0</prop>
												</obj>
											</obj>
											<obj name="PropertyObject" class="TargetName" version="4">
												<prop name="PropertyTypeName">Target Name</prop>
												<prop name="Position">19</prop>
												<prop name="IsDefault">1</prop>
												<obj name="ChannelProp" class="ChannelProperty" version="1">
													<prop name="ChannelIdx">0</prop>
												</obj>
											</obj>
											<obj name="PropertyObject" class="RQTargetProperty" version="4">
												<prop name="PropertyTypeName">Target Type</prop>
												<prop name="Position">19</prop>
												<prop name="IsDefault">0</prop>
												<prop name="TargetType">dtNone</prop>
												<obj name="ChannelProp" class="ChannelProperty" version="1">
													<prop name="ChannelIdx">0</prop>
												</obj>
											</obj>
										</list>
									</obj>
								</list>
							</obj>
						</obj>
						<prop name="ChannelPropertyCount">1</prop>
						<prop name="ContainerPosition">19</prop>
						<prop name="HasSampleProperties">1</prop>
						<obj name="SampleProperties" class="PropertyList" version="1">
							<list name="emlist" count="14">
								<obj name="PropertyObject" class="SamplePrefColor" version="4">
									<prop name="PropertyTypeName">Color</prop>
									<prop name="Position">19</prop>
									<prop name="IsDefault">0</prop>
									<prop name="Color">$00FFFF0F</prop>
								</obj>
								<obj name="PropertyObject" class="DominantChannelProp" version="4">
									<prop name="PropertyTypeName">Dominant Channel</prop>
									<prop name="Position">19</prop>
									<prop name="IsDefault">0</prop>
									<prop name="DominantChannel">0</prop>
								</obj>
								<obj name="PropertyObject" class="Genotype" version="4">
									<prop name="PropertyTypeName">EndPt Genotype</prop>
									<prop name="Position">19</prop>
									<prop name="IsDefault">1</prop>
									<prop name="ReadOnly">1</prop>
								</obj>
								<obj name="PropertyObject" class="GroupingSample" version="4">
									<prop name="PropertyTypeName">EndPt Sample Type</prop>
									<prop name="Position">19</prop>
									<prop name="IsDefault">0</prop>
									<prop name="GroupSampleType">mstUnknown</prop>
								</obj>
								<obj name="PropertyObject" class="SamplePrefLineStyle" version="4">
									<prop name="PropertyTypeName">Line Style</prop>
									<prop name="Position">19</prop>
									<prop name="IsDefault">0</prop>
									<prop name="LineStyle">psSolid</prop>
								</obj>
								<obj name="PropertyObject" class="GenSampleEditNotes" version="4">
									<prop name="PropertyTypeName">Notes</prop>
									<prop name="Position">19</prop>
									<prop name="IsDefault">1</prop>
								</obj>
								<obj name="PropertyObject" class="SamplePrefPointStyle" version="4">
									<prop name="PropertyTypeName">Point Style</prop>
									<prop name="Position">19</prop>
									<prop name="IsDefault">0</prop>
									<prop name="PointStyle">psNothing</prop>
								</obj>
								<obj name="PropertyObject" class="GenSampleEditPosition" version="4">
									<prop name="PropertyTypeName">Position</prop>
									<prop name="Position">19</prop>
									<prop name="IsDefault">1</prop>
								</obj>
								<obj name="PropertyObject" class="GenSampleEditReplicate" version="4">
									<prop name="PropertyTypeName">Replicate of</prop>
									<prop name="Position">19</prop>
									<prop name="IsDefault">1</prop>
									<prop name="ReplicateOf">-1</prop>
								</obj>
								<obj name="PropertyObject" class="HTCSampleID" version="4">
									<prop name="PropertyTypeName">Sample ID</prop>
									<prop name="Position">19</prop>
									<prop name="IsDefault">1</prop>
								</obj>
								<obj name="PropertyObject" class="GenSampleEditName" version="4">
									<prop name="PropertyTypeName">Sample Name</prop>
									<prop name="Position">19</prop>
									<prop name="IsDefault">0</prop>
									<prop name="name">FCER1A 3</prop>
								</obj>
								<obj name="PropertyObject" class="HTCSamplePrepNotes" version="4">
									<prop name="PropertyTypeName">Sample Prep Notes</prop>
									<prop name="Position">19</prop>
									<prop name="IsDefault">1</prop>
								</obj>
								<obj name="PropertyObject" class="GenSampleEditSubset" version="4">
									<prop name="PropertyTypeName">Subsets</prop>
									<prop name="Position">19</prop>
									<prop name="IsDefault">1</prop>
								</obj>
								<obj name="PropertyObject" class="SamplePrefWidth" version="5">
									<prop name="PropertyTypeName">Width</prop>
									<prop name="Position">19</prop>
									<prop name="IsDefault">1</prop>
									<prop name="Width">1</prop>
								</obj>
							</list>
						</obj>
					</obj>
					<obj name="item" class="SamplePropInfo" version="1">
						<obj name="ChannelProperties" class="ChanPropList" version="2">
							<obj name="ChannelProperties" class="EMList" version="1">
								<list name="emlist" count="1">
									<obj name="item" class="PropertyList" version="1">
										<list name="emlist" count="12">
											<obj name="PropertyObject" class="RQSampleTargetProperty" version="4">
												<prop name="PropertyTypeName">Combined Sample and Target Type</prop>
												<prop name="Position">20</prop>
												<prop name="IsDefault">0</prop>
												<obj name="ChannelProp" class="ChannelProperty" version="1">
													<prop name="ChannelIdx">0</prop>
												</obj>
											</obj>
											<obj name="PropertyObject" class="QuantConcProperty" version="4">
												<prop name="PropertyTypeName">Concentration</prop>
												<prop name="Position">20</prop>
												<prop name="IsDefault">1</prop>
												<prop name="Concentration">0</prop>
												<obj name="ChannelProp" class="ChannelProperty" version="1">
													<prop name="ChannelIdx">0</prop>
												</obj>
												<prop name="ReadOnly">1</prop>
											</obj>
											<obj name="PropertyObject" class="QuantCpHighProp" version="4">
												<prop name="PropertyTypeName">Cp High</prop>
												<prop name="Position">20</prop>
												<prop name="IsDefault">1</prop>
												<prop name="CpRangeHigh">0</prop>
												<obj name="ChannelProp" class="ChannelProperty" version="1">
													<prop name="ChannelIdx">0</prop>
												</obj>
												<prop name="ReadOnly">1</prop>
											</obj>
											<obj name="PropertyObject" class="QuantCpLowProp" version="4">
												<prop name="PropertyTypeName">Cp Low</prop>
												<prop name="Position">20</prop>
												<prop name="IsDefault">1</prop>
												<prop name="CpRangeLow">0</prop>
												<obj name="ChannelProp" class="ChannelProperty" version="1">
													<prop name="ChannelIdx">0</prop>
												</obj>
												<prop name="ReadOnly">1</prop>
											</obj>
											<obj name="PropertyObject" class="RQEffProp" version="4">
												<prop name="PropertyTypeName">Efficiency</prop>
												<prop name="Position">20</prop>
												<prop name="IsDefault">1</prop>
												<prop name="Efficiency">2</prop>
												<obj name="ChannelProp" class="ChannelProperty" version="1">
													<prop name="ChannelIdx">0</prop>
												</obj>
											</obj>
											<obj name="PropertyObject" class="ChannelGenotype" version="4">
												<prop name="PropertyTypeName">Melt Geno Genotype</prop>
												<prop name="Position">20</prop>
												<prop name="IsDefault">1</prop>
												<prop name="ReadOnly">1</prop>
												<obj name="ChannelProp" class="ChannelProperty" version="1">
													<prop name="ChannelIdx">0</prop>
												</obj>
											</obj>
											<obj name="PropertyObject" class="GroupChannelTypeProp" version="4">
												<prop name="PropertyTypeName">Melt Geno Sample Type</prop>
												<prop name="Position">20</prop>
												<prop name="IsDefault">0</prop>
												<prop name="GroupSampleType">mstUnknown</prop>
												<obj name="ChannelProp" class="ChannelProperty" version="1">
													<prop name="ChannelIdx">0</prop>
												</obj>
											</obj>
											<obj name="PropertyObject" class="QuantSampleTypeProperty" version="4">
												<prop name="PropertyTypeName">Quantification Sample Type</prop>
												<prop name="Position">20</prop>
												<prop name="IsDefault">0</prop>
												<prop name="SampleType">qsUnknown</prop>
												<obj name="ChannelProp" class="ChannelProperty" version="1">
													<prop name="ChannelIdx">0</prop>
												</obj>
											</obj>
											<obj name="PropertyObject" class="ChannelGenotype" version="4">
												<prop name="PropertyTypeName">Scanning Genotype</prop>
												<prop name="Position">20</prop>
												<prop name="IsDefault">1</prop>
												<prop name="ReadOnly">1</prop>
												<obj name="ChannelProp" class="ChannelProperty" version="1">
													<prop name="ChannelIdx">0</prop>
												</obj>
											</obj>
											<obj name="PropertyObject" class="GroupChannelTypeProp" version="4">
												<prop name="PropertyTypeName">Scanning Sample Type</prop>
												<prop name="Position">20</prop>
												<prop name="IsDefault">0</prop>
												<prop name="GroupSampleType">mstUnknown</prop>
												<obj name="ChannelProp" class="ChannelProperty" version="1">
													<prop name="ChannelIdx">0</prop>
												</obj>
											</obj>
											<obj name="PropertyObject" class="TargetName" version="4">
												<prop name="PropertyTypeName">Target Name</prop>
												<prop name="Position">20</prop>
												<prop name="IsDefault">1</prop>
												<obj name="ChannelProp" class="ChannelProperty" version="1">
													<prop name="ChannelIdx">0</prop>
												</obj>
											</obj>
											<obj name="PropertyObject" class="RQTargetProperty" version="4">
												<prop name="PropertyTypeName">Target Type</prop>
												<prop name="Position">20</prop>
												<prop name="IsDefault">0</prop>
												<prop name="TargetType">dtNone</prop>
												<obj name="ChannelProp" class="ChannelProperty" version="1">
													<prop name="ChannelIdx">0</prop>
												</obj>
											</obj>
										</list>
									</obj>
								</list>
							</obj>
						</obj>
						<prop name="ChannelPropertyCount">1</prop>
						<prop name="ContainerPosition">20</prop>
						<prop name="HasSampleProperties">1</prop>
						<obj name="SampleProperties" class="PropertyList" version="1">
							<list name="emlist" count="14">
								<obj name="PropertyObject" class="SamplePrefColor" version="4">
									<prop name="PropertyTypeName">Color</prop>
									<prop name="Position">20</prop>
									<prop name="IsDefault">0</prop>
									<prop name="Color">$00404000</prop>
								</obj>
								<obj name="PropertyObject" class="DominantChannelProp" version="4">
									<prop name="PropertyTypeName">Dominant Channel</prop>
									<prop name="Position">20</prop>
									<prop name="IsDefault">0</prop>
									<prop name="DominantChannel">0</prop>
								</obj>
								<obj name="PropertyObject" class="Genotype" version="4">
									<prop name="PropertyTypeName">EndPt Genotype</prop>
									<prop name="Position">20</prop>
									<prop name="IsDefault">1</prop>
									<prop name="ReadOnly">1</prop>
								</obj>
								<obj name="PropertyObject" class="GroupingSample" version="4">
									<prop name="PropertyTypeName">EndPt Sample Type</prop>
									<prop name="Position">20</prop>
									<prop name="IsDefault">0</prop>
									<prop name="GroupSampleType">mstUnknown</prop>
								</obj>
								<obj name="PropertyObject" class="SamplePrefLineStyle" version="4">
									<prop name="PropertyTypeName">Line Style</prop>
									<prop name="Position">20</prop>
									<prop name="IsDefault">0</prop>
									<prop name="LineStyle">psSolid</prop>
								</obj>
								<obj name="PropertyObject" class="GenSampleEditNotes" version="4">
									<prop name="PropertyTypeName">Notes</prop>
									<prop name="Position">20</prop>
									<prop name="IsDefault">1</prop>
								</obj>
								<obj name="PropertyObject" class="SamplePrefPointStyle" version="4">
									<prop name="PropertyTypeName">Point Style</prop>
									<prop name="Position">20</prop>
									<prop name="IsDefault">0</prop>
									<prop name="PointStyle">psNothing</prop>
								</obj>
								<obj name="PropertyObject" class="GenSampleEditPosition" version="4">
									<prop name="PropertyTypeName">Position</prop>
									<prop name="Position">20</prop>
									<prop name="IsDefault">1</prop>
								</obj>
								<obj name="PropertyObject" class="GenSampleEditReplicate" version="4">
									<prop name="PropertyTypeName">Replicate of</prop>
									<prop name="Position">20</prop>
									<prop name="IsDefault">1</prop>
									<prop name="ReplicateOf">-1</prop>
								</obj>
								<obj name="PropertyObject" class="HTCSampleID" version="4">
									<prop name="PropertyTypeName">Sample ID</prop>
									<prop name="Position">20</prop>
									<prop name="IsDefault">1</prop>
								</obj>
								<obj name="PropertyObject" class="GenSampleEditName" version="4">
									<prop name="PropertyTypeName">Sample Name</prop>
									<prop name="Position">20</prop>
									<prop name="IsDefault">0</prop>
									<prop name="name">FCER1A 3</prop>
								</obj>
								<obj name="PropertyObject" class="HTCSamplePrepNotes" version="4">
									<prop name="PropertyTypeName">Sample Prep Notes</prop>
									<prop name="Position">20</prop>
									<prop name="IsDefault">1</prop>
								</obj>
								<obj name="PropertyObject" class="GenSampleEditSubset" version="4">
									<prop name="PropertyTypeName">Subsets</prop>
									<prop name="Position">20</prop>
									<prop name="IsDefault">1</prop>
								</obj>
								<obj name="PropertyObject" class="SamplePrefWidth" version="5">
									<prop name="PropertyTypeName">Width</prop>
									<prop name="Position">20</prop>
									<prop name="IsDefault">1</prop>
									<prop name="Width">1</prop>
								</obj>
							</list>
						</obj>
					</obj>
					<obj name="item" class="SamplePropInfo" version="1">
						<obj name="ChannelProperties" class="ChanPropList" version="2">
							<obj name="ChannelProperties" class="EMList" version="1">
								<list name="emlist" count="1">
									<obj name="item" class="PropertyList" version="1">
										<list name="emlist" count="12">
											<obj name="PropertyObject" class="RQSampleTargetProperty" version="4">
												<prop name="PropertyTypeName">Combined Sample and Target Type</prop>
												<prop name="Position">21</prop>
												<prop name="IsDefault">0</prop>
												<obj name="ChannelProp" class="ChannelProperty" version="1">
													<prop name="ChannelIdx">0</prop>
												</obj>
											</obj>
											<obj name="PropertyObject" class="QuantConcProperty" version="4">
												<prop name="PropertyTypeName">Concentration</prop>
												<prop name="Position">21</prop>
												<prop name="IsDefault">1</prop>
												<prop name="Concentration">0</prop>
												<obj name="ChannelProp" class="ChannelProperty" version="1">
													<prop name="ChannelIdx">0</prop>
												</obj>
												<prop name="ReadOnly">1</prop>
											</obj>
											<obj name="PropertyObject" class="QuantCpHighProp" version="4">
												<prop name="PropertyTypeName">Cp High</prop>
												<prop name="Position">21</prop>
												<prop name="IsDefault">1</prop>
												<prop name="CpRangeHigh">0</prop>
												<obj name="ChannelProp" class="ChannelProperty" version="1">
													<prop name="ChannelIdx">0</prop>
												</obj>
												<prop name="ReadOnly">1</prop>
											</obj>
											<obj name="PropertyObject" class="QuantCpLowProp" version="4">
												<prop name="PropertyTypeName">Cp Low</prop>
												<prop name="Position">21</prop>
												<prop name="IsDefault">1</prop>
												<prop name="CpRangeLow">0</prop>
												<obj name="ChannelProp" class="ChannelProperty" version="1">
													<prop name="ChannelIdx">0</prop>
												</obj>
												<prop name="ReadOnly">1</prop>
											</obj>
											<obj name="PropertyObject" class="RQEffProp" version="4">
												<prop name="PropertyTypeName">Efficiency</prop>
												<prop name="Position">21</prop>
												<prop name="IsDefault">1</prop>
												<prop name="Efficiency">2</prop>
												<obj name="ChannelProp" class="ChannelProperty" version="1">
													<prop name="ChannelIdx">0</prop>
												</obj>
											</obj>
											<obj name="PropertyObject" class="ChannelGenotype" version="4">
												<prop name="PropertyTypeName">Melt Geno Genotype</prop>
												<prop name="Position">21</prop>
												<prop name="IsDefault">1</prop>
												<prop name="ReadOnly">1</prop>
												<obj name="ChannelProp" class="ChannelProperty" version="1">
													<prop name="ChannelIdx">0</prop>
												</obj>
											</obj>
											<obj name="PropertyObject" class="GroupChannelTypeProp" version="4">
												<prop name="PropertyTypeName">Melt Geno Sample Type</prop>
												<prop name="Position">21</prop>
												<prop name="IsDefault">0</prop>
												<prop name="GroupSampleType">mstUnknown</prop>
												<obj name="ChannelProp" class="ChannelProperty" version="1">
													<prop name="ChannelIdx">0</prop>
												</obj>
											</obj>
											<obj name="PropertyObject" class="QuantSampleTypeProperty" version="4">
												<prop name="PropertyTypeName">Quantification Sample Type</prop>
												<prop name="Position">21</prop>
												<prop name="IsDefault">0</prop>
												<prop name="SampleType">qsUnknown</prop>
												<obj name="ChannelProp" class="ChannelProperty" version="1">
													<prop name="ChannelIdx">0</prop>
												</obj>
											</obj>
											<obj name="PropertyObject" class="ChannelGenotype" version="4">
												<prop name="PropertyTypeName">Scanning Genotype</prop>
												<prop name="Position">21</prop>
												<prop name="IsDefault">1</prop>
												<prop name="ReadOnly">1</prop>
												<obj name="ChannelProp" class="ChannelProperty" version="1">
													<prop name="ChannelIdx">0</prop>
												</obj>
											</obj>
											<obj name="PropertyObject" class="GroupChannelTypeProp" version="4">
												<prop name="PropertyTypeName">Scanning Sample Type</prop>
												<prop name="Position">21</prop>
												<prop name="IsDefault">0</prop>
												<prop name="GroupSampleType">mstUnknown</prop>
												<obj name="ChannelProp" class="ChannelProperty" version="1">
													<prop name="ChannelIdx">0</prop>
												</obj>
											</obj>
											<obj name="PropertyObject" class="TargetName" version="4">
												<prop name="PropertyTypeName">Target Name</prop>
												<prop name="Position">21</prop>
												<prop name="IsDefault">1</prop>
												<obj name="ChannelProp" class="ChannelProperty" version="1">
													<prop name="ChannelIdx">0</prop>
												</obj>
											</obj>
											<obj name="PropertyObject" class="RQTargetProperty" version="4">
												<prop name="PropertyTypeName">Target Type</prop>
												<prop name="Position">21</prop>
												<prop name="IsDefault">0</prop>
												<prop name="TargetType">dtNone</prop>
												<obj name="ChannelProp" class="ChannelProperty" version="1">
													<prop name="ChannelIdx">0</prop>
												</obj>
											</obj>
										</list>
									</obj>
								</list>
							</obj>
						</obj>
						<prop name="ChannelPropertyCount">1</prop>
						<prop name="ContainerPosition">21</prop>
						<prop name="HasSampleProperties">1</prop>
						<obj name="SampleProperties" class="PropertyList" version="1">
							<list name="emlist" count="14">
								<obj name="PropertyObject" class="SamplePrefColor" version="4">
									<prop name="PropertyTypeName">Color</prop>
									<prop name="Position">21</prop>
									<prop name="IsDefault">0</prop>
									<prop name="Color">$004080FF</prop>
								</obj>
								<obj name="PropertyObject" class="DominantChannelProp" version="4">
									<prop name="PropertyTypeName">Dominant Channel</prop>
									<prop name="Position">21</prop>
									<prop name="IsDefault">0</prop>
									<prop name="DominantChannel">0</prop>
								</obj>
								<obj name="PropertyObject" class="Genotype" version="4">
									<prop name="PropertyTypeName">EndPt Genotype</prop>
									<prop name="Position">21</prop>
									<prop name="IsDefault">1</prop>
									<prop name="ReadOnly">1</prop>
								</obj>
								<obj name="PropertyObject" class="GroupingSample" version="4">
									<prop name="PropertyTypeName">EndPt Sample Type</prop>
									<prop name="Position">21</prop>
									<prop name="IsDefault">0</prop>
									<prop name="GroupSampleType">mstUnknown</prop>
								</obj>
								<obj name="PropertyObject" class="SamplePrefLineStyle" version="4">
									<prop name="PropertyTypeName">Line Style</prop>
									<prop name="Position">21</prop>
									<prop name="IsDefault">0</prop>
									<prop name="LineStyle">psSolid</prop>
								</obj>
								<obj name="PropertyObject" class="GenSampleEditNotes" version="4">
									<prop name="PropertyTypeName">Notes</prop>
									<prop name="Position">21</prop>
									<prop name="IsDefault">1</prop>
								</obj>
								<obj name="PropertyObject" class="SamplePrefPointStyle" version="4">
									<prop name="PropertyTypeName">Point Style</prop>
									<prop name="Position">21</prop>
									<prop name="IsDefault">0</prop>
									<prop name="PointStyle">psNothing</prop>
								</obj>
								<obj name="PropertyObject" class="GenSampleEditPosition" version="4">
									<prop name="PropertyTypeName">Position</prop>
									<prop name="Position">21</prop>
									<prop name="IsDefault">1</prop>
								</obj>
								<obj name="PropertyObject" class="GenSampleEditReplicate" version="4">
									<prop name="PropertyTypeName">Replicate of</prop>
									<prop name="Position">21</prop>
									<prop name="IsDefault">1</prop>
									<prop name="ReplicateOf">-1</prop>
								</obj>
								<obj name="PropertyObject" class="HTCSampleID" version="4">
									<prop name="PropertyTypeName">Sample ID</prop>
									<prop name="Position">21</prop>
									<prop name="IsDefault">1</prop>
								</obj>
								<obj name="PropertyObject" class="GenSampleEditName" version="4">
									<prop name="PropertyTypeName">Sample Name</prop>
									<prop name="Position">21</prop>
									<prop name="IsDefault">0</prop>
									<prop name="name">FCER1A 4</prop>
								</obj>
								<obj name="PropertyObject" class="HTCSamplePrepNotes" version="4">
									<prop name="PropertyTypeName">Sample Prep Notes</prop>
									<prop name="Position">21</prop>
									<prop name="IsDefault">1</prop>
								</obj>
								<obj name="PropertyObject" class="GenSampleEditSubset" version="4">
									<prop name="PropertyTypeName">Subsets</prop>
									<prop name="Position">21</prop>
									<prop name="IsDefault">1</prop>
								</obj>
								<obj name="PropertyObject" class="SamplePrefWidth" version="5">
									<prop name="PropertyTypeName">Width</prop>
									<prop name="Position">21</prop>
									<prop name="IsDefault">1</prop>
									<prop name="Width">1</prop>
								</obj>
							</list>
						</obj>
					</obj>
					<obj name="item" class="SamplePropInfo" version="1">
						<obj name="ChannelProperties" class="ChanPropList" version="2">
							<obj name="ChannelProperties" class="EMList" version="1">
								<list name="emlist" count="1">
									<obj name="item" class="PropertyList" version="1">
										<list name="emlist" count="12">
											<obj name="PropertyObject" class="RQSampleTargetProperty" version="4">
												<prop name="PropertyTypeName">Combined Sample and Target Type</prop>
												<prop name="Position">22</prop>
												<prop name="IsDefault">0</prop>
												<obj name="ChannelProp" class="ChannelProperty" version="1">
													<prop name="ChannelIdx">0</prop>
												</obj>
											</obj>
											<obj name="PropertyObject" class="QuantConcProperty" version="4">
												<prop name="PropertyTypeName">Concentration</prop>
												<prop name="Position">22</prop>
												<prop name="IsDefault">1</prop>
												<prop name="Concentration">0</prop>
												<obj name="ChannelProp" class="ChannelProperty" version="1">
													<prop name="ChannelIdx">0</prop>
												</obj>
												<prop name="ReadOnly">1</prop>
											</obj>
											<obj name="PropertyObject" class="QuantCpHighProp" version="4">
												<prop name="PropertyTypeName">Cp High</prop>
												<prop name="Position">22</prop>
												<prop name="IsDefault">1</prop>
												<prop name="CpRangeHigh">0</prop>
												<obj name="ChannelProp" class="ChannelProperty" version="1">
													<prop name="ChannelIdx">0</prop>
												</obj>
												<prop name="ReadOnly">1</prop>
											</obj>
											<obj name="PropertyObject" class="QuantCpLowProp" version="4">
												<prop name="PropertyTypeName">Cp Low</prop>
												<prop name="Position">22</prop>
												<prop name="IsDefault">1</prop>
												<prop name="CpRangeLow">0</prop>
												<obj name="ChannelProp" class="ChannelProperty" version="1">
													<prop name="ChannelIdx">0</prop>
												</obj>
												<prop name="ReadOnly">1</prop>
											</obj>
											<obj name="PropertyObject" class="RQEffProp" version="4">
												<prop name="PropertyTypeName">Efficiency</prop>
												<prop name="Position">22</prop>
												<prop name="IsDefault">1</prop>
												<prop name="Efficiency">2</prop>
												<obj name="ChannelProp" class="ChannelProperty" version="1">
													<prop name="ChannelIdx">0</prop>
												</obj>
											</obj>
											<obj name="PropertyObject" class="ChannelGenotype" version="4">
												<prop name="PropertyTypeName">Melt Geno Genotype</prop>
												<prop name="Position">22</prop>
												<prop name="IsDefault">1</prop>
												<prop name="ReadOnly">1</prop>
												<obj name="ChannelProp" class="ChannelProperty" version="1">
													<prop name="ChannelIdx">0</prop>
												</obj>
											</obj>
											<obj name="PropertyObject" class="GroupChannelTypeProp" version="4">
												<prop name="PropertyTypeName">Melt Geno Sample Type</prop>
												<prop name="Position">22</prop>
												<prop name="IsDefault">0</prop>
												<prop name="GroupSampleType">mstUnknown</prop>
												<obj name="ChannelProp" class="ChannelProperty" version="1">
													<prop name="ChannelIdx">0</prop>
												</obj>
											</obj>
											<obj name="PropertyObject" class="QuantSampleTypeProperty" version="4">
												<prop name="PropertyTypeName">Quantification Sample Type</prop>
												<prop name="Position">22</prop>
												<prop name="IsDefault">0</prop>
												<prop name="SampleType">qsUnknown</prop>
												<obj name="ChannelProp" class="ChannelProperty" version="1">
													<prop name="ChannelIdx">0</prop>
												</obj>
											</obj>
											<obj name="PropertyObject" class="ChannelGenotype" version="4">
												<prop name="PropertyTypeName">Scanning Genotype</prop>
												<prop name="Position">22</prop>
												<prop name="IsDefault">1</prop>
												<prop name="ReadOnly">1</prop>
												<obj name="ChannelProp" class="ChannelProperty" version="1">
													<prop name="ChannelIdx">0</prop>
												</obj>
											</obj>
											<obj name="PropertyObject" class="GroupChannelTypeProp" version="4">
												<prop name="PropertyTypeName">Scanning Sample Type</prop>
												<prop name="Position">22</prop>
												<prop name="IsDefault">0</prop>
												<prop name="GroupSampleType">mstUnknown</prop>
												<obj name="ChannelProp" class="ChannelProperty" version="1">
													<prop name="ChannelIdx">0</prop>
												</obj>
											</obj>
											<obj name="PropertyObject" class="TargetName" version="4">
												<prop name="PropertyTypeName">Target Name</prop>
												<prop name="Position">22</prop>
												<prop name="IsDefault">1</prop>
[truncated: 2,618,948 more chars]
