# Supplementary material for: Exploring differential gene expression and biomarker potential in systemic lupus erythematosus: a retrospective study
Source: PeerJ. 2025 Sep 8;13:e19891. doi: 10.7717/peerj.19891 (PMC12424612; doi:10.7717/peerj.19891)
Supplement: Supplemental Information 1 — The data include the Ct value for each sample, the Ct value for reference genes such as GAPDH, and the relative expression levels calculated using the ΔΔCt method. These data were used to validate the RNA sequencing results and further evaluate the potential of these genes as biomarkers for SLE. [file peerj-13-19891-s001.zip › qPCR/20241222 qPCR/20241222qPCR.xlsx]

## Sheet: 初始数据处理
group	sample	gene	1	2	3	Average
SLE	1	GAPDH	26.99	27	26.92	26.97
SLE	2	GAPDH	30.88	28.54	31.58	31.23
SLE	3	GAPDH	21.53	21.33	21.59	21.48
SLE	4	GAPDH	31.85	32.06	24.61	31.96
SLE	1	FCER1A	33.73
SLE	2	FCER1A		31.89	33
SLE	3	FCER1A	28.3	28.24	28.11
SLE	4	FCER1A	32.47	31.51	31.62
SLE	5	GAPDH	26.27	25.29	26.26	25.94
SLE	7	GAPDH	23.09	23.88	23.99	23.65
SLE	11	GAPDH	31.24	31.46	31.24	31.31
SLE	14	GAPDH	23.89	23.51	24	23.8
SLE	5	FCER1A	32.99	31.88	32.41
SLE	7	FCER1A	31.12	31.92	31.28
SLE	11	FCER1A	31.55	35	33.8
SLE	14	FCER1A	32.3	31.67	31.21
SLE	15	GAPDH	22.94	22.68	22.51	22.71
SLE	18	GAPDH	23.62	23.66	23.62	23.63
SLE	19	GAPDH	22.9	23	24.31	22.95
SLE	20	GAPDH	22.95	22.85	22.86	22.89
SLE	15	FCER1A	32.29	31.06	31.63
SLE	18	FCER1A	29.9	30.62	31.15
SLE	19	FCER1A	29.75	29.98	30.63
SLE	20	FCER1A	30.12	31.4	30.9
SLE	24	GAPDH	21.98	21.79	21.94	21.9
SLE	26	GAPDH	23.57	23.78	23.78	23.71
SLE	24	FCER1A	31.74	31.81	28.46
SLE	26	FCER1A	32.63	32.42	32.34
control	102	GAPDH	24.09	24.3	24.18	24.19
control	107	GAPDH	23.78	23.74	23.77	23.76
control	110	GAPDH	22.98	22.83	22.95	22.92
control	113	GAPDH	27.28	27.18	27.71	27.39
control	102	FCER1A	30.79	30.75	30.36
control	107	FCER1A	29.05	28.92	28.96
control	110	FCER1A	30.57	30.16	29.87
control	113	FCER1A	32.43	30.78	31.87
control	115	GAPDH	23.28	23.52	23.31	23.37
control	117	GAPDH	22.79	22.88	22.75	22.81
control	119	GAPDH	23.79	23.66	23.55	23.67
control	120	GAPDH	24.54	24.34	24.44	24.44
control	115	FCER1A	29.64	29.75	28.1
control	117	FCER1A	28.86	28.72	28.07
control	119	FCER1A	29.21	29.36	29.31
control	120	FCER1A	29.51	29.44	29.45

## Sheet: Sheet2
group	sample	gene		Δct	ΔΔct	2 -ΔΔct
SLE	1	GAPDH	26.97
SLE	2	GAPDH	31.23
SLE	3	GAPDH	21.48
SLE	4	GAPDH	31.96
SLE	1	FCER1A	33.73	6.76	1.08	0.47
SLE	2	FCER1A	31.89	0.66	-5.02	32.45
SLE	2	FCER1A	33	1.77	-3.91	15.03
SLE	3	FCER1A	28.3	6.82	1.14	0.45
SLE	3	FCER1A	28.24	6.76	1.08	0.47
SLE	3	FCER1A	28.11	6.63	0.95	0.52
SLE	4	FCER1A	32.47	0.56	-5.12	34.78
SLE	4	FCER1A	31.51	-0.45	-6.13	70.03
SLE	4	FCER1A	31.62	-0.34	-6.02	64.89
SLE	5	GAPDH	25.94
SLE	7	GAPDH	23.65
SLE	11	GAPDH	31.31
SLE	14	GAPDH	23.8
SLE	5	FCER1A	32.99	7.05	1.37	0.39
SLE	5	FCER1A	31.88	5.94	0.26	0.84
SLE	5	FCER1A	32.41	6.47	0.79	0.58
SLE	7	FCER1A	31.12	7.47	1.79	0.29
SLE	7	FCER1A	31.92	8.27	2.59	0.17
SLE	7	FCER1A	31.28	7.63	1.95	0.26
SLE	11	FCER1A	31.55	0.24	-5.44	43.41
SLE	11	FCER1A	35	3.69	-1.99	3.97
SLE	11	FCER1A	33.8	2.49	-3.19	9.13
SLE	14	FCER1A	32.3	8.5	2.82	0.14
SLE	14	FCER1A	31.67	7.87	2.19	0.22
SLE	14	FCER1A	31.21	7.41	1.73	0.3
SLE	15	GAPDH	22.71
SLE	18	GAPDH	23.63
SLE	19	GAPDH	22.95
SLE	20	GAPDH	22.89
SLE	15	FCER1A	32.29	9.58	3.9	0.07
SLE	15	FCER1A	31.06	8.35	2.67	0.16
SLE	15	FCER1A	31.63	8.92	3.24	0.11
SLE	18	FCER1A	29.9	6.27	0.59	0.66
SLE	18	FCER1A	30.62	6.99	1.31	0.4
SLE	18	FCER1A	31.15	7.52	1.84	0.28
SLE	19	FCER1A	29.75	6.8	1.12	0.46
SLE	19	FCER1A	29.98	7.03	1.35	0.39
SLE	19	FCER1A	30.63	7.68	2	0.25
SLE	20	FCER1A	30.12	7.23	1.55	0.34
SLE	20	FCER1A	31.4	8.51	2.83	0.14
SLE	20	FCER1A	30.9	8.01	2.33	0.2
SLE	24	GAPDH	21.9
SLE	26	GAPDH	23.71
SLE	24	FCER1A	31.74	9.84	4.16	0.06
SLE	24	FCER1A	31.81	9.91	4.23	0.05
SLE	24	FCER1A	28.46	6.56	0.88	0.54
SLE	26	FCER1A	32.63	8.92	3.24	0.11
SLE	26	FCER1A	32.42	8.71	3.03	0.12
SLE	26	FCER1A	32.34	8.63	2.95	0.13
control	102	GAPDH	24.19
control	107	GAPDH	23.76
control	110	GAPDH	22.92
control	113	GAPDH	27.39
control	102	FCER1A	30.79	6.6	0.92	0.53
control	102	FCER1A	30.75	6.56	0.88	0.54
control	102	FCER1A	30.36	6.17	0.49	0.71
control	107	FCER1A	29.05	5.29	-0.39	1.31
control	107	FCER1A	28.92	5.16	-0.52	1.43
control	107	FCER1A	28.96	5.2	-0.48	1.39
control	110	FCER1A	30.57	7.65	1.97	0.26
control	110	FCER1A	30.16	7.24	1.56	0.34
control	110	FCER1A	29.87	6.95	1.27	0.41
control	113	FCER1A	32.43	5.04	-0.64	1.56
control	113	FCER1A	30.78	3.39	-2.29	4.89
control	113	FCER1A	31.87	4.48	-1.2	2.3
control	115	GAPDH	23.37
control	117	GAPDH	22.81
control	119	GAPDH	23.67
control	120	GAPDH	24.44
control	115	FCER1A	29.64	6.27	0.59	0.66
control	115	FCER1A	29.75	6.38	0.7	0.62
control	115	FCER1A	28.1	4.73	-0.95	1.93
control	117	FCER1A	28.86	6.05	0.37	0.77
control	117	FCER1A	28.72	5.91	0.23	0.85
control	117	FCER1A	28.07	5.26	-0.42	1.34
control	119	FCER1A	29.21	5.54	-0.14	1.1
control	119	FCER1A	29.36	5.69	0.01	0.99
control	119	FCER1A	29.31	5.64	-0.04	1.03
control	120	FCER1A	29.51	5.07	-0.61	1.53
control	120	FCER1A	29.44	5	-0.68	1.6
control	120	FCER1A	29.45	5.01	-0.67	1.59

## Sheet: FCER1A Average
FCER1A 平均
5.68

## Sheet: Sheet4
group	sample	gene	2 -ΔΔct
SLE	1	FCER1A	0.47
SLE	2	FCER1A	32.45
SLE	2	FCER1A	15.03
SLE	3	FCER1A	0.45
SLE	3	FCER1A	0.47
SLE	3	FCER1A	0.52
SLE	4	FCER1A	34.78
SLE	4	FCER1A	70.03
SLE	4	FCER1A	64.89
SLE	5	FCER1A	0.39
SLE	5	FCER1A	0.84
SLE	5	FCER1A	0.58
SLE	7	FCER1A	0.29
SLE	7	FCER1A	0.17
SLE	7	FCER1A	0.26
SLE	11	FCER1A	43.41
SLE	11	FCER1A	3.97
SLE	11	FCER1A	9.13
SLE	14	FCER1A	0.14
SLE	14	FCER1A	0.22
SLE	14	FCER1A	0.3
SLE	15	FCER1A	0.07
SLE	15	FCER1A	0.16
SLE	15	FCER1A	0.11
SLE	18	FCER1A	0.66
SLE	18	FCER1A	0.4
SLE	18	FCER1A	0.28
SLE	19	FCER1A	0.46
SLE	19	FCER1A	0.39
SLE	19	FCER1A	0.25
SLE	20	FCER1A	0.34
SLE	20	FCER1A	0.14
SLE	20	FCER1A	0.2
SLE	24	FCER1A	0.06
SLE	24	FCER1A	0.05
SLE	24	FCER1A	0.54
SLE	26	FCER1A	0.11
SLE	26	FCER1A	0.12
SLE	26	FCER1A	0.13
control	102	FCER1A	0.53
control	102	FCER1A	0.54
control	102	FCER1A	0.71
control	107	FCER1A	1.31
control	107	FCER1A	1.43
control	107	FCER1A	1.39
control	110	FCER1A	0.26
control	110	FCER1A	0.34
control	110	FCER1A	0.41
control	113	FCER1A	1.56
control	113	FCER1A	4.89
control	113	FCER1A	2.3
control	115	FCER1A	0.66
control	115	FCER1A	0.62
control	115	FCER1A	1.93
control	117	FCER1A	0.77
control	117	FCER1A	0.85
control	117	FCER1A	1.34
control	119	FCER1A	1.1
control	119	FCER1A	0.99
control	119	FCER1A	1.03
control	120	FCER1A	1.53
control	120	FCER1A	1.6
control	120	FCER1A	1.59
