# Supplementary material for: Exploring differential gene expression and biomarker potential in systemic lupus erythematosus: a retrospective study
Source: PeerJ. 2025 Sep 8;13:e19891. doi: 10.7717/peerj.19891 (PMC12424612; doi:10.7717/peerj.19891)
Supplement: Supplemental Information 2 — These data are new and were recently supplemented with samples. The data include the Ct value for each sample, the Ct value for reference genes (e.g., GAPDH), and the relative expression levels calculated using the ΔΔCt method. These data were used to validate the RNA sequencing results and further evaluate the potential of these genes as biomarkers for SLE. [file peerj-13-19891-s002.zip]

Archive with 10 entries (9 files):
- 20250528xj/
- 20250528xj/20250528 HC1.PDF
- 20250528xj/20250528 HC2.PDF
- 20250528xj/20250528 SLE1.PDF
- 20250528xj/20250528 SLE2.PDF
- 20250528xj/20250528qpcr.xlsx
- 20250528xj/xj20250528 HC1.ixo
- 20250528xj/xj20250528 HC2.ixo
- 20250528xj/xj20250528 SLE1.ixo
- 20250528xj/xj20250528 SLE2.ixo
